# Supplementary material for: A Multi-Omics Study on the Effect of Helicobacter Pylori-Related Genes in the Tumor Immunity on Stomach Adenocarcinoma
Source: Front Cell Infect Microbiol. 2022 May 10;12:880636. doi: 10.3389/fcimb.2022.880636 (PMC9127319; doi:10.3389/fcimb.2022.880636)
Supplement: Supplementary file 1 [file DataSheet_1.zip]

Archive with 61 entries (59 files):
- RAW_DATA AND CODES/
- RAW_DATA AND CODES/STAD_rnaseq_clinical_raw.xlsx
- RAW_DATA AND CODES/codes/
- RAW_DATA AND CODES/codes/1.pl
- RAW_DATA AND CODES/codes/10.pl
- RAW_DATA AND CODES/codes/11.R
- RAW_DATA AND CODES/codes/12.pl
- RAW_DATA AND CODES/codes/13.R
- RAW_DATA AND CODES/codes/14.R
- RAW_DATA AND CODES/codes/15.R
- RAW_DATA AND CODES/codes/16.R
- RAW_DATA AND CODES/codes/17.R
- RAW_DATA AND CODES/codes/18.R
- RAW_DATA AND CODES/codes/19.R
- RAW_DATA AND CODES/codes/2.pl
- RAW_DATA AND CODES/codes/20.R
- RAW_DATA AND CODES/codes/21.R
- RAW_DATA AND CODES/codes/22.R
- RAW_DATA AND CODES/codes/23.R
- RAW_DATA AND CODES/codes/24.R
- RAW_DATA AND CODES/codes/25.R
- RAW_DATA AND CODES/codes/26.R
- RAW_DATA AND CODES/codes/27.R
- RAW_DATA AND CODES/codes/28.R
- RAW_DATA AND CODES/codes/29.R
- RAW_DATA AND CODES/codes/3.pl
- RAW_DATA AND CODES/codes/30.R
- RAW_DATA AND CODES/codes/31.R
- RAW_DATA AND CODES/codes/32.R
- RAW_DATA AND CODES/codes/33.R
- RAW_DATA AND CODES/codes/34.R
- RAW_DATA AND CODES/codes/35.R
- RAW_DATA AND CODES/codes/36.R
- RAW_DATA AND CODES/codes/37.R
- RAW_DATA AND CODES/codes/38.R
- RAW_DATA AND CODES/codes/39.R
- RAW_DATA AND CODES/codes/4.pl
- RAW_DATA AND CODES/codes/40.R
- RAW_DATA AND CODES/codes/41.R
- RAW_DATA AND CODES/codes/42.R
- RAW_DATA AND CODES/codes/43.R
- RAW_DATA AND CODES/codes/44.R
- RAW_DATA AND CODES/codes/45.R
- RAW_DATA AND CODES/codes/46.R
- RAW_DATA AND CODES/codes/47.R
- RAW_DATA AND CODES/codes/48.R
- RAW_DATA AND CODES/codes/49.pl
- RAW_DATA AND CODES/codes/5.pl
- RAW_DATA AND CODES/codes/50.R
- RAW_DATA AND CODES/codes/51.R
- RAW_DATA AND CODES/codes/52.R
- RAW_DATA AND CODES/codes/53.R
- RAW_DATA AND CODES/codes/54.R
- RAW_DATA AND CODES/codes/55.R
- RAW_DATA AND CODES/codes/6.R
- RAW_DATA AND CODES/codes/7.R
- RAW_DATA AND CODES/codes/8.R
- RAW_DATA AND CODES/codes/9.R
- RAW_DATA AND CODES/codes/c2.cp.kegg.v7.4.symbols.gmt
- RAW_DATA AND CODES/codes/immune.gmt
- RAW_DATA AND CODES/raw.data.txt
