# Supplementary material for: A Multi-Omics Study on the Effect of Helicobacter Pylori-Related Genes in the Tumor Immunity on Stomach Adenocarcinoma
Source: Front Cell Infect Microbiol. 2022 May 10;12:880636. doi: 10.3389/fcimb.2022.880636 (PMC9127319; doi:10.3389/fcimb.2022.880636)
Supplement: Supplementary file 1 [file DataSheet_1.zip › RAW_DATA AND CODES/codes/11.R]

inputFile="cnvMatrix.txt"    
setwd("C:\\Users\\apple\\Desktop\\m7G\\14")    

rt=read.table(inputFile, header=T, sep="\t", check.names=F, row.names=1)    
GAIN=rowSums(rt> 0)       
LOSS=rowSums(rt< 0)         
GAIN=GAIN/ncol(rt)*100      
LOSS=LOSS/ncol(rt)*100     
data=cbind(GAIN, LOSS)
data=data[order(data[,"GAIN"],decreasing = T),]


data.max = apply(data, 1, max)
pdf(file="CNVfreq.pdf", width=15, height=9)
cex=1.3
par(cex.lab=cex, cex.axis=cex, font.axis=2, las=1, xpd=T)
bar=barplot(data.max, col="grey80", border=NA,
            xlab="", ylab="CNV.frequency(%)", space=1.5,
            xaxt="n", ylim=c(0,1.2*max(data.max)))
points(bar,data[,"GAIN"], pch=20, col=2, cex=3)
points(bar,data[,"LOSS"], pch=20, col=3, cex=3)
legend("top", legend=c('GAIN','LOSS'), col=2:3, pch=20, bty="n", cex=2, ncol=2)
par(srt=45)
text(bar, par('usr')[3]-0.2, rownames(data), adj=1, cex=0.7)
dev.off()
