# Supplementary material for: A Multi-Omics Study on the Effect of Helicobacter Pylori-Related Genes in the Tumor Immunity on Stomach Adenocarcinoma
Source: Front Cell Infect Microbiol. 2022 May 10;12:880636. doi: 10.3389/fcimb.2022.880636 (PMC9127319; doi:10.3389/fcimb.2022.880636)
Supplement: Supplementary file 1 [file DataSheet_1.zip › RAW_DATA AND CODES/codes/19.R]

#install.packages("survival")
#install.packages("survminer")


library(survival)
library(survminer)

clusterFile="PRGcluster.txt"      
cliFile="time.txt"         
setwd("C:\\Users\\apple\\Desktop\\m7G\\23")   


cluster=read.table(clusterFile, header=T, sep="\t", check.names=F, row.names=1)
cli=read.table(cliFile, header=T, sep="\t", check.names=F, row.names=1)
colnames(cli)=c("futime", "fustat")
cli$futime=cli$futime/365

sameSample=intersect(row.names(cluster), row.names(cli))
rt=cbind(cli[sameSample,,drop=F], cluster[sameSample,,drop=F])


length=length(levels(factor(rt$Cluster)))
diff=survdiff(Surv(futime, fustat) ~ Cluster, data = rt)
pValue=1-pchisq(diff$chisq, df=length-1)
if(pValue<0.001){
	pValue="p<0.001"
}else{
	pValue=paste0("p=",sprintf("%.03f",pValue))
}
fit <- survfit(Surv(futime, fustat) ~ Cluster, data = rt)
#print(surv_median(fit))


bioCol=c("#0066FF","#FF0000","#FF9900","#6E568C","#7CC767","#223D6C","#D20A13","#FFD121","#088247","#11AA4D")
bioCol=bioCol[1:length]
surPlot=ggsurvplot(fit, 
		           data=rt,
		           conf.int=F,
		           pval=pValue,
		           pval.size=6,
		           legend.title="Cluster",
		           legend.labs=levels(factor(rt[,"Cluster"])),
		           legend = c(0.8, 0.8),
		           font.legend=10,
		           xlab="Time(years)",
		           ylab="Overall survival",
		           break.time.by = 1,
		           palette = bioCol,
		           #surv.median.line = "hv",
		           risk.table=T,
		           cumevents=F,
		           risk.table.height=.3)
pdf(file="survival.pdf",onefile = FALSE,width=7,height=6)
print(surPlot)
dev.off()
