# Supplementary material for: A Multi-Omics Study on the Effect of Helicobacter Pylori-Related Genes in the Tumor Immunity on Stomach Adenocarcinoma
Source: Front Cell Infect Microbiol. 2022 May 10;12:880636. doi: 10.3389/fcimb.2022.880636 (PMC9127319; doi:10.3389/fcimb.2022.880636)
Supplement: Supplementary file 1 [file DataSheet_1.zip › RAW_DATA AND CODES/codes/22.R]

#if (!requireNamespace("BiocManager", quietly = TRUE))
#    install.packages("BiocManager")
#BiocManager::install("limma")

#install.packages("ggplot2")


library(limma)
library(ggplot2)

expFile="prgGeneExp.txt"       
clusterFile="PRGcluster.txt"     
setwd("C:\\Users\\apple\\Desktop\\m7G\\27")   

rt=read.table(expFile, header=T, sep="\t", check.names=F)
rt=as.matrix(rt)
rownames(rt)=rt[,1]
exp=rt[,2:ncol(rt)]
dimnames=list(rownames(exp),colnames(exp))
data=matrix(as.numeric(as.matrix(exp)),nrow=nrow(exp),dimnames=dimnames)
data=avereps(data)
data=data[rowMeans(data)>0,]
data=t(data)

data.pca=prcomp(data, scale. = TRUE)
pcaPredict=predict(data.pca)
write.table(pcaPredict, file="newTab.xls", quote=F, sep="\t")

cluster=read.table(clusterFile, header=T, sep="\t", check.names=F, row.names=1)
PRGcluster=as.vector(cluster[,1])

bioCol=c("#0066FF","#FF9900","#FF0000","#6E568C","#7CC767","#223D6C","#D20A13","#FFD121","#088247","#11AA4D")
prgCluCol=bioCol[1:length(levels(factor(PRGcluster)))]

PCA=data.frame(PC1=pcaPredict[,1], PC2=pcaPredict[,2], PRGcluster=PRGcluster)
PCA.mean=aggregate(PCA[,1:2], list(PRGcluster=PCA$PRGcluster), mean)
pdf(file="PCA.pdf", width=6.5, height=5)
ggplot(data = PCA, aes(PC1, PC2)) + geom_point(aes(color = PRGcluster)) +
	scale_colour_manual(name="PRGcluster", values =prgCluCol)+
    theme_bw()+
    theme(plot.margin=unit(rep(1.5,4),'lines'))+
    annotate("text",x=PCA.mean$PC1, y=PCA.mean$PC2, label=PCA.mean$PRGcluster, cex=7)+
    theme(panel.grid.major = element_blank(), panel.grid.minor = element_blank())
dev.off()
