# Supplementary material for: A Multi-Omics Study on the Effect of Helicobacter Pylori-Related Genes in the Tumor Immunity on Stomach Adenocarcinoma
Source: Front Cell Infect Microbiol. 2022 May 10;12:880636. doi: 10.3389/fcimb.2022.880636 (PMC9127319; doi:10.3389/fcimb.2022.880636)
Supplement: Supplementary file 1 [file DataSheet_1.zip › RAW_DATA AND CODES/codes/24.R]

#if (!requireNamespace("BiocManager", quietly = TRUE))
#    install.packages("BiocManager")
#BiocManager::install("limma")
#BiocManager::install("GSEABase")
#BiocManager::install("GSVA")

#install.packages("ggpubr")


library(reshape2)
library(ggpubr)
library(limma)
library(GSEABase)
library(GSVA)

expFile="merge.txt"                
clusterFile="PRGcluster.txt"      
gmtFile="immune.gmt"               
setwd("C:\\Users\\apple\\Desktop\\m7G\\26")    

rt=read.table(expFile, header=T, sep="\t", check.names=F)
rt=as.matrix(rt)
rownames(rt)=rt[,1]
exp=rt[,2:ncol(rt)]
dimnames=list(rownames(exp),colnames(exp))
data=matrix(as.numeric(as.matrix(exp)),nrow=nrow(exp),dimnames=dimnames)
data=avereps(data)

geneSets=getGmt(gmtFile, geneIdType=SymbolIdentifier())


ssgseaScore=gsva(data, geneSets, method='ssgsea', kcdf='Gaussian', abs.ranking=TRUE)

normalize=function(x){
  return((x-min(x))/(max(x)-min(x)))}
ssgseaScore=normalize(ssgseaScore)

ssgseaOut=rbind(id=colnames(ssgseaScore), ssgseaScore)
write.table(ssgseaOut,file="ssGSEA.result.txt",sep="\t",quote=F,col.names=F)


cluster=read.table(clusterFile, header=T, sep="\t", check.names=F, row.names=1)


ssgseaScore=t(ssgseaScore)
sameSample=intersect(row.names(ssgseaScore), row.names(cluster))
ssgseaScore=ssgseaScore[sameSample,,drop=F]
cluster=cluster[sameSample,,drop=F]
scoreCluster=cbind(ssgseaScore, cluster)

data=melt(scoreCluster, id.vars=c("PRGcluster"))
colnames(data)=c("PRGcluster", "Immune", "Fraction")


bioCol=c("#FF0000","#6E568C","#7CC767","#223D6C","#D20A13","#FFD121","#088247","#11AA4D")
bioCol=bioCol[1:length(levels(factor(data[,"PRGcluster"])))]
p=ggboxplot(data, x="Immune", y="Fraction", color="PRGcluster", 
     ylab="Immune infiltration",
     xlab="",
     legend.title="PRGcluster",
     palette=bioCol)
p=p+rotate_x_text(50)

pdf(file="boxplot.pdf", width=8, height=6.5)
p+stat_compare_means(aes(group=PRGcluster),symnum.args=list(cutpoints = c(0, 0.001, 0.01, 0.05, 1), symbols = c("***", "**", "*", "")),label = "p.signif")
dev.off()
