# Supplementary material for: A Multi-Omics Study on the Effect of Helicobacter Pylori-Related Genes in the Tumor Immunity on Stomach Adenocarcinoma
Source: Front Cell Infect Microbiol. 2022 May 10;12:880636. doi: 10.3389/fcimb.2022.880636 (PMC9127319; doi:10.3389/fcimb.2022.880636)
Supplement: Supplementary file 1 [file DataSheet_1.zip › RAW_DATA AND CODES/codes/25.R]

#install.packages("colorspace")
#install.packages("stringi")
#install.packages("ggplot2")
#install.packages("digest")
#install.packages("GOplot")

#if (!requireNamespace("BiocManager", quietly = TRUE))
#    install.packages("BiocManager")
#BiocManager::install("org.Hs.eg.db")
#BiocManager::install("DOSE")
#BiocManager::install("clusterProfiler")
#BiocManager::install("enrichplot")


library("clusterProfiler")
library("org.Hs.eg.db")
library("enrichplot")
library("ggplot2")
library(GOplot)

pvalueFilter=0.05     
qvalueFilter=0.05       

colorSel="qvalue"
if(qvalueFilter>0.05){
	colorSel="pvalue"
}

setwd("C:\\Users\\apple\\Desktop\\covid19\\09.GO")     
rt=read.table("diff.txt", header=T, sep="\t", check.names=F)     

colnames(rt)[1]="Gene"
genes=as.vector(rt[,1])
entrezIDs=mget(genes, org.Hs.egSYMBOL2EG, ifnotfound=NA)
entrezIDs=as.character(entrezIDs)
gene=entrezIDs[entrezIDs!="NA"]        
#gene=gsub("c\\(\"(\\d+)\".*", "\\1", gene)


kk=enrichGO(gene=gene,OrgDb=org.Hs.eg.db, pvalueCutoff=1, qvalueCutoff=1, ont="all", readable =T)
GO=as.data.frame(kk)
GO=GO[(GO$pvalue<pvalueFilter & GO$qvalue<qvalueFilter),]
write.table(GO,file="GO.txt",sep="\t",quote=F,row.names = F)

showNum=10
if(nrow(GO)<30){
	showNum=nrow(GO)
}


pdf(file="barplot.pdf", width=10, height=7)
bar=barplot(kk, drop = TRUE, showCategory =showNum,split="ONTOLOGY",color = colorSel) + facet_grid(ONTOLOGY~., scale='free')
print(bar)
dev.off()

pdf(file="bubble.pdf", width=10, height=7)
bub=dotplot(kk,showCategory = showNum, orderBy = "GeneRatio",split="ONTOLOGY", color = colorSel) + facet_grid(ONTOLOGY~., scale='free')
print(bub)
dev.off()

go=data.frame(Category=GO$ONTOLOGY, ID=GO$ID, Term=GO$Description, Genes = gsub("/", ", ", GO$geneID), adj_pval = GO$p.adjust)

genelist <- data.frame(ID=rt$Gene, logFC=rt$logFC)
row.names(genelist)=genelist[,1]

circ <- circle_dat(go, genelist)
termNum =8     
termNum=ifelse(nrow(go)<termNum,nrow(go),termNum)
geneNum=200   
geneNum=ifelse(nrow(genelist)<geneNum, nrow(genelist), geneNum)

chord <- chord_dat(circ, genelist[1:geneNum,], go$Term[1:termNum])
pdf(file="GOcircos.pdf", width=10, height=10)
GOChord(chord, 
        space = 0.001,        
        gene.order = 'logFC',    
        gene.space = 0.25,      
        gene.size = 5,           
        border.size = 0.1,       
        process.label = 6)      
dev.off()

pdf(file="GOcluster.pdf",width=24, height=20)
GOCluster(circ, 
          go$Term[1:termNum], 
          lfc.space = 0.4,       
          lfc.width = 2,          
          term.space = 0.4,      
          term.width = 2)         
dev.off()          
