# Supplementary material for: A Multi-Omics Study on the Effect of Helicobacter Pylori-Related Genes in the Tumor Immunity on Stomach Adenocarcinoma
Source: Front Cell Infect Microbiol. 2022 May 10;12:880636. doi: 10.3389/fcimb.2022.880636 (PMC9127319; doi:10.3389/fcimb.2022.880636)
Supplement: Supplementary file 1 [file DataSheet_1.zip › RAW_DATA AND CODES/codes/32.R]

#install.packages("ggplot2")
#install.packages("ggalluvial")


#ÒýÓÃ°ü
library(ggalluvial)
library(ggplot2)
library(dplyr)

prgCluFile="PRGcluster.txt"     
geneCluFile="geneCluster.txt"     
riskFile="risk.all.txt"       
setwd("C:\\Users\\apple\\Desktop\\m7G\\37")    


prgClu=read.table(prgCluFile, header=T, sep="\t", check.names=F, row.names=1)
geneClu=read.table(geneCluFile, header=T, sep="\t", check.names=F, row.names=1)
risk=read.table(riskFile, header=T, sep="\t", check.names=F, row.names=1)

twoCluster=cbind(prgClu, geneClu)
rownames(twoCluster)=gsub("(.*?)\\_(.*?)", "\\2", rownames(twoCluster))
sameSample=intersect(row.names(twoCluster), row.names(risk))
rt=cbind(risk[sameSample,,drop=F], twoCluster[sameSample,,drop=F])

rt=rt[,c("PRGcluster", "geneCluster", "risk", "fustat")]
colnames(rt)=c("PRGcluster", "geneCluster", "Risk", "Fustat")
rt[,"Fustat"]=ifelse(rt[,"Fustat"]==0, "Alive", "Dead")
corLodes=to_lodes_form(rt, axes = 1:ncol(rt), id = "Cohort")

pdf(file="ggalluvial.pdf", width=6, height=5.5)
mycol=rep(c("#0066FF","#FF9900","#FF0000","#029149","#6E568C","#E0367A","#D8D155","#223D6C","#D20A13","#431A3D","#91612D","#FFD121","#088247","#11AA4D","#58CDD9","#7A142C","#5D90BA","#64495D","#7CC767"),15)
ggplot(corLodes, aes(x = x, stratum = stratum, alluvium = Cohort,fill = stratum, label = stratum)) +
  	 scale_x_discrete(expand = c(0, 0)) +  

  	 geom_flow(width = 2/10,aes.flow = "forward") + 
	 geom_stratum(alpha = .9,width = 2/10) +
	 scale_fill_manual(values = mycol) +

	 geom_text(stat = "stratum", size = 3,color="black") +
	 xlab("") + ylab("") + theme_bw() + 
	 theme(axis.line = element_blank(),axis.ticks = element_blank(),axis.text.y = element_blank()) + 
	 theme(panel.grid =element_blank()) + 
	 theme(panel.border = element_blank()) + 
	 ggtitle("") + guides(fill = FALSE)                            
dev.off()
