# Supplementary material for: A Multi-Omics Study on the Effect of Helicobacter Pylori-Related Genes in the Tumor Immunity on Stomach Adenocarcinoma
Source: Front Cell Infect Microbiol. 2022 May 10;12:880636. doi: 10.3389/fcimb.2022.880636 (PMC9127319; doi:10.3389/fcimb.2022.880636)
Supplement: Supplementary file 1 [file DataSheet_1.zip › RAW_DATA AND CODES/codes/38.R]

#install.packages("survival")
#install.packages("rms")
#install.packages("pec")


library(dplyr)
library(survival)
library(rms)
library(pec)

riskFile="risk.all.txt"   
cliFile="clinical.txt"      
setwd("C:\\Users\\apple\\Desktop\\m7G\\42")    


risk=read.table(riskFile, header=T, sep="\t", check.names=F, row.names=1)
risk=risk[,c("futime", "fustat", "riskScore")]

cli=read.table(cliFile, header=T, sep="\t", check.names=F, row.names=1)

samSample=intersect(row.names(risk), row.names(cli))
risk1=risk[samSample,,drop=F]
cli=cli[samSample,,drop=F]
rt=cbind(risk1, cli)

bioCol=rainbow(ncol(rt)-1, s=0.9, v=0.9)

riskScore=cph(Surv(futime,fustat)~riskScore, data=rt, surv=TRUE)
Age=cph(Surv(futime,fustat)~Age, data=rt, surv=TRUE)
Gender=cph(Surv(futime,fustat)~Gender, data=rt, surv=TRUE)
Grade=cph(Surv(futime,fustat)~Grade, data=rt, surv=TRUE)
c_index  <- cindex(list("Risk score"=riskScore, 
                        "Age"=Age,
                        "Gender"=Gender,
                        "Grade"=Grade
                        ),
                    formula=Surv(futime,fustat)~ .,
                    data=rt,
                    eval.times=seq(0,10,1),
                    splitMethod="bootcv",
                    B=1000
                    )

pdf(file="C-index.pdf", width=5.5, height=5)
plot(c_index, xlim=c(0,10), ylim=c(0.4,0.8), col=bioCol, legend.x=6, legend.y=0.82, legend.cex=1)
dev.off()
