# Supplementary material for: A Multi-Omics Study on the Effect of Helicobacter Pylori-Related Genes in the Tumor Immunity on Stomach Adenocarcinoma
Source: Front Cell Infect Microbiol. 2022 May 10;12:880636. doi: 10.3389/fcimb.2022.880636 (PMC9127319; doi:10.3389/fcimb.2022.880636)
Supplement: Supplementary file 1 [file DataSheet_1.zip › RAW_DATA AND CODES/codes/42.R]

#install.packages('e1071')

#if (!requireNamespace("BiocManager", quietly = TRUE))
#    install.packages("BiocManager")
#BiocManager::install("preprocessCore")

#if (!requireNamespace("BiocManager", quietly = TRUE))
#    install.packages("BiocManager")
#BiocManager::install("limma")


library("limma")           
inputFile="merge.txt"      
setwd("C:\\Users\\apple\\Desktop\\m7G\\44")    

rt=read.table(inputFile, header=T, sep="\t", check.names=F)       
rownames(rt)=rt[,1]
exp=rt[,2:ncol(rt)]
dimnames=list(rownames(exp),colnames(exp))
data=matrix(as.numeric(as.matrix(exp)),nrow=nrow(exp),dimnames=dimnames)
data=avereps(data)
data=data[rowMeans(data)>0,]

out=rbind(ID=colnames(data),data)
write.table(out,file="uniq.symbol.txt",sep="\t",quote=F,col.names=F)      

source("prgTME44.CIBERSORT.R")
results=CIBERSORT("ref.txt", "uniq.symbol.txt", perm=1000, QN=TRUE)
