# Supplementary material for: A Multi-Omics Study on the Effect of Helicobacter Pylori-Related Genes in the Tumor Immunity on Stomach Adenocarcinoma
Source: Front Cell Infect Microbiol. 2022 May 10;12:880636. doi: 10.3389/fcimb.2022.880636 (PMC9127319; doi:10.3389/fcimb.2022.880636)
Supplement: Supplementary file 1 [file DataSheet_1.zip › RAW_DATA AND CODES/codes/46.R]

#install.packages("reshape2")
#install.packages("ggpubr")


library(reshape2)
library(ggpubr)
riskFile="risk.all.txt"           
estimateFile="TMEscores.txt"      
setwd("C:\\Users\\apple\\Desktop\\m7G\\47")      

Risk=read.table(riskFile, header=T, sep="\t", check.names=F, row.names=1)
Risk$risk=factor(Risk$risk, levels=c("low","high"))

score=read.table(estimateFile, header=T, sep="\t", check.names=F, row.names=1)
score=score[,1:3]
rownames(score)=gsub("(.*?)\\_(.*?)", "\\2", rownames(score))
score=score[row.names(Risk),,drop=F]

rt=cbind(Risk[,"risk",drop=F], score)

data=melt(rt, id.vars=c("risk"))
colnames(data)=c("Risk", "scoreType", "Score")

p=ggviolin(data, x="scoreType", y="Score", fill = "Risk",
	     xlab="",
	     ylab="TME score",
	     legend.title="Risk",
	     add = "boxplot", add.params = list(color="white"),
	     palette = c("blue","red"), width=1)
p=p+rotate_x_text(45)
p1=p+stat_compare_means(aes(group=Risk),
	      method="wilcox.test",
	      symnum.args=list(cutpoints = c(0, 0.001, 0.01, 0.05, 1), symbols = c("***", "**", "*", " ")),
	      label = "p.signif")

pdf(file="vioplot.pdf", width=6, height=5)
print(p1)
dev.off()
