# Supplementary material for: A Multi-Omics Study on the Effect of Helicobacter Pylori-Related Genes in the Tumor Immunity on Stomach Adenocarcinoma
Source: Front Cell Infect Microbiol. 2022 May 10;12:880636. doi: 10.3389/fcimb.2022.880636 (PMC9127319; doi:10.3389/fcimb.2022.880636)
Supplement: Supplementary file 1 [file DataSheet_1.zip › RAW_DATA AND CODES/codes/50.R]

#if (!require("BiocManager"))
#    install.packages("BiocManager")
#BiocManager::install("maftools")


library(maftools)       
setwd("C:\\Users\\apple\\Desktop\\m7G\\49")    

risk=read.table("risk.all.txt", header=T, sep="\t", check.names=F)
outTab=risk[,c(1, ncol(risk))]
colnames(outTab)=c("Tumor_Sample_Barcode", "Risk")
write.table(outTab, file="ann.txt", sep="\t", quote=F, row.names=F)

geneNum=20    
geneMut=read.table("geneMut.txt", header=T, sep="\t", check.names=F, row.names=1)
gene=row.names(geneMut)[1:geneNum]

ann_colors=list()
col=c("blue", "red")
names(col)=c("low", "high")
ann_colors[["Risk"]]=col

pdf(file="low.pdf", width=6, height=6)
maf=read.maf(maf="low.maf", clinicalData="ann.txt")
oncoplot(maf=maf, clinicalFeatures="Risk", genes=gene, annotationColor=ann_colors, keepGeneOrder=T)
dev.off()

pdf(file="high.pdf", width=6, height=6)
maf=read.maf(maf="high.maf", clinicalData="ann.txt")
oncoplot(maf=maf, clinicalFeatures="Risk", genes=gene, annotationColor=ann_colors, keepGeneOrder=T)
dev.off()
