# Supplementary material for: A Multi-Omics Study on the Effect of Helicobacter Pylori-Related Genes in the Tumor Immunity on Stomach Adenocarcinoma
Source: Front Cell Infect Microbiol. 2022 May 10;12:880636. doi: 10.3389/fcimb.2022.880636 (PMC9127319; doi:10.3389/fcimb.2022.880636)
Supplement: Supplementary file 1 [file DataSheet_1.zip › RAW_DATA AND CODES/codes/51.R]

#if (!requireNamespace("BiocManager", quietly = TRUE))
#    install.packages("BiocManager")
#BiocManager::install("limma")

#install.packages("ggpubr")


library(limma)
library(ggpubr)
tmbFile="TMB.txt"              
riskFile="risk.all.txt"      
setwd("C:\\Users\\apple\\Desktop\\m7G\\49")     

tmb=read.table(tmbFile, header=T, sep="\t", check.names=F, row.names=1)
	
risk=read.table(riskFile, header=T, sep="\t", check.names=F, row.names=1)
	
sameSample=intersect(row.names(tmb), row.names(risk))
tmb=tmb[sameSample,,drop=F]
risk=risk[sameSample,,drop=F]
data=cbind(tmb, risk)
data$TMB[data$TMB>quantile(data$TMB,0.99)]=quantile(data$TMB,0.99)
	
data$risk=ifelse(data$risk=="high", "High-risk", "Low-risk")
group=levels(factor(data$risk))
data$risk=factor(data$risk, levels=c("Low-risk", "High-risk"))
comp=combn(group,2)
my_comparisons=list()
for(i in 1:ncol(comp)){my_comparisons[[i]]<-comp[,i]}
	
boxplot=ggboxplot(data, x="risk", y="TMB", color="risk",
			      xlab="",
			      ylab="Tumor mutation burden",
			      legend.title="",
			      palette = c("blue", "red"),
			      add = "jitter")+ 
	stat_compare_means(comparisons = my_comparisons)

pdf(file="riskTMB.pdf", width=5.5, height=4.5)
print(boxplot)
dev.off()
