# Supplementary material for: A Multi-Omics Study on the Effect of Helicobacter Pylori-Related Genes in the Tumor Immunity on Stomach Adenocarcinoma
Source: Front Cell Infect Microbiol. 2022 May 10;12:880636. doi: 10.3389/fcimb.2022.880636 (PMC9127319; doi:10.3389/fcimb.2022.880636)
Supplement: Supplementary file 1 [file DataSheet_1.zip › RAW_DATA AND CODES/codes/8.R]

#install.packages("corrplot")
#install.packages("circlize")


library(corrplot)
library(circlize)

tmbFile="TMB.txt"                       
riskFile="risk.TCGA.txt"             
immuneFile="immFunScore.txt"     
setwd("C:\\Users\\apple\\Desktop\\LIHC\\37")   


data=read.table(immuneFile, header=T, sep="\t", check.names=F, row.names=1)
data=t(data)


risk=read.table(riskFile, header=T, sep="\t", check.names=F, row.names=1)


sameSample=intersect(row.names(data), row.names(risk))
data=cbind(risk[sameSample,"riskScore",drop=F], data[sameSample,,drop=F])


TMB=read.table(tmbFile, header=T, sep="\t", check.names=F, row.names=1)
sameSample=intersect(row.names(TMB), row.names(data))
rt=cbind(TMB[sameSample,,drop=F], data[sameSample,,drop=F])


cor1=cor(rt)


col = c(rgb(1,0,0,seq(1,0,length=32)),rgb(0,1,0,seq(0,1,length=32)))
cor1[cor1==1]=0
c1 = ifelse(c(cor1)>=0,rgb(1,0,0,abs(cor1)),rgb(0,1,0,abs(cor1)))
col1 = matrix(c1,nc=ncol(rt))

pdf(file="circos.pdf", width=7, height=7)
par(mar=c(2,2,2,4))
circos.par(gap.degree=c(3,rep(2, nrow(cor1)-1)), start.degree = 180)
chordDiagram(cor1, grid.col=rainbow(ncol(rt)), col=col1, transparency = 0.5, symmetric = T)
par(xpd=T)
colorlegend(col, vertical = T,labels=c(1,0,-1),xlim=c(1.1,1.3),ylim=c(-0.4,0.4))  
dev.off()
circos.clear()
