# Supplementary material for: A Multi-Omics Study on the Effect of Helicobacter Pylori-Related Genes in the Tumor Immunity on Stomach Adenocarcinoma
Source: Front Cell Infect Microbiol. 2022 May 10;12:880636. doi: 10.3389/fcimb.2022.880636 (PMC9127319; doi:10.3389/fcimb.2022.880636)
Supplement: Supplementary file 1 [file DataSheet_1.zip › RAW_DATA AND CODES/codes/9.R]

#if (!require("BiocManager"))
#    install.packages("BiocManager")
#BiocManager::install("maftools")


library(maftools)       
setwd("C:\\Users\\apple\\Desktop\\m7G\\11")   


geneRT=read.table("gene.txt", header=T, sep="\t", check.names=F, row.names=1)
gene=row.names(geneRT)

pdf(file="oncoplot.pdf", width=8, height=7.5)
maf=read.maf(maf="input.maf")
oncoplot(maf=maf, genes=gene, fontSize=0.5, draw_titv=T)
dev.off()
