# Supplementary material for: A Multi-Omics Study on the Effect of Helicobacter Pylori-Related Genes in the Tumor Immunity on Stomach Adenocarcinoma
Source: Front Cell Infect Microbiol. 2022 May 10;12:880636. doi: 10.3389/fcimb.2022.880636 (PMC9127319; doi:10.3389/fcimb.2022.880636)
Supplement: Supplementary file 1 [file DataSheet_1.zip › RAW_DATA AND CODES/raw.data.txt]

geneNames	TCGA_TCGA-BR-8588	TCGA_TCGA-VQ-A8DU	TCGA_TCGA-HU-A4G9	TCGA_TCGA-CD-A4MG	TCGA_TCGA-HU-8602	TCGA_TCGA-VQ-A91S	TCGA_TCGA-HU-A4GY	TCGA_TCGA-BR-8365	TCGA_TCGA-D7-5578	TCGA_TCGA-BR-8682	TCGA_TCGA-CG-4465	TCGA_TCGA-CG-5720	TCGA_TCGA-D7-6524	TCGA_TCGA-CD-A486	TCGA_TCGA-CG-5716	TCGA_TCGA-RD-A7BT	TCGA_TCGA-IN-A7NT	TCGA_TCGA-BR-8296	TCGA_TCGA-BR-4187	TCGA_TCGA-VQ-A91K	TCGA_TCGA-IN-A6RL	TCGA_TCGA-MX-A5UJ	TCGA_TCGA-BR-8286	TCGA_TCGA-R5-A7ZF	TCGA_TCGA-VQ-A8E7	TCGA_TCGA-CG-4436	TCGA_TCGA-D7-6520	TCGA_TCGA-BR-4368	TCGA_TCGA-BR-8676	TCGA_TCGA-BR-6457	TCGA_TCGA-D7-A747	TCGA_TCGA-CG-4304	TCGA_TCGA-BR-A44U	TCGA_TCGA-KB-A93G	TCGA_TCGA-BR-8367	TCGA_TCGA-D7-A6F2	TCGA_TCGA-D7-6521	TCGA_TCGA-BR-6454	TCGA_TCGA-CG-4466	TCGA_TCGA-CD-8524	TCGA_TCGA-BR-7723	TCGA_TCGA-VQ-A91X	TCGA_TCGA-BR-6801	TCGA_TCGA-IN-A6RN	TCGA_TCGA-VQ-A928	TCGA_TCGA-BR-7958	TCGA_TCGA-CG-4305	TCGA_TCGA-CD-A48C	TCGA_TCGA-HU-A4GX
PELO	7.343	6.912	6.483	6.482	8.272	7.766	6.598	7.827	7.890	7.083	7.394	7.255	7.664	5.928	7.289	7.179	7.845	6.489	7.336	7.496	6.637	7.501	7.092	7.425	7.450	7.346	7.770	7.625	6.243	7.509	7.383	6.038	6.410	7.781	7.813	6.589	7.188	7.835	6.717	7.492	7.579	7.043	6.681	7.258	7.108	7.421	7.344	6.629	7.240
CYP4F2	4.763	3.444	3.220	3.215	3.100	4.097	4.126	3.359	7.920	7.521	5.791	6.771	3.516	4.376	3.201	4.725	3.753	3.797	6.302	4.932	3.619	4.960	3.446	4.371	6.021	5.539	3.317	3.127	3.067	3.225	7.071	4.828	3.269	3.100	6.510	3.573	3.950	3.130	3.917	3.147	3.254	3.362	4.097	3.214	3.622	3.187	6.154	3.345	3.211
SLC25A37	7.018	6.809	8.419	6.786	8.399	6.263	6.486	6.257	6.180	6.480	6.996	5.991	7.255	6.787	6.074	5.936	8.332	6.281	5.720	6.852	6.614	7.576	6.521	6.065	6.916	5.708	5.781	7.196	7.193	5.961	5.456	6.847	5.521	8.509	7.658	6.263	5.432	5.999	6.758	7.262	6.168	6.375	4.961	7.432	7.425	5.902	7.858	6.803	5.697
UPRT	6.270	6.400	6.192	5.826	6.868	7.272	6.200	6.465	6.360	6.063	6.581	6.419	6.333	5.756	6.167	6.840	6.295	6.001	6.952	6.291	6.140	6.149	6.179	6.729	6.006	6.920	6.640	6.477	6.986	6.320	6.395	6.479	5.846	6.534	6.487	6.217	6.800	6.422	6.209	6.025	7.145	6.608	5.483	6.048	5.961	6.266	6.374	5.825	6.132
SNED1	4.256	3.768	3.947	3.576	3.476	3.769	4.893	5.075	4.332	5.141	3.799	3.553	5.564	3.844	3.813	3.184	4.256	4.396	5.641	4.455	3.950	4.376	4.062	3.309	4.101	3.109	4.355	3.979	2.711	5.021	4.033	4.218	3.393	6.022	5.221	4.006	4.659	4.389	3.226	4.178	4.058	3.017	4.461	3.991	4.999	4.006	4.416	3.748	3.300
SNX17	8.050	7.511	8.101	7.784	8.774	8.359	8.073	8.629	8.627	8.195	8.350	8.733	8.950	7.916	8.369	8.029	8.607	8.230	8.325	8.477	7.905	8.255	8.673	8.479	8.284	8.203	9.229	8.156	7.485	8.883	8.245	7.823	7.196	8.504	8.468	8.388	8.658	8.953	7.618	8.214	9.104	7.885	8.309	7.308	8.639	8.504	8.269	8.107	7.869
GADD45B	7.677	5.509	4.722	5.127	7.294	5.471	6.105	8.027	6.615	6.115	6.203	6.122	6.476	7.102	5.788	5.936	7.256	6.503	6.865	6.218	6.516	7.074	6.406	6.250	5.860	5.935	6.578	6.846	5.503	8.040	6.945	5.672	6.366	7.815	6.335	6.309	7.345	6.205	4.805	7.935	6.953	5.890	6.234	7.204	8.556	7.473	6.693	7.027	5.907
CHMP1B	8.535	7.408	7.632	7.310	8.638	8.713	7.748	9.647	7.874	8.210	8.586	8.303	8.585	9.685	7.183	8.364	8.983	8.171	8.719	8.554	8.351	8.268	9.404	7.484	8.490	7.949	7.822	8.519	7.220	8.192	7.430	8.121	7.860	8.813	8.542	7.676	8.095	8.293	8.186	8.374	8.964	8.131	7.795	8.091	8.502	8.244	8.387	7.581	7.682
PHEX	3.403	3.411	3.112	3.187	3.331	3.315	4.069	3.632	3.503	3.335	3.309	3.212	3.324	3.171	3.308	3.307	3.370	3.977	3.919	3.590	3.272	3.301	3.333	3.121	3.417	3.213	3.104	3.395	3.144	3.288	4.033	3.405	3.209	3.581	3.369	4.288	3.138	3.491	3.739	3.144	3.286	3.077	3.153	3.528	3.458	3.569	3.521	3.228	3.175
HLA-DPA1	9.653	8.471	6.902	7.489	9.479	8.627	10.546	10.434	10.401	8.550	10.750	9.876	9.795	9.541	9.590	8.149	8.197	9.940	10.565	9.862	9.710	8.452	9.881	8.835	8.820	10.418	9.432	10.550	10.105	10.548	10.309	9.836	6.849	9.400	9.942	9.673	10.550	10.946	7.340	9.494	10.104	6.705	8.353	8.897	10.695	12.236	10.880	7.392	9.347
STK10	5.851	5.250	5.089	5.400	6.789	5.728	6.728	5.993	6.131	6.227	5.569	5.892	6.400	5.417	6.074	4.874	6.326	6.278	5.608	6.395	5.111	5.791	5.471	5.212	5.598	5.026	5.491	5.969	4.651	6.024	5.447	5.422	4.471	7.232	6.156	5.867	6.049	6.022	4.650	5.679	5.950	5.943	5.181	4.482	5.991	6.357	6.038	4.930	5.169
AQP8	3.226	3.153	3.082	3.177	3.088	3.271	3.233	3.145	3.384	3.051	3.083	3.082	3.084	3.124	3.153	3.113	3.300	4.141	3.192	3.154	3.051	3.154	3.536	3.051	3.183	3.077	3.051	3.085	3.051	3.093	3.323	3.449	3.255	3.125	3.418	3.078	3.163	3.145	3.554	3.153	3.051	3.158	3.051	3.184	3.187	3.051	3.410	3.051	3.091
WDR76	4.942	4.581	5.113	4.737	6.643	4.734	4.724	4.729	4.754	4.273	5.366	4.842	4.758	4.465	4.426	5.277	4.598	5.002	4.428	4.913	4.424	5.001	5.739	5.117	4.936	4.695	4.286	5.545	4.303	3.948	4.287	4.562	4.312	4.874	5.053	4.660	4.169	4.887	5.083	4.397	4.888	4.364	3.501	3.560	4.911	5.763	5.070	4.496	4.337
TINF2	7.615	7.024	7.285	6.644	8.325	7.502	7.731	8.419	8.124	7.934	8.313	8.462	8.458	7.386	7.781	7.734	8.673	7.065	8.242	8.199	7.763	7.573	7.668	7.975	7.490	7.631	9.272	8.005	6.657	8.578	7.789	8.380	6.620	8.208	7.933	7.474	7.891	8.171	7.487	7.629	8.505	6.921	7.400	7.320	7.815	7.915	8.220	6.825	7.290
GGA1	7.937	7.112	8.557	7.594	9.061	8.413	7.905	7.703	7.869	8.218	8.149	8.279	8.555	8.615	8.051	7.828	8.615	8.820	7.024	9.139	8.046	8.435	8.314	7.755	8.557	7.792	8.434	7.909	7.584	8.150	7.258	8.119	7.339	8.575	8.485	7.877	8.080	8.564	7.460	8.123	9.003	8.087	7.875	7.464	9.082	8.229	8.408	7.425	7.543
TBCCD1	5.340	5.278	5.604	4.854	6.464	5.650	5.311	5.669	5.119	5.566	5.730	5.188	5.719	5.188	5.056	5.434	6.443	5.402	4.982	5.416	5.627	5.251	5.691	5.217	5.344	4.850	5.799	6.338	4.434	4.898	4.897	5.385	4.586	5.606	6.225	5.234	5.420	4.873	5.473	5.099	7.262	4.822	4.570	5.234	5.624	6.237	6.671	5.412	5.113
PITPNA	6.780	5.916	6.642	6.029	7.590	7.539	6.367	7.103	6.910	6.884	7.529	7.166	7.276	5.938	6.742	6.501	6.542	6.424	6.953	7.250	6.346	6.753	6.636	6.251	7.487	6.829	6.468	7.221	5.490	6.761	6.558	6.687	5.673	7.314	7.097	6.320	6.381	6.564	7.003	6.602	6.893	6.392	6.906	6.110	6.797	6.618	7.334	6.304	6.082
PCSK4	3.849	3.394	4.554	4.663	4.712	4.836	3.540	4.004	3.690	4.920	3.646	4.014	3.944	4.653	3.396	4.109	5.184	4.011	3.626	4.095	4.151	4.448	3.397	4.232	4.170	3.453	4.368	5.491	4.534	4.030	3.802	4.218	3.925	4.130	3.789	3.649	3.714	3.314	3.639	3.678	4.667	4.543	3.412	3.447	5.239	3.918	3.859	3.924	4.356
TNFSF13B	7.181	5.642	5.120	6.525	7.898	7.289	8.397	6.960	6.155	6.619	7.233	6.158	6.454	6.746	5.411	5.322	6.677	6.787	8.247	6.948	6.354	6.070	6.431	5.005	5.312	5.629	6.512	7.495	7.024	6.275	6.639	6.676	6.227	6.256	6.285	6.525	6.485	8.118	4.766	7.658	6.963	4.279	5.401	4.903	5.050	8.577	7.485	6.336	8.581
KRIT1	5.579	5.465	5.779	5.808	6.580	6.355	6.076	6.414	5.702	6.560	6.231	5.243	5.847	7.319	5.289	6.569	6.774	6.018	5.920	6.023	6.000	5.704	5.499	6.575	6.376	7.044	5.917	6.656	4.977	5.289	5.960	6.528	5.734	6.238	6.300	6.147	6.826	7.579	6.203	6.299	6.592	6.360	5.729	5.555	6.313	6.123	6.541	6.525	6.075
RCC2	9.842	9.499	9.242	9.209	11.200	10.285	9.188	9.614	10.305	9.391	9.428	9.872	9.965	9.442	8.650	10.283	10.704	9.516	8.830	10.079	9.598	10.044	10.285	9.718	10.275	8.967	9.903	9.726	9.578	9.410	8.634	8.928	8.911	9.984	10.317	9.941	9.878	10.065	9.617	9.927	10.785	9.592	9.549	8.640	10.402	10.401	9.562	9.374	9.995
IDI2	3.055	3.109	3.406	3.231	3.480	3.415	3.203	3.121	3.055	3.218	3.248	3.180	3.055	3.093	3.055	3.181	3.567	3.748	3.055	3.055	3.273	3.365	3.380	3.055	3.167	3.055	3.055	3.125	3.055	3.055	3.055	3.362	3.155	3.350	3.360	3.110	3.055	3.055	3.493	3.635	3.147	3.222	3.055	3.055	3.171	3.197	3.133	3.260	3.367
TGFBR1	6.212	5.507	4.942	5.161	6.122	5.958	5.574	6.977	5.403	6.107	5.811	5.040	5.572	5.184	4.599	5.412	5.676	4.907	6.027	5.673	4.970	5.781	5.414	4.337	5.938	5.318	5.498	6.153	5.370	5.804	6.632	4.853	5.507	7.109	6.298	5.734	5.716	5.410	5.321	5.254	6.163	5.580	5.116	6.387	7.365	5.339	5.556	5.085	5.093
CHRNA5	5.888	5.034	6.647	6.813	8.320	4.962	5.197	5.964	6.039	4.870	5.899	6.536	6.588	5.358	5.684	6.646	6.545	5.884	5.661	7.680	5.865	6.545	7.217	7.264	6.277	5.489	6.854	6.613	6.686	6.715	5.473	4.584	4.651	6.153	7.452	5.575	5.723	7.793	6.690	6.434	5.143	5.238	4.461	6.277	6.326	6.172	6.698	5.398	4.806
RP9	6.481	7.240	6.355	8.183	7.251	7.152	6.919	6.964	7.002	6.626	6.611	6.731	6.749	7.577	6.231	7.353	7.137	7.127	5.962	7.164	6.962	7.104	7.933	7.734	7.201	6.552	7.231	7.003	8.057	6.627	6.884	6.551	8.051	7.148	6.595	6.858	6.927	7.485	7.255	7.368	7.268	7.877	6.988	6.628	6.916	7.371	6.763	8.032	7.733
SKI	6.559	6.727	6.423	6.008	7.415	7.420	6.904	7.514	6.638	7.300	6.255	6.483	7.351	6.228	6.005	6.013	6.282	6.695	6.541	7.159	6.157	6.886	6.776	6.451	6.944	5.594	7.768	6.899	5.165	7.438	6.752	6.356	5.679	7.659	7.457	6.667	6.786	6.448	5.895	6.856	7.246	6.137	6.814	5.824	7.045	6.782	6.569	6.110	5.726
LMOD2	3.279	3.407	3.287	3.315	3.279	3.298	3.309	3.322	3.177	3.215	3.177	3.315	3.177	3.177	3.177	3.177	3.177	4.391	3.205	3.433	3.228	3.226	3.622	3.224	3.203	3.177	3.209	3.270	3.268	3.216	3.762	3.291	3.177	3.471	3.318	3.202	3.204	3.177	3.618	3.273	3.219	3.228	3.177	3.177	3.230	3.177	3.247	3.215	3.232
THAP5	4.748	4.527	4.487	4.851	5.696	4.749	4.751	5.194	4.858	4.977	4.980	4.201	4.527	4.441	4.329	4.641	5.355	4.663	4.828	4.702	4.947	4.779	4.927	5.280	4.995	5.459	5.027	5.369	4.215	4.381	4.660	5.085	4.905	4.913	4.984	4.791	4.717	4.307	5.094	4.461	4.430	4.454	4.478	3.752	4.330	4.334	5.338	5.066	5.207
FOXS1	5.712	4.989	3.165	5.151	4.890	4.542	5.785	5.892	6.288	5.663	4.252	5.351	6.727	5.142	4.144	3.759	6.771	5.436	4.392	4.921	3.622	5.516	5.218	4.890	4.565	3.566	6.492	4.251	4.341	6.847	6.485	4.242	5.498	5.869	7.573	5.523	5.823	5.128	3.749	7.809	6.066	3.642	5.245	4.356	6.040	5.442	5.093	5.549	4.199
IFIT2	6.892	5.950	5.741	5.883	8.715	6.993	7.284	7.721	6.009	6.926	8.300	7.009	6.642	6.257	4.964	4.719	7.025	7.472	8.662	7.894	5.303	6.380	5.790	5.188	6.388	6.838	8.751	8.120	5.889	6.613	7.050	6.743	5.505	5.383	6.864	5.945	6.189	7.115	5.299	7.512	6.475	4.078	5.931	4.947	5.150	7.276	6.950	5.878	6.702
FAM98B	5.060	4.640	4.818	4.810	5.342	4.826	4.843	5.089	4.869	4.953	5.423	4.870	4.980	5.207	4.352	5.212	4.751	4.767	4.993	4.797	4.448	4.862	4.841	4.623	4.639	4.759	4.376	5.223	5.274	4.588	4.724	4.479	4.399	4.735	5.480	4.655	4.728	4.905	5.281	5.488	5.691	4.490	4.094	4.153	4.868	5.127	4.990	4.847	5.139
RNF24	6.115	5.655	6.412	6.172	5.239	7.304	6.802	7.065	6.041	6.841	5.576	5.930	7.071	6.975	5.709	5.600	7.171	6.818	6.884	5.766	6.347	6.731	6.204	5.941	5.954	5.933	5.700	5.065	5.619	7.191	6.555	6.129	5.845	8.387	7.434	6.615	5.643	5.430	6.706	7.692	6.496	5.798	5.877	6.352	7.083	6.439	6.266	5.589	5.530
CLCA1	3.167	6.834	4.010	3.167	3.242	3.234	3.624	3.200	3.263	6.114	3.232	3.167	3.184	3.322	5.793	3.429	3.213	3.588	6.428	3.194	4.991	8.784	3.876	3.193	3.250	3.180	3.202	5.455	3.242	3.310	3.787	3.306	3.167	7.177	3.825	12.616	3.196	3.167	3.373	3.556	3.167	3.209	3.167	4.146	3.321	3.167	9.088	3.219	3.664
ING1	5.418	4.820	5.175	5.149	6.256	5.614	5.230	5.524	5.689	5.748	5.116	5.193	5.458	5.837	4.851	5.587	5.167	5.277	4.886	5.329	5.312	5.577	5.489	4.878	5.060	5.212	4.982	5.487	5.120	5.427	5.031	4.897	4.919	5.553	5.614	5.070	5.146	5.524	5.151	5.930	6.675	4.651	5.517	4.937	5.630	5.493	5.481	5.199	4.998
RECQL	6.142	5.483	5.573	5.091	7.584	6.353	6.639	6.443	5.940	6.594	6.803	5.711	6.685	5.115	5.760	5.849	6.642	6.016	6.759	5.959	5.619	5.814	6.576	6.362	6.214	6.541	6.104	7.147	4.613	6.119	5.976	6.108	4.530	6.907	6.717	6.542	6.282	6.608	6.331	5.779	7.288	4.803	5.934	4.951	6.415	6.247	6.610	5.563	5.730
METTL5	7.380	8.198	7.572	7.731	8.234	7.706	7.206	7.564	7.510	7.234	9.016	7.400	7.429	7.066	7.375	8.530	8.790	7.475	8.139	7.306	8.473	7.684	7.826	9.477	7.309	9.091	8.345	9.381	8.498	7.312	7.368	7.667	7.915	6.820	7.588	7.321	7.538	7.781	8.629	8.730	7.731	8.438	7.804	6.914	6.984	7.259	8.409	8.511	7.916
POSTN	9.463	8.403	5.535	9.817	9.185	6.528	8.981	9.157	7.359	6.951	9.788	6.341	9.724	8.864	6.591	5.739	9.212	7.521	8.563	8.954	6.682	7.708	7.304	7.116	7.583	6.694	7.781	8.439	5.043	8.519	6.688	8.607	8.590	10.046	6.360	6.761	8.760	5.984	6.850	7.908	7.741	5.446	8.059	6.974	9.055	8.953	9.245	8.136	6.442
IL9R	3.536	3.201	3.071	3.136	3.536	3.250	3.678	3.684	3.750	3.867	3.153	3.287	3.529	3.121	3.184	3.146	3.101	3.524	3.738	3.628	3.392	3.270	3.217	2.962	3.189	2.976	3.195	3.473	3.089	3.635	3.431	3.269	2.988	3.165	3.361	3.469	3.921	4.136	3.014	3.711	3.311	3.048	3.033	3.035	3.427	4.610	3.978	3.182	3.818
MYBBP1A	5.999	5.701	5.808	5.826	7.447	7.484	5.719	5.852	6.476	5.677	5.818	5.917	6.233	6.333	5.979	6.461	6.821	5.484	4.982	6.581	5.692	6.787	6.177	6.339	6.803	5.140	5.785	6.599	5.547	5.753	5.164	4.878	4.909	6.430	6.739	5.749	5.372	5.752	6.112	5.797	6.815	5.943	5.953	5.616	6.663	6.244	6.159	5.686	5.750
RAB12	5.760	4.721	5.139	5.735	6.363	5.576	6.291	6.761	5.357	5.967	5.037	5.781	6.239	6.585	5.260	5.600	6.844	5.869	5.398	5.572	5.991	5.704	6.598	5.384	5.236	4.780	6.299	6.436	5.901	5.883	6.500	4.980	5.598	5.901	6.142	5.685	5.811	5.791	4.875	6.495	5.883	4.592	5.366	5.265	5.471	6.069	5.849	5.755	5.946
MADD	5.596	5.787	5.966	5.230	6.584	6.878	6.092	6.417	5.926	6.548	6.156	5.960	6.290	5.959	5.919	6.040	5.909	6.448	5.479	6.653	5.384	6.224	6.264	5.396	5.913	6.035	7.106	7.023	4.249	6.099	5.734	6.044	4.895	6.669	6.533	6.048	5.750	6.185	5.843	6.013	6.113	6.620	5.801	5.505	6.756	6.154	6.217	5.305	5.478
DPYSL5	3.367	3.363	3.304	3.308	3.311	3.335	3.471	4.066	3.543	3.465	3.353	3.327	3.348	3.325	3.324	3.310	3.664	4.011	3.474	3.319	3.325	3.319	3.588	3.663	3.341	3.319	3.499	3.336	3.323	4.365	3.704	3.386	3.318	3.333	3.979	3.459	3.309	3.385	3.482	3.448	4.598	3.320	3.360	3.304	3.703	3.304	3.347	3.316	3.327
PHLDB1	7.011	6.443	5.912	5.717	6.415	6.118	7.295	7.879	6.861	7.838	6.197	6.564	8.133	6.078	5.857	5.359	6.058	6.214	7.019	6.500	6.023	6.967	6.303	4.946	6.794	4.916	7.559	8.458	4.932	7.986	7.124	6.205	5.132	8.206	8.390	6.062	6.718	6.014	5.168	7.586	7.505	4.476	6.283	5.724	7.300	6.452	7.398	6.505	4.943
TMEM38A	3.651	4.356	7.004	3.731	5.439	4.263	4.169	5.036	5.485	4.439	4.066	3.696	5.082	4.603	6.328	4.494	4.657	5.725	4.678	5.169	5.905	5.384	5.664	4.798	4.270	4.071	3.986	5.170	2.882	5.244	3.944	4.408	4.415	4.640	5.182	5.072	5.425	4.352	4.019	6.747	4.558	4.542	3.687	5.215	5.080	4.630	4.791	4.740	4.839
YPEL1	4.157	4.871	3.652	3.814	4.599	4.674	4.690	5.578	3.803	4.800	3.673	4.159	3.985	3.819	3.890	3.549	4.445	4.385	4.197	3.751	3.756	3.681	4.573	3.942	4.060	3.516	3.808	4.299	3.732	4.460	5.223	4.071	3.465	4.268	5.242	3.686	3.853	4.040	3.734	3.981	5.568	3.962	3.817	3.411	4.868	4.305	4.162	3.923	3.625
FBLIM1	5.980	6.165	6.164	5.787	5.751	4.868	5.579	6.575	6.558	6.471	5.620	6.912	7.383	5.940	6.664	6.498	6.713	6.397	6.138	6.933	6.564	6.190	6.656	4.954	6.350	5.210	7.019	5.160	3.538	7.036	6.100	6.019	5.681	7.315	6.576	5.852	6.765	6.309	5.217	7.360	5.585	5.687	6.629	6.364	6.840	6.924	6.071	6.682	5.955
SURF4	9.737	8.912	9.188	8.841	10.125	10.174	8.568	9.067	10.175	9.669	9.705	9.985	9.954	8.906	9.969	9.562	9.068	9.648	9.289	9.959	9.548	9.569	9.526	9.018	9.869	9.675	9.331	9.101	8.388	9.472	8.775	8.970	9.014	10.343	9.814	9.709	9.297	9.750	9.991	9.714	10.172	9.331	9.330	9.128	10.078	9.925	9.362	8.791	9.245
SYTL4	5.619	5.508	4.922	5.450	5.842	6.317	5.502	5.744	4.833	5.650	6.050	5.130	5.968	5.140	5.784	4.497	5.622	4.867	5.979	5.978	5.446	5.856	6.066	4.520	4.404	5.301	4.630	5.789	4.293	5.790	5.587	5.056	4.544	7.334	5.856	6.667	5.084	5.070	5.050	6.030	4.620	3.461	4.807	4.921	5.833	5.428	6.345	5.522	4.686
ZNF248	5.040	6.118	4.796	5.044	5.608	5.799	5.493	6.347	4.576	6.078	5.271	4.255	5.054	5.060	4.293	5.401	5.034	5.719	5.253	5.059	5.114	5.589	5.236	4.352	5.142	4.843	5.043	6.261	4.681	4.835	5.971	5.721	4.528	5.676	5.694	5.761	4.314	4.859	5.878	5.247	6.015	5.914	5.036	4.300	5.417	4.837	5.335	4.820	4.629
RARRES2	8.506	8.675	5.485	8.744	7.335	6.806	7.827	9.401	9.309	8.066	7.877	8.675	9.885	8.972	7.302	6.975	8.604	7.673	9.586	8.019	7.667	9.076	8.700	7.140	7.577	6.254	8.421	7.519	5.153	9.846	8.732	8.145	7.699	11.097	8.165	7.361	8.647	10.223	6.101	8.328	7.752	5.807	8.094	6.808	8.424	8.453	7.317	8.831	6.574
SOX21	5.148	5.150	3.345	3.154	3.258	3.714	3.378	6.939	3.798	4.527	3.339	3.180	3.204	3.592	9.142	5.542	7.432	5.932	3.271	3.192	8.054	3.710	5.876	3.238	4.230	4.976	3.162	3.140	7.826	3.194	3.256	4.994	3.172	5.847	4.436	3.692	5.352	3.812	3.140	3.191	3.386	3.280	3.193	7.677	5.928	3.355	4.511	3.167	7.040
GABPB2	6.111	5.898	5.184	5.663	5.501	5.637	6.101	5.809	5.219	6.030	5.239	4.954	4.990	4.934	4.476	4.942	4.712	5.453	4.697	5.805	4.936	5.142	5.841	5.059	4.791	4.823	3.945	4.780	5.379	4.814	5.520	5.162	5.056	5.189	6.306	6.299	5.131	5.456	5.331	5.951	4.613	4.728	4.824	5.056	5.998	5.208	5.497	5.403	5.152
LAMC2	7.100	6.265	4.914	5.666	10.685	8.185	5.839	6.465	6.848	6.883	8.154	7.816	9.859	5.409	6.766	6.542	9.558	7.083	4.748	9.050	6.827	6.815	8.064	7.341	7.780	6.460	8.179	8.570	4.874	6.084	5.617	5.539	7.151	6.515	8.192	7.399	8.069	8.328	6.957	8.503	2.800	5.784	8.182	6.569	6.559	8.720	8.761	8.272	5.831
CAP1	10.579	10.762	10.188	10.096	11.270	10.488	10.576	10.345	10.543	10.460	11.545	10.603	11.323	10.038	10.569	10.316	11.801	10.347	10.802	11.092	10.426	10.212	10.756	10.109	10.449	10.735	10.618	10.757	10.120	10.462	10.468	10.383	10.376	10.988	10.867	10.178	10.452	10.184	10.338	11.410	10.904	10.829	10.183	9.795	10.461	10.608	10.823	10.798	10.070
KCNIP1	3.255	3.286	3.008	3.160	3.008	3.252	4.204	4.499	3.557	3.822	3.094	3.549	3.556	3.051	3.087	3.037	3.050	3.889	4.119	3.103	3.317	3.528	3.450	3.099	3.082	3.020	3.922	3.682	3.008	4.350	4.284	3.132	3.008	3.258	4.852	3.115	3.341	3.300	3.053	3.288	5.775	3.046	3.093	3.241	3.328	3.242	3.314	3.091	3.114
LIFR	4.692	5.068	4.441	3.332	5.206	3.586	6.340	6.036	3.549	5.319	3.461	3.863	4.249	4.896	4.938	3.570	4.556	4.672	5.591	5.365	4.765	4.188	3.733	3.462	3.624	3.094	3.347	4.544	4.617	4.938	4.751	4.059	2.960	5.424	6.043	5.463	4.490	4.980	3.207	6.371	5.543	3.436	3.107	5.019	4.715	4.210	5.058	4.865	3.612
KHDRBS3	6.135	6.405	6.187	6.560	10.396	7.798	6.261	5.997	5.444	5.331	5.017	4.993	6.537	5.579	5.174	6.157	4.744	5.531	6.905	5.933	5.008	7.032	6.149	6.530	4.772	4.429	4.812	7.007	4.385	6.656	6.182	5.370	4.794	5.539	6.711	7.166	6.061	5.116	7.275	6.350	9.274	6.780	6.193	4.752	6.321	4.977	8.262	4.923	4.645
GLYATL2	3.248	3.589	2.990	3.065	2.996	3.067	3.266	3.309	3.053	3.142	3.173	3.059	3.178	3.078	3.355	3.712	3.786	4.120	2.990	3.066	5.209	3.121	3.067	3.655	3.127	3.154	3.070	3.363	9.624	3.415	3.142	3.303	3.059	3.630	3.350	2.988	3.245	3.004	3.156	3.255	3.002	2.988	3.008	4.668	3.053	3.071	3.157	3.144	2.967
AAAS	5.747	5.752	5.513	5.995	6.901	6.106	5.598	5.886	6.862	5.732	6.389	6.739	6.131	5.792	5.714	6.365	6.136	5.612	5.659	5.875	5.493	6.291	6.196	6.721	5.935	5.575	6.137	6.533	6.050	5.947	5.575	5.861	5.244	6.194	6.022	5.106	5.713	6.203	6.132	5.842	7.544	6.400	5.746	5.372	6.661	5.949	6.101	5.837	6.266
GAS2L1	5.491	5.375	6.301	5.432	6.679	5.491	5.015	5.655	5.951	5.783	5.074	5.902	6.460	5.373	5.486	4.965	6.391	5.896	4.837	6.616	5.484	6.311	6.148	5.482	5.517	4.276	6.383	5.679	4.628	5.955	5.300	4.792	4.352	6.310	6.292	4.679	5.701	5.472	4.033	5.627	6.581	4.763	5.486	5.002	6.792	6.067	5.368	5.157	4.888
TAF1C	6.337	6.318	6.260	5.897	6.805	7.107	6.796	6.578	6.991	6.921	6.058	6.256	7.021	6.874	6.413	7.366	7.512	6.438	5.362	7.067	6.225	7.164	6.130	6.291	7.052	5.704	6.892	7.048	6.168	6.606	6.013	7.295	5.697	7.526	6.957	6.483	6.343	6.746	6.594	7.102	7.518	6.682	6.145	5.837	7.216	6.286	7.277	6.412	6.185
CLPTM1	7.920	7.043	8.363	7.503	9.131	8.248	7.530	8.709	9.259	8.370	8.127	8.716	9.033	7.944	8.778	8.546	8.227	9.079	7.823	9.211	8.913	8.750	9.309	8.659	8.563	8.108	9.991	8.212	7.491	9.130	7.739	7.966	6.980	9.191	8.849	7.591	8.807	8.851	7.288	9.540	8.270	8.817	8.357	8.079	8.792	9.061	8.268	8.075	7.820
ATP11A	5.143	5.607	4.497	4.625	5.834	6.302	4.837	4.929	4.966	6.196	5.196	4.699	5.538	6.155	4.628	5.468	5.521	5.335	4.880	5.816	5.634	5.029	5.615	5.466	6.090	6.225	5.912	5.587	3.660	4.874	4.690	5.326	4.518	5.487	5.414	5.434	5.352	6.171	5.382	5.548	7.263	5.137	5.948	4.889	7.040	5.771	5.802	4.855	4.964
FGD6	5.019	5.273	3.589	4.367	5.918	6.262	5.134	6.075	4.879	5.593	5.908	4.564	5.714	4.541	3.863	4.638	6.570	5.871	5.259	5.798	4.953	4.750	5.556	5.536	5.689	3.951	5.427	6.128	3.815	4.948	5.718	5.320	4.992	5.616	5.471	5.030	5.117	5.540	5.613	6.300	6.122	4.864	4.786	4.991	5.765	6.462	5.894	5.972	4.457
NBR2	4.599	4.996	4.227	4.271	5.355	4.903	5.132	5.295	4.120	5.219	4.468	4.940	4.605	4.905	4.281	4.807	5.815	5.359	4.282	5.362	5.371	5.249	5.411	4.752	5.397	4.762	4.966	5.398	4.411	4.348	4.928	5.169	4.714	5.304	5.742	5.502	4.571	4.383	5.340	4.557	4.880	4.710	4.662	4.716	5.447	4.548	5.060	4.856	5.441
NT5E	6.054	6.952	5.553	5.013	8.017	8.242	7.056	7.194	5.656	6.346	6.907	7.754	7.339	5.156	5.445	7.521	6.312	5.935	7.938	5.695	5.185	6.382	7.903	6.872	5.792	5.095	6.071	10.299	4.395	6.516	6.813	5.145	6.363	7.352	7.394	5.565	6.526	6.602	7.314	6.583	5.739	6.821	5.138	5.383	5.635	5.867	5.941	7.201	4.421
ZNF571	3.862	3.678	4.296	3.912	4.538	4.112	4.282	4.638	3.979	4.429	4.092	3.387	4.043	3.367	3.711	4.104	4.492	4.360	4.142	4.292	4.145	4.155	4.290	3.712	3.659	3.948	3.614	4.245	4.521	4.040	4.413	4.309	3.710	3.846	4.302	3.809	3.596	4.418	3.922	3.884	4.411	4.669	3.717	3.893	3.460	4.112	4.378	3.986	4.277
GANAB	8.126	7.995	8.119	7.730	8.857	9.223	7.640	8.239	8.391	8.327	8.734	8.584	8.686	7.933	8.252	8.559	8.586	8.299	8.174	8.436	8.272	8.297	8.656	8.719	8.428	8.307	8.837	8.941	7.866	8.551	7.396	7.929	7.027	8.890	8.729	8.561	8.040	8.420	8.119	8.216	9.156	8.211	7.868	7.510	8.896	8.348	8.352	7.686	7.811
C1QTNF4	3.300	3.487	3.118	3.510	3.081	3.978	5.172	4.845	3.722	4.111	3.072	3.296	3.841	3.383	3.354	3.019	3.612	3.521	3.802	4.198	3.817	3.991	3.203	3.289	3.131	3.125	4.061	3.206	3.140	4.833	4.841	3.344	3.312	3.251	6.140	3.370	3.462	3.307	3.047	3.751	3.829	3.414	3.485	3.329	3.908	4.212	3.304	3.636	3.318
CCDC83	2.987	3.448	3.025	3.039	2.987	3.074	3.131	2.959	2.959	2.959	3.097	3.004	2.959	3.080	3.085	3.092	3.210	4.048	3.003	2.959	2.959	2.998	3.404	3.069	3.059	2.959	2.959	2.959	3.032	2.990	3.387	3.115	3.355	3.412	3.318	3.129	2.980	2.959	3.787	3.073	2.959	4.151	3.019	2.959	2.980	2.959	3.042	2.974	2.959
ATP1B1	11.443	9.457	12.023	11.464	10.573	10.371	9.798	10.085	10.470	10.222	10.606	11.462	11.120	10.177	10.583	11.018	7.636	10.967	9.826	10.635	10.996	10.545	10.900	9.686	11.032	10.469	10.353	9.638	10.636	10.141	9.445	11.220	9.916	9.996	12.095	9.935	12.029	12.058	11.789	10.635	9.468	10.642	10.170	11.663	11.630	10.655	9.973	10.568	10.356
RAB13	7.316	8.268	7.693	8.113	7.664	7.223	7.322	7.349	6.762	6.799	6.565	6.918	7.794	7.189	6.270	6.944	6.982	7.522	7.165	7.226	7.931	7.639	7.439	6.845	7.221	6.043	7.585	6.678	7.770	7.388	6.987	6.263	7.134	8.853	7.418	7.536	7.470	7.190	6.308	8.582	7.285	6.966	5.321	7.030	7.217	7.269	7.098	7.917	7.311
OR1C1	3.111	3.111	3.111	3.111	3.111	3.111	3.184	3.111	3.111	3.111	3.111	3.111	3.111	3.425	3.111	3.111	3.111	3.315	3.111	3.111	3.111	3.111	3.111	3.260	3.111	3.111	3.111	3.111	3.111	3.234	3.288	3.204	3.111	3.111	3.111	3.111	3.111	3.111	3.111	3.111	3.111	3.111	3.111	3.111	3.111	3.111	3.111	3.111	3.111
PHKG1	4.161	4.299	3.725	4.199	3.893	3.962	4.825	4.910	3.925	4.633	3.419	3.511	4.100	4.267	3.630	3.918	3.989	4.481	4.336	4.175	4.404	4.445	3.996	4.223	4.155	3.351	4.180	3.981	3.879	4.991	4.637	4.031	4.050	4.623	4.154	4.152	3.773	3.976	3.989	5.146	3.435	4.016	4.103	3.928	4.368	4.192	3.956	3.719	3.888
SPINT1	6.971	7.035	7.820	6.960	8.428	8.491	6.106	6.238	8.390	7.929	8.540	8.286	8.499	8.290	8.137	8.071	7.703	7.733	6.635	8.970	8.053	7.652	6.669	7.671	8.704	6.776	8.842	7.444	6.704	7.244	6.383	7.474	7.074	7.512	7.724	7.386	8.173	8.753	7.033	9.019	8.054	7.488	8.632	7.574	8.083	8.336	8.097	7.398	7.267
OSM	6.225	3.979	3.891	4.322	8.683	4.022	3.757	4.187	6.816	3.662	5.874	7.189	9.288	5.571	3.905	4.580	4.513	4.660	5.113	5.320	3.723	4.504	4.000	4.238	3.911	7.240	4.484	5.750	5.214	4.414	3.981	5.668	4.239	8.130	3.835	5.361	6.537	4.837	4.812	4.342	5.718	3.443	4.452	3.676	6.205	5.964	4.307	5.553	4.249
CLIC2	5.770	5.896	3.824	4.927	5.649	4.940	7.058	6.714	5.250	6.128	5.725	5.377	5.967	4.455	4.944	4.386	4.884	5.670	6.973	5.002	5.447	5.444	5.758	4.395	4.623	4.168	5.065	6.247	5.235	6.086	5.664	5.404	4.700	5.754	6.172	5.987	5.574	5.527	4.073	5.832	5.593	3.422	4.375	5.284	4.822	6.229	6.268	4.683	4.675
ENPP6	3.289	4.639	3.152	3.104	3.153	3.138	3.404	3.907	3.411	3.245	3.257	3.985	3.471	3.641	4.088	3.309	3.099	3.641	3.597	3.417	3.974	3.254	3.733	3.088	3.112	3.127	3.628	3.166	3.031	3.628	3.245	3.794	3.049	3.059	4.709	3.185	3.263	4.263	3.174	3.236	3.238	3.133	3.071	3.891	3.252	3.319	3.270	3.069	3.362
DGAT1	7.990	6.642	8.701	7.364	8.852	9.300	6.671	7.185	9.670	8.467	8.359	8.566	8.538	7.453	7.427	8.351	6.208	8.303	8.160	8.153	8.204	8.900	7.329	7.956	8.732	7.990	9.129	7.586	6.929	7.661	7.388	8.194	8.092	7.157	8.440	7.732	7.053	6.816	6.693	7.496	7.999	8.634	8.398	7.584	7.654	7.672	8.586	6.985	7.235
HINT1	10.806	9.634	10.586	11.455	11.125	10.695	10.019	10.783	10.931	10.197	11.610	10.455	10.389	9.761	9.832	11.199	10.510	10.025	10.318	10.609	10.587	10.973	10.944	10.799	9.785	10.513	10.055	11.070	11.217	9.965	10.496	9.654	10.482	10.190	10.672	10.343	10.195	10.167	10.332	9.875	9.853	11.054	9.956	9.379	10.231	10.674	10.802	10.689	11.121
ZMYM4	6.879	6.803	6.721	6.030	7.611	7.490	6.776	7.115	6.540	6.940	7.340	6.441	6.992	6.374	6.174	6.599	7.173	6.956	7.175	7.519	7.158	6.900	7.193	6.813	6.946	6.749	7.066	7.296	6.855	6.360	6.742	6.970	5.974	7.339	7.474	6.523	6.676	6.859	7.006	6.851	8.027	6.608	6.271	6.427	7.732	6.849	6.508	6.474	7.037
TMEM160	7.692	8.106	7.637	8.540	8.733	7.718	7.524	8.511	8.635	7.247	7.346	8.191	8.411	7.680	7.911	8.923	8.420	8.394	7.584	8.308	9.083	8.644	9.331	8.883	7.988	7.502	8.667	7.293	8.548	8.540	7.561	6.925	8.082	7.381	7.718	7.361	8.909	7.555	6.702	8.631	9.692	7.165	7.861	7.421	6.548	9.245	7.603	8.937	8.270
DENND2C	3.635	3.675	3.647	3.732	3.462	3.633	3.954	4.443	3.597	3.798	3.784	3.437	4.445	3.667	3.867	3.614	6.405	4.214	3.955	3.503	3.935	3.864	3.911	4.531	4.368	3.399	3.622	3.918	3.367	3.614	4.147	3.911	3.409	4.235	4.392	3.557	3.742	4.429	3.666	3.839	5.364	3.338	3.667	5.098	3.840	3.618	4.920	3.870	3.538
IFNA14	3.191	3.456	3.191	3.191	3.191	3.191	3.191	3.191	3.191	3.191	3.191	3.191	3.191	3.191	3.191	3.191	3.191	3.459	3.191	3.191	3.592	3.191	3.445	3.191	3.191	3.191	3.191	3.191	3.191	3.191	3.496	3.191	3.191	3.191	3.191	3.191	3.191	3.191	3.191	3.191	3.191	3.265	3.191	3.191	3.340	3.191	3.191	3.191	3.191
DPYSL3	9.683	7.562	5.342	7.901	7.911	8.489	9.630	11.201	8.840	10.349	8.257	7.651	9.671	8.296	6.795	6.339	7.534	8.264	10.628	9.434	7.447	10.047	7.928	9.455	7.821	5.853	9.285	9.918	6.928	10.795	11.612	7.989	7.879	10.310	10.294	8.983	9.176	8.196	5.765	9.826	10.146	5.610	9.123	6.460	9.149	9.205	9.151	8.762	6.814
GAS8	5.398	6.200	5.647	5.766	6.953	5.885	5.074	5.670	5.528	5.716	5.671	5.077	5.600	5.307	5.365	6.039	6.618	5.701	4.720	6.361	5.314	6.002	5.905	5.450	6.624	5.469	6.174	6.047	5.411	5.638	5.117	4.907	4.773	5.564	5.904	6.423	5.925	5.827	6.127	6.420	5.911	5.634	5.716	4.176	6.481	5.983	6.048	5.778	5.694
MFSD5	6.826	6.400	7.195	6.729	7.874	6.802	6.593	7.160	7.723	6.954	6.999	7.300	7.816	6.851	7.254	6.964	7.865	7.103	6.721	8.320	7.064	7.396	7.081	7.336	6.750	6.411	8.778	7.370	6.252	7.756	6.579	6.709	6.314	7.257	7.290	6.489	7.928	8.121	6.400	7.643	7.588	6.690	7.184	6.323	6.418	7.852	7.151	7.021	7.469
CNGA3	3.575	3.356	3.131	3.165	3.230	3.195	3.239	5.317	3.244	3.395	3.189	3.150	3.191	3.154	3.254	3.150	3.131	3.951	3.579	3.326	3.165	3.298	3.311	3.162	3.173	3.131	3.242	3.922	3.248	3.815	3.453	3.179	3.169	3.231	3.235	4.896	3.564	3.283	3.201	3.156	3.212	3.131	3.172	3.363	3.395	3.738	3.314	3.150	3.323
RAP1GDS1	6.205	6.027	6.339	5.375	7.386	6.606	6.163	6.118	5.455	5.945	6.865	5.937	6.348	5.311	5.844	6.219	6.347	6.053	6.119	6.688	6.096	6.162	6.145	6.073	6.207	6.323	5.254	6.903	5.858	5.754	6.035	5.810	5.752	6.464	6.571	5.921	5.748	5.659	6.456	6.408	6.286	6.193	5.475	5.790	6.458	6.133	6.603	5.833	4.884
RAB25	10.490	9.416	9.619	9.960	9.325	10.436	8.042	7.716	10.752	8.854	9.842	10.310	9.967	9.913	9.642	9.959	9.842	9.594	8.442	9.959	10.445	9.778	9.420	9.770	9.826	9.904	10.335	9.188	9.456	8.833	7.884	9.054	9.729	8.244	9.340	9.765	9.868	9.656	9.289	10.718	8.031	9.840	9.741	10.009	8.498	9.528	9.609	9.882	9.587
CRLF1	4.872	3.374	3.377	3.223	3.232	3.548	4.674	5.544	4.451	4.281	3.857	4.670	4.035	4.028	4.073	3.336	4.941	3.914	6.558	3.581	4.733	4.917	3.173	3.421	4.077	3.215	3.228	4.032	3.711	7.012	3.378	3.591	3.889	3.769	4.678	3.382	4.704	3.471	3.670	6.074	4.105	3.392	3.649	5.313	3.955	3.446	3.958	3.536	3.464
EIF1AD	5.284	5.279	5.574	5.035	6.856	6.183	5.289	5.819	5.687	5.614	5.499	5.302	5.796	5.499	5.311	6.015	6.697	5.824	4.281	6.028	5.583	5.706	5.667	6.329	5.692	5.015	6.174	6.399	4.782	5.383	5.245	5.504	4.776	5.835	5.991	5.344	5.072	5.959	5.330	5.998	5.461	5.776	5.420	5.723	5.525	6.019	5.616	6.180	5.303
RPAP1	5.238	5.257	6.051	5.019	6.320	6.198	5.349	5.641	6.349	6.143	5.626	5.902	6.363	5.992	5.635	6.039	5.722	6.093	5.195	6.181	5.142	5.602	5.731	5.431	6.260	5.299	5.641	5.156	4.778	5.615	5.143	5.475	4.168	6.033	6.544	5.948	5.749	5.884	5.597	5.786	6.559	5.457	5.387	4.367	6.068	5.611	5.535	5.086	5.461
MAN2B1	7.130	6.334	6.441	6.235	7.857	6.959	7.157	7.308	7.645	7.256	7.038	7.565	8.056	6.377	6.821	6.595	6.451	7.109	7.052	7.812	6.972	6.716	7.143	6.292	6.998	6.117	7.524	7.052	6.128	7.919	6.648	6.794	5.412	7.779	7.686	6.709	8.006	7.476	5.465	7.247	7.746	5.528	6.398	6.553	7.120	7.842	7.808	5.961	6.338
ISYNA1	5.304	6.444	5.204	6.294	4.008	7.737	5.066	5.855	5.907	5.141	4.269	5.176	6.476	6.091	5.340	5.416	8.411	5.073	5.827	5.362	6.466	6.865	6.078	6.396	6.424	4.238	7.919	8.141	4.595	6.020	4.935	4.791	5.816	5.705	6.531	5.160	6.170	5.438	4.562	6.948	7.825	5.235	4.560	6.730	7.995	7.236	7.154	6.408	7.458
VANGL1	4.879	4.733	4.824	4.374	6.092	5.078	4.465	5.157	4.931	4.915	5.079	4.905	5.601	4.323	4.713	4.568	5.591	5.138	5.017	5.866	4.528	5.010	5.668	5.699	5.648	4.908	5.865	5.080	4.170	5.145	4.769	5.127	4.305	5.231	5.633	4.709	4.343	4.662	4.859	5.228	5.150	4.792	4.777	4.503	5.344	5.317	5.432	4.869	4.650
JMY	4.890	4.806	4.658	4.500	6.077	5.732	5.056	6.110	4.966	5.624	4.874	4.366	4.981	4.408	4.313	4.575	5.325	4.589	5.258	5.000	4.630	5.294	4.530	4.562	4.649	4.280	4.547	5.459	4.515	4.986	5.650	4.674	4.355	5.799	6.083	4.621	4.644	4.526	4.809	5.063	6.103	2.890	4.390	4.668	5.498	5.001	5.289	4.273	4.676
ARMCX6	5.631	5.002	5.467	5.383	4.336	4.851	5.559	5.990	5.057	5.124	5.576	5.475	5.124	5.404	5.151	4.502	6.721	5.127	5.228	5.594	6.010	5.948	6.152	4.729	5.117	5.981	6.289	4.989	5.745	5.866	5.137	5.586	3.851	5.377	5.571	5.176	6.143	6.531	5.531	6.884	6.721	3.140	4.347	5.537	5.494	6.202	6.392	5.741	5.378
VASH1	6.230	5.411	4.492	5.676	6.449	5.412	6.711	6.627	6.351	6.792	5.956	6.126	7.528	6.291	5.309	4.957	5.333	5.634	5.891	6.203	4.771	5.955	6.074	5.406	5.565	4.795	6.161	5.865	4.899	6.715	5.528	6.187	5.326	7.280	6.424	5.991	6.615	6.025	4.838	6.345	6.108	4.091	5.519	4.668	6.853	6.824	6.351	5.456	5.217
STX7	6.088	6.324	6.189	5.364	6.513	7.352	6.658	6.551	5.433	6.702	6.870	5.568	6.353	5.215	5.368	6.044	5.560	6.018	6.222	6.757	5.563	5.799	6.375	5.714	5.844	5.961	6.668	7.268	5.097	5.651	6.045	6.163	5.195	6.119	6.960	5.113	5.781	5.852	6.293	6.540	6.347	6.029	5.336	5.853	6.029	5.996	6.739	5.668	5.814
LIG1	6.497	6.056	6.500	6.272	7.726	6.636	6.279	6.121	6.970	5.473	6.625	6.840	6.337	5.652	6.225	6.983	6.244	6.536	5.702	6.727	5.637	6.723	7.560	6.200	6.652	6.417	6.486	6.318	5.970	5.751	5.278	6.116	5.260	6.382	6.538	6.801	5.994	6.708	6.054	6.312	8.269	5.898	5.486	5.166	6.914	7.293	6.272	6.351	6.485
MNAT1	5.132	5.636	5.720	5.453	6.854	5.243	5.191	5.476	5.052	4.481	6.117	5.325	5.624	6.176	5.097	5.886	7.276	5.167	5.680	5.567	5.415	5.795	5.404	6.563	4.894	5.700	5.248	6.285	6.497	5.312	4.915	5.697	4.666	5.347	5.648	4.730	5.100	5.634	6.171	5.834	5.530	4.588	4.695	5.034	5.034	5.168	5.817	5.995	5.217
PDE4B	5.950	4.257	3.529	4.283	6.910	5.036	6.172	5.946	5.081	5.112	5.475	5.662	6.904	4.222	4.808	4.204	5.061	6.022	6.743	4.691	4.981	6.150	5.005	4.632	4.526	6.263	4.322	6.240	4.146	6.191	5.919	5.865	3.647	7.867	5.374	5.004	5.330	5.794	5.017	4.490	5.697	3.377	4.176	4.551	5.622	5.987	5.843	4.183	4.469
UIMC1	6.780	6.794	6.732	7.237	8.278	6.673	7.312	7.376	7.228	7.395	7.558	7.230	7.326	6.986	6.675	6.720	7.257	7.082	6.939	7.507	6.701	7.314	6.967	7.080	7.542	7.147	6.588	7.709	7.298	6.747	7.045	7.388	6.495	7.759	7.425	7.111	6.512	6.890	6.738	7.110	7.808	7.913	6.500	6.254	7.786	6.825	7.774	6.675	6.778
FAM20A	4.619	4.018	3.012	4.318	5.094	3.900	5.325	4.718	4.520	4.372	4.564	4.356	4.999	4.548	5.683	3.794	4.773	4.746	5.580	4.502	4.557	4.695	4.103	3.422	3.826	3.440	3.926	4.805	3.721	4.969	3.896	5.012	3.350	6.608	5.112	4.253	4.894	3.975	3.659	3.881	4.869	3.053	3.412	4.079	4.488	4.734	5.427	4.754	4.563
SLC12A6	4.848	4.486	4.897	4.628	5.826	5.477	5.508	5.316	4.607	5.687	5.070	4.757	5.313	5.001	4.564	4.578	4.816	5.094	4.865	5.225	4.666	4.835	4.858	4.455	4.887	4.549	4.413	5.573	4.303	4.689	4.795	5.164	4.289	5.783	5.507	4.858	4.568	4.561	4.652	5.342	5.265	4.330	3.991	4.665	4.884	5.007	5.324	4.256	4.209
STK33	4.452	4.613	5.003	3.626	3.540	4.298	4.460	5.284	3.846	4.273	3.905	3.542	4.370	4.368	4.402	4.476	3.687	4.305	4.601	3.721	4.321	5.025	3.898	4.780	3.587	3.970	4.439	4.013	4.790	4.238	5.021	4.512	3.612	4.125	5.328	3.668	4.133	4.865	5.247	4.735	4.490	3.653	3.835	4.314	4.820	3.914	3.804	4.603	3.705
SDF4	8.044	8.014	8.267	7.815	9.107	8.904	7.569	8.086	8.797	8.273	8.317	8.788	8.915	8.266	8.525	7.870	7.841	8.344	7.920	9.007	8.426	8.698	8.699	8.096	8.445	7.321	9.588	7.798	7.762	8.860	7.142	7.775	7.216	8.700	8.682	8.108	8.834	8.670	7.277	8.967	8.963	7.931	7.953	8.909	8.503	8.281	8.269	8.158	7.823
PSMC3	8.526	8.686	8.294	8.690	9.728	8.977	8.297	8.672	9.390	8.330	8.859	9.337	9.278	8.872	9.145	9.459	9.399	8.990	8.743	9.359	7.857	8.869	8.831	8.435	8.376	8.931	10.104	9.180	9.343	9.210	8.042	8.133	8.152	8.904	8.817	8.488	8.785	9.018	8.638	9.388	9.245	9.438	8.753	7.755	8.913	9.318	9.155	8.966	8.295
ADRA2B	4.295	4.986	3.777	3.468	4.023	4.201	4.096	4.381	3.766	4.095	3.713	3.688	3.881	5.393	3.678	3.766	4.257	4.343	3.873	3.699	3.745	4.005	4.110	3.670	3.756	3.484	3.556	4.966	3.700	4.037	3.818	3.850	3.508	4.606	4.234	3.738	3.880	4.590	3.870	4.404	4.512	3.611	3.499	4.505	4.597	3.613	3.558	3.708	3.575
PSMA4	8.587	8.484	8.406	8.505	9.769	8.793	8.507	8.109	8.563	8.020	9.551	8.720	8.607	9.020	8.339	9.416	9.115	8.033	8.517	8.824	8.326	8.502	8.299	8.445	8.622	8.601	9.327	8.803	9.146	7.907	7.993	7.729	8.528	8.333	8.418	8.003	8.024	9.541	8.490	8.616	7.948	8.636	7.907	8.217	8.518	9.038	8.872	8.568	8.952
ACAT1	7.449	7.715	8.441	7.376	8.927	8.621	7.480	8.283	7.096	7.345	8.917	7.623	7.550	6.886	7.929	8.280	6.731	7.546	8.336	6.877	7.094	7.764	8.150	8.738	6.963	9.064	7.424	9.412	8.315	7.734	7.634	6.696	6.381	7.605	7.886	7.338	7.219	7.059	8.376	7.902	8.116	7.694	7.044	6.882	8.137	7.383	8.613	8.497	6.919
WTAP	6.609	6.925	6.394	6.326	7.540	7.312	6.758	6.719	6.520	6.634	7.319	6.877	6.958	6.385	6.184	7.081	6.996	6.467	6.797	7.317	6.789	6.735	7.140	7.034	6.922	7.198	6.492	7.569	6.390	6.356	6.402	7.042	6.010	7.675	6.879	6.045	6.402	6.930	7.084	6.920	6.448	6.562	5.939	6.475	7.005	6.737	7.154	6.356	6.621
CDV3	8.083	7.607	8.900	7.042	9.150	8.536	8.168	8.190	8.075	7.748	8.610	7.808	8.425	7.579	8.199	7.851	8.812	7.687	7.750	8.267	7.926	8.146	8.179	7.806	8.173	8.299	8.056	8.970	7.154	7.563	7.750	7.832	6.900	8.486	8.478	7.546	8.054	8.166	7.630	7.877	9.198	7.285	7.979	7.148	8.198	8.802	8.715	8.233	7.688
ACP5	7.354	6.576	5.438	6.575	8.759	8.086	7.996	6.869	7.622	7.693	7.664	7.412	7.717	7.648	6.541	6.103	7.827	6.596	6.935	8.066	6.736	6.025	6.784	5.115	6.475	7.755	7.130	6.946	5.928	6.612	5.647	6.619	5.627	6.869	6.969	7.676	8.194	7.616	5.246	7.104	7.363	5.832	5.756	6.551	6.970	8.782	8.117	7.017	6.459
SON	7.850	7.837	7.745	7.352	8.560	8.172	7.980	7.983	7.550	8.496	8.144	7.304	7.829	7.591	7.307	7.518	7.701	7.763	7.727	7.943	7.500	7.540	7.888	7.355	8.173	7.774	7.659	8.027	7.690	7.380	7.564	7.782	7.396	8.273	8.457	7.386	7.492	7.842	7.504	8.058	8.432	7.505	6.861	7.144	8.346	8.085	8.023	7.396	7.666
MLKL	6.109	5.885	5.798	6.288	6.983	6.477	6.110	5.761	6.066	5.831	6.692	5.997	6.430	5.340	6.345	6.465	6.363	6.050	5.920	6.667	6.195	6.266	5.936	5.910	6.159	5.812	6.472	6.361	5.641	5.209	5.139	5.984	5.512	6.771	6.251	5.730	6.512	6.420	6.341	6.250	5.371	6.718	5.698	6.038	5.416	6.369	5.894	5.361	6.695
PXN	6.129	5.690	6.237	5.129	7.001	7.139	6.104	6.657	6.658	7.762	6.812	6.909	6.981	5.862	6.239	6.316	7.220	6.588	6.060	7.182	6.346	6.594	6.530	6.435	7.055	5.247	7.363	7.198	4.200	6.436	6.216	5.973	5.361	7.098	6.698	5.897	6.201	6.058	5.820	6.626	6.951	6.560	6.936	6.574	6.609	6.293	6.642	5.831	5.631
NT5C2	7.308	6.748	7.853	6.507	9.610	8.149	7.503	8.027	7.387	8.282	8.126	7.223	8.002	6.609	7.468	7.087	7.784	7.629	7.606	7.627	7.685	7.111	8.008	7.009	8.154	7.073	8.391	8.284	5.571	6.980	7.362	7.555	5.963	7.853	7.861	7.549	7.251	7.642	7.037	7.752	7.596	7.037	6.950	7.123	8.480	7.845	8.089	7.081	6.729
PYHIN1	4.795	4.023	3.327	3.866	4.904	4.915	6.341	5.067	4.196	4.456	4.266	4.084	3.877	3.535	4.538	4.093	3.317	5.516	4.939	4.228	3.874	3.901	4.734	3.318	3.530	3.874	3.614	5.457	4.693	4.475	5.117	4.901	3.507	3.770	4.422	4.283	4.545	4.980	4.094	4.540	4.799	3.494	3.285	3.185	3.833	5.966	5.412	3.836	5.089
UBFD1	5.989	5.340	5.824	5.436	7.218	6.742	5.833	6.237	5.616	6.122	6.434	5.501	6.344	5.459	5.469	6.080	6.918	5.862	6.512	6.482	5.963	6.115	5.846	5.975	6.359	5.603	6.414	7.116	5.287	5.911	5.923	5.770	4.828	6.667	6.614	5.625	5.989	6.653	6.070	5.535	7.798	5.426	5.480	5.590	6.937	6.277	5.809	5.497	5.435
PKN3	5.080	5.668	6.685	5.483	7.413	6.596	5.220	5.521	6.040	6.279	5.318	6.717	6.689	5.699	6.033	5.845	5.828	6.761	5.028	6.804	5.240	6.085	6.735	5.584	6.347	4.562	6.053	6.673	3.646	5.995	4.602	4.311	5.460	6.165	6.372	5.836	5.330	5.710	5.424	6.002	6.494	4.713	5.475	6.182	6.895	6.543	5.773	5.120	6.443
DRG2	5.779	5.590	5.720	5.146	6.778	6.147	5.489	6.147	6.934	5.767	6.049	6.438	6.329	5.811	5.826	6.104	6.399	5.566	5.585	6.353	5.657	5.937	5.970	5.832	6.082	5.460	5.684	5.897	5.604	5.986	5.534	5.289	4.180	6.249	6.424	5.414	5.584	5.931	5.791	6.270	6.299	5.353	6.026	6.498	6.312	6.050	6.127	5.769	5.427
TMEM128	5.586	5.369	5.806	5.678	6.579	5.926	5.201	5.636	5.925	5.512	6.616	6.087	5.646	6.127	5.195	6.268	7.097	5.221	5.708	5.872	6.177	6.394	5.760	6.917	5.229	6.656	6.464	6.204	6.048	5.216	5.693	6.328	5.850	6.047	5.721	5.344	5.453	5.068	5.277	6.235	5.558	4.818	5.356	5.745	6.009	6.154	6.354	5.555	6.375
ZNF573	5.551	5.481	5.448	5.162	6.966	5.845	6.200	6.342	5.079	6.414	5.294	4.765	5.449	4.608	4.792	5.359	5.749	6.311	5.132	5.631	5.558	5.200	5.621	5.950	5.084	5.098	5.478	5.716	5.571	5.343	5.477	5.313	4.571	6.062	6.606	5.228	4.928	6.393	5.130	5.229	5.900	5.222	4.842	4.595	5.300	5.952	5.678	5.405	5.402
FKTN	8.280	8.109	8.688	7.697	8.892	8.811	8.209	7.982	8.074	8.795	8.803	7.685	8.188	6.714	7.166	8.460	8.823	8.274	8.456	8.540	7.892	7.926	8.339	8.134	8.724	9.402	7.029	8.616	7.920	7.149	8.194	7.902	8.500	8.615	9.190	8.863	7.912	8.139	8.932	7.187	7.980	8.267	6.980	7.559	8.235	8.346	8.621	7.493	7.814
TXNDC11	6.830	5.778	6.917	6.102	7.678	6.627	6.732	7.263	7.398	6.804	7.396	7.344	7.242	7.097	7.888	7.021	7.310	7.051	7.111	7.387	7.697	6.683	6.452	6.537	6.805	7.109	7.803	7.874	5.536	6.868	6.496	7.512	5.609	7.620	7.358	7.117	7.720	7.839	6.601	7.028	8.051	7.080	6.607	7.131	7.464	7.526	7.113	6.251	7.025
ARL5C	3.179	3.283	3.200	3.179	3.179	3.250	3.228	3.201	3.179	3.207	3.179	3.220	3.224	3.371	3.179	3.179	3.240	3.883	3.333	3.197	3.179	3.215	3.413	3.179	3.235	3.179	3.179	3.269	3.341	3.207	3.447	3.343	3.212	3.205	3.232	3.302	3.199	3.212	3.411	3.179	3.210	3.198	3.198	3.179	3.179	3.179	3.205	3.207	3.179
FRMPD3	3.852	4.184	3.204	3.255	3.293	3.418	3.825	4.360	3.496	4.137	3.246	3.239	3.880	3.565	3.345	3.199	3.214	3.977	4.615	3.552	3.358	4.486	3.458	3.288	3.840	3.241	3.650	3.825	3.308	4.404	4.299	3.331	3.360	4.246	3.645	5.634	3.461	3.583	3.303	3.541	3.468	3.230	3.633	3.255	3.684	3.633	3.474	3.248	3.302
RASSF10	4.470	5.048	2.870	3.361	2.757	5.615	3.569	4.017	3.987	4.317	4.959	3.627	3.876	5.159	4.041	5.975	3.565	3.781	3.729	2.738	3.587	3.309	5.114	2.930	4.722	4.857	6.032	2.738	2.764	4.332	4.464	4.592	4.192	3.459	5.155	3.965	3.624	4.585	3.330	4.627	5.516	5.039	3.868	5.295	3.240	2.774	2.777	3.911	3.706
ACSL1	6.486	6.863	6.546	6.215	7.661	6.196	6.909	7.093	5.477	6.370	6.746	6.423	7.242	8.126	6.211	5.296	6.776	6.343	7.114	7.353	6.402	7.445	7.200	6.824	7.019	6.504	7.183	7.327	5.723	6.778	6.706	6.858	5.817	9.382	8.119	6.907	6.585	6.162	7.172	6.199	6.904	4.652	6.320	5.794	7.505	6.195	7.698	6.633	5.092
HMGCS1	8.060	9.183	8.236	8.819	8.098	8.073	7.150	7.392	7.329	8.155	9.406	7.876	8.033	8.274	7.901	8.338	9.196	7.900	7.563	8.636	8.709	8.253	9.558	7.237	9.125	9.231	7.666	8.332	8.361	6.752	6.960	7.931	6.796	8.685	9.128	8.170	7.745	8.852	10.486	9.897	9.726	8.466	7.983	7.860	9.713	7.716	9.134	8.476	7.719
AIRE	6.203	8.819	6.191	6.223	6.155	8.539	6.405	6.274	6.472	6.291	6.138	6.192	6.560	6.484	6.243	6.332	6.399	6.584	6.240	6.185	6.363	6.162	6.332	7.064	6.162	9.691	6.227	6.281	6.138	6.262	7.035	6.334	6.160	6.281	6.317	6.208	6.225	6.221	6.569	6.251	6.216	6.186	6.185	6.340	6.317	6.169	6.523	6.174	6.147
LRG1	6.843	6.163	8.198	6.151	5.481	5.995	4.264	6.593	6.071	4.085	7.156	7.044	7.519	8.347	7.204	6.384	4.938	7.674	6.043	9.349	7.545	6.769	5.414	5.342	6.259	7.108	7.267	6.764	4.283	5.925	3.377	6.160	4.612	6.283	6.647	6.438	7.920	6.585	5.720	5.150	5.621	6.788	6.891	7.841	5.789	7.588	7.092	6.614	5.253
MOCOS	6.472	4.672	6.631	5.244	8.658	6.585	5.364	5.338	6.876	6.239	7.664	6.703	6.320	4.541	6.225	6.982	4.932	6.900	5.937	6.798	6.164	6.634	6.768	5.768	7.284	6.094	6.642	7.196	6.189	4.998	4.634	6.200	4.311	5.961	6.666	5.084	5.199	7.209	6.633	6.334	4.368	5.872	6.192	5.681	7.206	6.195	6.297	6.623	6.663
CNTD1	4.015	4.380	3.628	3.617	5.845	3.956	4.061	3.770	3.020	3.879	3.532	3.557	3.320	3.768	3.396	3.783	3.902	4.127	3.477	3.647	3.928	3.512	3.618	3.744	3.602	3.671	3.222	3.634	3.914	3.174	3.750	4.042	4.010	4.090	3.737	5.143	3.043	3.583	3.626	3.933	3.129	4.281	3.360	5.058	4.248	5.022	4.060	3.382	3.351
KCTD15	5.262	4.384	5.110	4.801	5.820	3.997	4.656	6.715	5.252	5.779	4.533	4.393	6.186	5.211	4.805	4.791	5.982	4.830	5.445	4.648	5.501	5.902	6.251	4.933	5.725	4.470	4.626	4.937	5.177	5.928	5.868	4.779	5.077	6.472	5.794	4.003	6.106	4.268	3.877	5.107	6.560	3.216	5.340	4.617	5.704	4.862	6.141	4.830	4.670
FAH	5.087	5.005	5.327	3.999	6.540	5.904	4.778	5.301	5.253	5.598	5.055	5.332	5.428	5.471	5.091	6.273	6.083	4.890	5.421	4.804	5.581	5.643	4.925	4.019	5.235	5.398	7.097	4.515	3.612	5.394	4.726	4.795	4.558	5.389	5.186	5.553	6.018	7.114	5.269	5.247	5.658	5.353	3.864	5.489	4.838	5.102	4.801	5.187	4.295
CSGALNACT1	5.179	4.806	4.584	5.013	5.524	4.956	5.353	5.770	4.925	5.757	5.328	4.959	6.369	5.770	4.909	3.846	5.237	5.090	6.380	4.820	4.709	5.389	5.227	4.640	5.105	4.257	4.998	5.526	3.944	5.718	4.406	5.270	4.092	7.613	5.313	4.322	5.182	5.710	4.672	5.634	6.294	3.546	4.773	5.560	7.005	5.270	5.633	5.106	4.291
OVOL2	7.037	6.822	7.937	8.241	8.993	7.903	6.697	7.278	7.991	7.266	5.886	7.498	7.741	7.592	8.094	6.528	6.947	8.701	6.015	8.303	8.642	8.863	8.260	7.648	7.529	7.097	8.125	7.374	6.813	7.528	6.013	6.880	7.272	6.639	7.976	6.463	8.304	8.002	7.351	8.585	5.704	5.415	7.175	7.725	7.764	8.792	8.138	7.176	7.313
NT5M	3.489	4.102	3.461	3.977	4.765	3.934	3.779	4.501	4.245	3.602	3.307	3.245	3.740	3.825	3.785	4.325	3.944	3.830	3.612	3.841	3.633	3.859	4.015	4.690	3.581	3.864	4.083	3.468	4.486	4.262	3.992	3.637	3.403	3.986	3.722	4.192	3.368	4.311	4.460	3.722	3.721	3.325	3.881	4.220	4.810	4.065	3.526	3.438	3.737
CPXCR1	3.157	3.351	3.157	3.240	3.297	3.157	3.157	3.157	3.157	3.157	3.157	3.157	3.157	3.157	3.157	3.157	3.157	3.536	3.157	3.157	3.157	3.157	3.220	3.157	3.157	3.157	3.157	3.346	3.157	3.157	3.272	3.157	3.157	3.157	3.157	3.208	3.157	3.248	3.157	3.157	3.157	3.210	3.157	3.157	3.157	3.157	3.157	3.157	3.157
HIRA	5.077	4.769	5.081	5.187	6.185	5.778	4.806	5.040	4.624	4.978	5.602	5.317	5.202	4.774	4.833	5.165	4.677	5.280	4.753	5.701	5.181	5.419	5.562	5.357	5.766	5.539	5.216	5.109	5.702	4.864	4.579	5.032	4.415	5.044	5.695	4.624	4.837	5.154	4.741	4.725	4.943	5.027	4.527	3.897	5.602	5.703	5.543	4.667	5.474
HLA-DQB1	7.608	5.504	5.441	6.404	8.543	5.594	8.835	7.261	7.777	6.961	7.282	7.054	7.577	8.706	6.575	5.660	6.695	8.305	6.135	6.799	5.911	6.953	8.234	7.628	6.200	6.054	5.564	6.930	7.886	8.277	7.313	7.598	4.982	8.003	7.434	7.235	8.265	8.058	4.601	6.980	8.034	4.831	6.677	5.370	8.177	9.482	7.825	5.369	6.893
MUC6	8.868	9.001	7.070	6.927	5.597	6.777	5.800	3.312	5.689	6.660	5.207	2.485	4.896	3.348	9.087	5.808	3.911	9.220	2.601	3.947	6.895	8.868	8.887	3.750	6.289	6.036	3.309	7.232	2.536	7.551	2.727	7.690	2.735	8.887	5.713	6.927	7.983	4.005	3.257	3.473	2.978	3.642	2.670	9.374	6.681	2.544	8.787	2.687	6.747
EVC2	3.978	3.673	3.232	3.648	3.845	3.531	4.619	4.909	3.935	4.504	3.756	3.575	4.574	4.328	3.710	3.311	3.756	4.098	4.531	3.781	3.640	3.837	3.695	3.718	3.681	3.374	4.270	4.017	3.233	4.831	4.528	3.825	3.670	5.123	4.831	3.833	4.132	4.979	3.382	4.184	5.245	3.339	3.785	3.487	4.068	4.135	4.191	3.658	3.558
CDC25C	4.842	6.431	5.295	5.436	6.438	6.048	4.426	4.345	5.803	4.243	5.700	5.488	4.917	5.039	4.184	5.654	5.085	5.221	4.481	5.000	4.313	5.017	5.431	5.943	5.103	5.269	4.516	5.010	5.280	4.620	4.189	4.379	5.280	5.288	5.262	5.317	4.272	5.026	5.140	4.852	6.653	6.778	4.466	4.787	5.013	5.767	5.341	5.816	4.949
CLDN1	7.949	8.591	5.727	7.850	3.413	10.472	7.564	9.014	7.917	7.092	9.118	8.174	8.551	5.579	5.242	9.050	10.414	9.620	7.995	7.883	8.304	8.481	9.046	8.360	8.964	10.210	9.922	11.178	4.864	8.655	8.002	7.918	8.430	7.130	10.245	6.886	9.915	8.834	9.389	9.669	6.946	7.761	10.125	7.064	6.104	10.786	10.113	9.504	9.085
SS18L2	8.771	8.557	9.485	9.057	9.104	8.980	8.813	8.261	8.600	8.197	9.428	8.690	8.598	9.249	8.741	9.555	9.436	8.888	8.784	8.967	9.044	9.118	9.494	8.569	7.881	9.030	8.456	9.604	9.725	8.275	8.250	9.025	9.234	8.258	8.383	8.234	8.330	8.642	9.296	9.042	9.311	8.670	8.376	9.518	8.208	9.411	9.291	9.634	9.154
DLEC1	3.435	3.404	3.963	3.325	3.332	3.505	3.799	3.458	3.391	3.485	3.275	3.232	3.541	3.521	3.388	3.497	3.900	3.714	3.295	3.478	3.635	3.632	3.763	3.152	3.367	3.184	3.787	3.507	3.161	3.357	3.623	3.502	3.194	3.590	3.599	3.485	3.242	3.332	3.456	3.496	3.270	3.309	3.197	3.467	3.783	3.502	3.477	3.298	3.234
LXN	8.224	7.215	7.011	6.623	8.977	7.063	7.917	7.713	7.566	7.605	7.822	7.539	8.089	7.063	6.186	5.748	6.437	7.405	9.386	7.657	8.002	8.219	7.600	5.608	7.235	7.128	7.681	8.281	5.965	8.176	6.793	7.842	6.182	8.082	7.540	6.360	7.525	7.890	5.432	8.383	7.183	4.557	7.150	7.506	8.380	8.217	8.962	8.445	7.099
HMGN4	9.013	8.288	8.358	8.244	10.238	9.731	8.828	9.187	8.699	9.221	9.820	9.160	9.070	8.560	7.708	9.764	9.601	8.678	9.097	9.424	9.391	8.982	9.649	9.534	9.176	9.297	8.696	9.772	7.969	8.469	8.857	8.899	7.937	8.726	8.947	8.377	8.423	8.927	9.048	8.776	9.478	8.992	8.575	8.177	8.161	9.222	9.102	8.359	9.406
IFNA10	3.258	3.258	3.258	3.258	3.258	3.258	3.258	3.258	3.258	3.258	3.258	3.258	3.258	3.414	3.258	3.258	3.258	4.059	3.258	3.258	3.258	3.258	3.258	3.258	3.258	3.258	3.258	3.258	3.465	3.258	3.958	3.258	3.258	3.258	3.258	3.258	3.258	3.258	3.258	3.258	3.258	3.374	3.258	3.258	3.258	3.258	3.258	3.258	3.258
DNHD1	3.918	4.382	3.767	3.604	3.983	4.391	4.887	4.333	3.828	4.322	3.746	3.544	3.761	3.856	3.488	4.296	4.396	4.477	3.643	3.945	3.849	3.815	4.236	3.629	4.016	3.977	3.410	4.212	3.440	3.581	4.400	3.834	3.677	4.874	4.145	5.428	3.515	3.741	4.415	3.838	3.705	4.722	3.696	3.752	4.620	3.640	4.169	3.797	3.681
TAAR5	3.150	3.399	3.150	3.150	3.150	3.190	3.222	3.150	3.150	3.150	3.150	3.150	3.150	3.150	3.150	3.150	3.150	4.068	3.150	3.150	3.150	3.265	3.983	3.150	3.191	3.189	3.150	3.150	3.150	3.150	3.239	3.584	3.150	3.310	3.316	3.150	3.150	3.150	3.874	3.150	3.150	3.231	3.150	3.150	3.150	3.150	3.408	3.150	3.150
TMEM203	8.177	8.005	7.705	7.891	8.569	8.926	7.715	8.236	8.756	8.286	7.896	8.509	8.328	8.265	7.814	8.386	8.493	8.406	7.414	8.484	8.141	8.112	8.340	8.581	8.410	7.702	8.407	7.694	7.977	8.182	7.997	8.082	8.389	7.884	8.180	8.249	8.137	8.427	8.032	8.481	8.181	8.095	7.740	7.245	8.423	8.350	7.687	7.493	7.968
SLC25A16	4.934	5.515	6.916	4.912	5.893	5.314	5.561	5.363	4.485	5.843	4.938	4.637	5.310	5.006	5.137	5.439	4.950	6.318	4.724	5.145	5.462	4.754	5.370	4.625	5.301	4.672	4.214	5.818	5.055	4.860	5.095	5.480	4.568	5.623	6.272	5.303	4.860	4.533	4.761	5.733	4.708	5.196	4.445	5.509	5.190	5.047	5.354	4.921	4.800
C3orf18	4.409	4.159	4.763	3.752	4.720	3.599	4.542	5.733	4.170	4.644	3.768	3.720	4.598	4.876	4.238	3.426	4.185	4.012	4.563	4.025	3.929	4.597	3.631	3.362	3.780	3.242	4.447	4.515	3.617	5.333	4.945	4.002	3.300	4.722	4.859	3.901	4.446	4.156	3.479	4.518	5.045	3.219	4.060	3.845	4.674	3.954	4.055	3.995	3.427
PDC	3.362	3.280	3.310	3.227	3.237	3.781	3.802	3.214	3.097	3.251	3.425	3.058	3.157	3.204	3.058	3.291	3.579	4.003	3.175	3.189	3.167	3.347	3.485	3.379	3.267	3.085	3.127	3.310	3.333	3.058	3.431	3.394	3.132	3.554	3.279	3.329	3.199	3.154	4.176	3.624	3.148	3.086	3.086	3.775	3.411	3.195	3.240	3.306	3.177
AP4M1	4.835	4.941	5.120	5.211	5.435	5.699	4.901	5.690	5.798	5.685	5.158	5.603	5.475	5.506	4.937	6.607	6.465	5.661	4.892	5.903	5.148	5.076	5.571	5.551	5.482	5.157	5.891	5.524	4.429	5.317	5.301	5.386	5.317	5.369	5.622	5.489	6.172	6.621	4.793	5.667	5.412	5.661	5.798	4.700	5.620	5.563	5.615	5.461	5.093
SCML4	3.721	3.148	2.989	3.031	3.479	3.837	4.813	3.862	3.599	3.600	4.053	4.327	3.331	3.051	3.556	4.191	2.974	4.440	3.610	3.288	3.162	3.310	3.516	3.213	3.256	3.296	3.475	3.457	3.472	3.499	3.709	3.874	3.269	3.135	4.078	3.361	3.625	3.871	3.047	3.529	3.439	3.819	3.147	2.983	3.071	4.234	3.602	3.142	3.513
DHX40	5.935	6.456	6.071	5.899	7.538	6.544	5.980	6.568	5.958	6.329	6.416	5.975	6.525	5.991	5.484	5.694	7.184	5.824	6.493	6.590	6.317	6.528	6.974	6.012	6.549	6.642	6.600	6.821	5.895	6.133	6.123	6.609	5.191	6.713	6.713	5.670	6.323	6.868	6.836	6.351	7.303	5.954	5.146	5.673	6.717	6.519	6.738	6.143	5.952
ERAL1	7.538	7.908	7.763	7.592	8.631	8.201	7.039	7.661	8.628	7.460	8.352	8.671	8.416	8.789	8.411	8.305	9.113	8.041	7.606	8.450	8.379	8.172	8.366	8.495	8.074	8.376	9.162	8.040	7.845	8.242	7.372	7.779	7.806	7.701	8.052	7.780	8.347	8.981	8.075	7.717	8.798	8.027	7.651	7.307	8.101	8.221	8.320	7.614	7.578
MICA	5.602	5.430	5.548	5.295	6.268	4.883	5.530	5.803	5.433	5.934	5.350	5.495	4.867	5.605	4.474	5.843	4.820	6.009	4.961	6.294	6.242	6.258	6.497	6.120	6.009	5.934	5.955	6.293	4.476	5.712	5.788	5.592	4.858	6.328	5.823	5.268	4.985	6.120	5.898	5.486	5.540	5.356	5.489	6.649	6.297	5.837	5.137	5.709	5.145
GNL3	7.923	7.577	8.609	7.575	8.764	8.646	7.566	6.750	6.785	7.386	8.619	7.794	7.776	8.522	7.806	8.455	8.608	7.522	7.227	8.052	7.596	8.011	8.056	8.186	7.360	8.426	6.588	9.064	7.807	6.640	6.381	7.566	7.367	7.875	8.134	7.098	6.731	7.282	8.407	7.697	8.678	8.016	7.072	7.542	8.176	7.739	8.372	7.776	7.400
NOL8	6.906	6.242	6.729	6.396	7.725	7.748	7.043	6.664	6.537	7.288	7.287	5.951	6.578	5.831	5.986	7.021	7.108	6.446	6.636	6.856	6.338	6.715	6.716	6.816	7.214	7.378	5.682	7.270	6.425	5.807	6.646	7.223	6.455	7.056	7.172	6.892	6.059	6.035	6.986	6.414	6.608	7.528	6.082	6.148	7.497	6.805	7.073	6.209	6.473
ADM	7.849	6.607	4.909	5.869	9.514	7.422	6.964	7.035	7.533	6.436	8.594	8.046	7.966	7.919	6.428	7.820	10.894	6.466	7.661	7.041	8.620	7.204	7.044	6.842	7.607	7.608	7.472	6.665	6.289	6.848	5.658	7.292	7.933	10.263	6.118	7.157	7.195	6.980	7.641	6.145	7.750	7.666	6.670	7.760	6.814	6.103	5.919	6.752	7.526
RORC	4.918	3.873	6.175	3.393	4.185	3.000	4.388	4.671	3.476	6.061	5.362	5.498	4.501	5.642	5.344	4.643	3.189	5.472	4.489	5.133	6.325	4.807	5.903	4.070	4.138	5.252	5.032	4.394	2.960	5.207	3.229	6.028	2.927	4.066	5.687	3.632	5.084	5.946	3.992	5.231	3.260	4.850	4.608	5.486	4.714	3.120	4.051	3.849	3.560
LRRC4	3.685	3.607	3.243	3.391	3.335	3.441	4.072	4.798	3.760	4.560	3.812	3.800	4.589	3.664	3.842	3.572	4.294	3.614	4.045	4.516	3.685	3.531	3.786	3.327	4.087	3.569	3.612	3.922	3.365	4.349	5.575	3.839	3.064	4.015	3.772	3.696	3.761	3.680	3.632	3.809	3.559	3.182	4.373	4.228	4.043	3.978	3.683	3.398	3.347
USP42	6.082	6.409	6.105	6.355	7.469	6.715	6.020	6.401	6.406	7.147	6.418	6.033	6.433	6.908	5.800	6.563	6.649	6.538	5.985	6.618	6.209	6.216	6.789	6.520	6.757	6.620	6.700	6.990	6.457	6.109	6.095	6.626	5.947	7.003	6.633	6.189	6.305	7.066	6.241	6.929	7.041	6.500	6.393	5.049	6.538	6.988	6.628	6.537	6.927
VSIG2	9.318	8.395	10.539	6.308	3.268	4.092	6.297	7.349	9.640	6.285	5.164	5.494	10.030	7.245	11.004	8.065	4.424	10.689	4.637	8.446	10.931	9.926	9.773	4.504	6.312	7.278	3.905	8.619	8.313	9.390	4.168	5.994	4.902	7.944	9.217	8.121	9.044	7.251	5.785	10.607	5.316	5.188	3.832	10.446	5.078	7.967	9.640	10.319	9.192
JSRP1	4.492	4.838	3.854	4.791	4.349	5.243	4.392	5.854	7.448	4.857	6.089	5.996	4.721	7.367	8.309	4.534	4.782	5.870	3.887	4.039	5.394	5.422	4.458	4.002	4.218	3.679	4.183	6.296	3.959	7.258	4.199	5.145	3.759	6.594	5.059	6.462	7.475	8.496	4.041	5.704	5.926	4.484	3.505	5.183	4.819	6.173	4.264	5.192	7.897
HAS1	4.469	3.244	3.100	3.256	3.289	3.180	3.347	4.312	4.274	3.497	3.175	4.383	4.716	5.423	3.029	3.029	4.049	4.093	3.873	3.076	3.481	3.704	3.559	3.118	3.281	3.629	3.166	3.725	3.029	5.721	3.399	4.318	3.073	7.586	3.628	4.043	3.444	3.331	3.480	3.736	4.791	3.062	3.182	3.070	4.562	3.473	3.396	5.100	3.088
OR2L13	3.236	3.069	3.069	3.069	3.069	3.069	3.181	3.069	3.105	3.144	3.069	3.126	3.100	3.069	3.102	3.069	3.069	3.369	3.177	3.069	3.069	3.069	3.161	3.069	3.069	3.069	3.069	3.069	3.069	3.254	3.668	3.069	3.092	3.299	3.069	3.144	3.096	3.069	3.069	3.142	3.069	3.069	3.120	3.069	3.096	3.069	3.173	3.069	3.069
ATRN	6.071	5.758	6.470	5.186	6.218	7.070	5.596	6.569	6.325	6.131	6.633	6.486	6.499	6.121	6.131	6.055	6.730	6.898	5.632	5.713	6.875	6.439	6.314	5.826	5.582	5.827	6.502	6.357	5.501	6.186	5.684	6.468	4.961	6.911	6.721	5.672	7.044	6.224	6.398	6.064	6.738	5.218	4.805	6.480	6.679	6.729	7.232	5.316	6.110
MAP2K1	7.579	6.795	7.712	7.145	9.136	7.709	7.408	7.533	7.534	7.548	7.870	7.596	7.718	8.170	7.190	7.426	7.676	7.396	7.304	7.588	7.499	7.761	7.566	7.095	7.608	7.155	7.426	7.884	6.957	7.166	6.994	7.055	6.805	8.152	7.910	7.247	7.389	7.100	7.174	8.103	7.070	6.755	7.355	7.676	7.381	7.571	7.538	7.335	7.177
PANK2	6.304	6.482	6.156	6.726	7.028	7.040	6.839	6.723	6.307	6.657	6.615	6.371	6.532	6.391	6.043	6.949	6.934	7.198	6.429	6.725	6.643	6.644	6.508	6.383	6.324	6.379	6.460	6.352	6.966	6.347	6.232	6.270	6.087	7.112	6.916	6.438	6.209	6.048	6.912	7.370	6.495	6.204	6.221	5.749	7.117	7.001	6.772	5.929	6.504
C3orf14	4.872	4.173	3.431	4.663	4.166	4.822	5.711	5.490	4.004	4.420	4.669	4.120	4.807	4.116	4.329	4.860	4.333	4.571	5.340	4.241	3.992	4.691	5.548	7.352	3.754	6.449	6.565	4.803	4.007	4.968	5.572	5.992	5.438	5.341	4.567	5.717	5.429	3.974	6.108	4.408	5.147	3.442	4.147	5.227	5.092	5.119	4.874	6.213	5.579
CASKIN1	3.035	3.274	3.120	3.049	3.099	3.040	3.115	3.437	3.019	3.114	4.118	3.010	3.207	4.487	3.158	3.091	5.097	3.057	3.226	3.443	3.241	3.249	3.062	3.170	3.213	3.034	3.092	3.091	3.010	3.252	3.163	3.118	3.021	3.175	3.333	3.316	3.098	3.408	3.136	3.393	5.541	3.123	3.104	3.086	4.054	3.057	3.069	3.141	3.412
GLS	6.239	8.039	5.708	6.559	7.874	8.876	7.431	6.546	6.836	8.255	7.908	6.022	6.443	5.941	5.948	7.516	8.183	6.069	6.602	6.308	7.264	6.473	5.973	7.432	7.981	7.196	6.571	7.614	6.703	5.905	6.774	8.620	6.967	7.481	6.903	7.729	6.344	6.402	7.233	7.599	6.756	7.915	6.343	5.950	6.231	6.591	7.165	7.122	6.176
NLGN4Y	2.981	3.854	2.980	3.560	2.974	4.149	2.979	3.037	4.025	4.717	2.980	3.960	4.955	3.645	3.579	3.428	3.008	3.000	5.468	3.950	3.564	2.994	4.193	3.195	3.804	3.458	4.374	3.005	3.305	4.886	4.965	4.102	3.582	5.685	5.009	3.714	4.021	3.565	2.980	2.979	4.262	3.104	3.744	3.012	4.574	4.391	4.327	2.974	3.003
PLAG1	3.312	3.557	4.733	3.252	4.354	3.641	4.506	3.945	3.615	3.719	3.172	3.107	3.434	5.080	3.951	4.553	4.879	4.310	3.373	3.949	4.893	3.528	3.953	4.732	4.023	3.773	3.195	4.737	3.518	3.419	3.874	3.624	3.387	3.903	3.412	3.559	3.625	3.906	3.641	5.528	5.794	3.328	3.356	4.438	3.489	3.552	3.848	4.995	3.428
ARHGDIA	9.122	8.874	9.212	8.593	9.858	9.554	8.719	8.978	10.008	9.445	9.182	10.388	10.258	8.894	10.211	9.134	9.720	9.546	8.374	10.440	9.702	9.710	9.536	9.771	9.556	8.548	9.926	8.948	8.635	9.935	8.581	8.826	9.965	9.727	9.293	8.870	9.812	9.717	8.302	9.535	9.634	9.206	9.286	8.358	9.699	9.586	9.011	9.273	8.848
CCDC85A	3.586	3.300	3.132	3.173	3.197	3.594	3.552	4.478	3.522	3.732	3.254	3.621	3.568	3.190	3.512	3.215	3.268	3.612	3.900	3.382	3.735	3.625	3.466	3.251	3.417	3.117	3.628	3.354	3.211	4.044	3.527	3.217	3.253	3.559	4.718	3.239	4.453	4.685	3.161	3.545	3.818	3.118	3.220	3.229	5.807	3.350	3.240	3.229	3.226
PF4	4.466	4.864	3.817	3.073	3.183	3.025	2.832	3.922	4.908	2.768	5.613	3.020	5.493	3.708	3.447	4.010	2.684	5.517	4.532	3.244	5.355	3.449	7.289	2.884	5.377	4.167	5.287	2.821	2.966	4.022	3.268	5.923	3.300	4.263	3.506	3.987	4.334	4.495	4.240	4.763	2.863	2.742	2.741	5.988	2.744	3.332	2.837	3.274	3.286
NENF	9.994	9.816	8.092	9.671	9.185	9.346	8.316	9.254	10.306	8.116	8.779	9.016	9.127	8.159	8.229	9.403	9.139	9.008	9.281	8.666	8.888	9.453	9.543	9.063	9.091	9.331	10.139	9.066	9.569	9.649	8.934	7.602	9.261	8.490	8.189	9.601	9.219	9.768	8.504	9.510	8.804	9.312	8.412	8.553	7.850	8.876	8.855	9.646	8.751
GOPC	6.297	6.854	6.261	6.100	6.442	7.268	6.620	6.399	5.849	6.684	6.750	5.687	6.768	5.990	5.865	6.819	6.673	6.153	6.603	6.598	5.538	6.342	6.291	6.479	6.788	6.468	6.221	6.994	5.846	5.840	6.221	7.003	6.040	7.413	6.768	6.087	6.082	6.247	7.048	6.868	6.483	6.669	5.841	5.953	6.824	6.291	6.734	6.052	6.110
LIX1	3.261	3.212	3.086	3.108	3.111	3.335	3.510	4.506	3.112	3.679	3.108	3.086	3.120	3.130	3.110	3.097	3.086	3.642	3.707	3.283	3.086	3.172	3.363	3.120	3.132	3.086	3.110	3.174	3.367	3.453	3.837	3.108	3.262	3.207	3.187	3.096	3.106	3.119	3.130	3.189	3.294	3.141	3.174	3.086	3.205	3.155	3.086	3.413	3.120
KLK6	5.490	5.819	3.120	3.276	2.941	4.747	4.132	4.223	7.102	3.434	3.906	4.699	8.356	9.421	4.495	4.597	9.996	3.725	6.556	5.946	4.242	6.196	6.709	9.930	9.995	6.348	3.192	2.883	2.883	4.995	4.179	5.329	8.120	7.334	5.779	6.405	2.906	5.544	5.559	4.592	8.735	4.312	7.517	5.930	6.289	2.989	5.538	5.347	3.112
RBM11	3.776	3.736	3.076	3.392	3.076	4.600	3.644	4.169	3.974	3.477	3.286	3.604	3.340	4.285	3.320	3.294	3.076	3.522	3.521	3.279	3.965	4.180	3.134	4.496	3.124	3.301	4.165	3.560	4.519	3.398	3.796	3.149	3.381	3.223	3.229	4.440	3.524	4.750	3.995	3.251	3.977	3.076	3.123	4.579	3.688	3.232	3.163	3.403	4.463
LHX3	3.220	3.233	3.251	3.253	3.220	3.260	3.232	3.252	3.220	3.281	3.220	3.220	3.220	3.267	3.255	3.220	4.347	3.325	3.220	3.247	3.275	3.260	3.254	3.220	5.639	3.233	3.220	3.220	3.220	3.220	3.549	3.236	3.232	3.220	3.220	3.220	3.220	3.220	3.237	3.233	3.220	3.262	3.220	3.220	3.263	3.220	3.220	3.220	3.220
RARG	4.535	4.567	5.350	4.584	5.752	3.429	5.107	5.415	5.725	5.402	3.782	3.969	6.231	5.036	4.966	3.479	5.844	5.345	4.909	6.424	5.135	5.681	4.365	5.058	5.635	4.309	5.804	5.521	3.947	5.620	4.609	4.381	4.664	5.375	5.156	4.464	5.040	5.673	3.968	5.998	6.117	4.749	4.941	5.126	4.643	5.936	5.461	5.377	4.757
PSMA8	3.167	3.200	2.988	3.036	3.015	2.988	3.443	3.035	2.988	2.988	2.988	3.033	3.012	3.001	3.112	3.033	2.988	3.943	3.226	3.007	2.988	2.988	3.795	2.988	2.988	3.007	4.707	3.061	3.280	3.048	3.335	3.161	3.006	3.015	3.099	2.988	3.051	3.090	3.036	3.082	3.053	3.008	3.047	3.039	3.009	3.088	3.146	2.988	3.060
TNPO2	7.808	7.098	7.901	7.624	9.366	8.783	7.615	8.606	8.743	8.355	8.243	7.770	8.213	7.339	7.594	7.537	8.304	8.102	7.448	8.207	8.295	8.165	7.912	8.473	8.534	7.740	7.769	8.590	7.675	8.261	7.732	7.961	6.855	8.663	8.933	7.915	7.995	7.930	7.976	7.729	8.616	7.734	7.759	7.369	8.579	8.481	8.202	7.575	7.637
PDE8B	4.827	4.030	4.416	3.661	4.106	4.257	4.162	6.894	4.145	5.091	4.977	5.254	4.768	3.937	3.714	4.008	4.090	4.532	4.570	3.873	4.181	4.120	4.331	4.675	4.105	3.533	4.293	4.298	4.859	4.855	6.129	4.089	3.905	4.802	5.811	3.560	4.183	4.096	4.029	4.481	4.523	4.200	4.251	4.145	4.800	3.856	4.401	3.603	3.999
PI15	5.195	4.801	3.458	4.637	4.787	4.048	5.274	4.448	5.694	4.364	4.883	6.048	8.059	4.602	4.546	3.606	6.481	4.291	7.692	3.717	4.719	5.637	3.849	5.503	6.233	4.752	3.672	4.300	3.419	4.717	3.759	5.696	4.191	9.613	5.090	3.708	5.140	3.507	5.857	5.221	4.523	3.921	3.726	3.888	7.149	4.661	4.190	3.935	3.717
TMOD1	5.546	3.982	3.277	3.362	3.216	3.928	4.909	7.760	5.118	6.519	5.281	4.833	4.824	4.447	4.353	3.806	4.073	4.609	6.456	6.321	4.730	6.297	3.988	3.393	3.720	3.399	5.045	5.366	4.255	6.948	7.629	3.444	3.475	4.694	6.856	5.529	5.177	4.474	3.674	5.101	3.974	3.676	5.468	5.537	4.521	4.875	4.821	3.606	3.866
IVL	3.251	3.251	3.251	3.265	3.251	3.251	3.251	3.251	3.275	3.251	3.251	3.270	3.251	3.413	3.251	4.195	7.944	3.792	3.305	3.251	3.318	3.251	3.292	5.621	5.905	3.251	3.251	3.251	3.251	3.251	3.458	3.290	3.251	3.274	3.367	3.251	3.251	3.281	3.271	3.299	3.251	3.268	3.643	5.421	3.251	3.251	3.251	3.251	3.263
LYNX1	4.481	4.897	3.303	2.827	2.835	2.856	3.964	5.959	3.524	4.656	2.989	3.390	4.462	4.969	3.477	2.994	6.721	3.566	4.791	3.821	5.644	5.260	3.140	5.427	4.304	3.121	5.072	4.451	2.852	5.464	5.583	3.425	2.918	4.820	5.096	3.269	3.576	4.499	2.762	3.672	5.141	2.818	4.118	5.049	4.253	3.537	3.361	3.263	3.105
LRRC61	5.117	5.525	5.418	4.775	6.409	6.606	4.564	5.174	5.905	5.117	5.221	6.514	5.689	5.211	5.154	5.416	5.370	5.514	4.854	6.013	4.920	5.978	5.788	6.278	6.142	5.231	6.979	5.709	5.912	5.770	4.948	5.007	5.040	5.333	5.416	5.527	5.726	5.602	4.199	5.456	6.464	5.622	6.539	4.218	5.760	6.495	5.328	4.969	5.577
PWP1	7.770	7.646	7.996	7.887	8.789	8.896	7.914	7.960	8.018	7.902	8.625	8.024	8.251	7.669	7.734	8.218	8.634	7.972	8.093	8.274	8.036	8.017	8.130	8.157	8.094	8.199	8.148	9.335	7.674	7.794	7.559	7.900	7.562	8.351	8.382	7.930	7.875	7.631	8.243	8.074	9.089	8.754	7.539	7.648	8.529	8.063	8.705	7.948	8.080
DTWD1	5.088	5.011	4.902	5.320	5.678	4.959	5.299	5.892	4.999	5.505	5.257	4.630	5.190	4.886	4.604	5.337	5.148	4.859	6.052	4.917	4.847	5.538	5.172	5.153	4.684	4.674	4.402	5.899	5.026	5.018	5.859	5.066	5.292	6.085	5.671	5.227	4.948	4.602	5.387	5.530	4.699	4.810	4.662	4.632	5.145	5.006	5.526	4.708	5.003
RBL1	4.834	5.175	5.001	4.786	5.941	5.650	5.235	4.946	5.121	4.597	5.510	4.553	4.636	4.554	4.540	5.764	5.150	5.332	4.661	5.205	4.340	4.695	5.539	5.759	4.722	6.015	4.450	5.224	4.462	4.232	4.264	4.641	4.067	5.237	5.119	5.323	4.222	5.524	6.014	5.096	6.491	5.357	4.073	3.472	6.041	5.371	5.152	5.176	4.855
SCN4B	4.059	4.087	3.452	3.536	3.319	3.513	4.533	5.628	4.614	5.546	3.549	4.673	5.631	3.687	4.118	3.570	3.328	4.034	5.403	3.732	4.039	4.322	3.978	3.244	3.938	3.386	4.146	4.571	3.428	5.777	5.075	4.040	3.549	4.324	5.637	3.905	4.907	3.865	3.406	4.713	4.117	3.286	4.012	3.907	4.372	3.740	4.158	3.662	3.456
SLC45A2	3.238	5.420	3.401	3.223	3.345	3.318	3.213	3.481	3.200	3.200	3.341	3.349	3.217	3.387	3.218	3.200	3.376	3.492	3.260	3.227	3.308	3.413	3.532	3.439	3.269	3.520	3.200	3.285	3.251	3.200	3.455	3.294	3.213	3.819	3.370	3.241	3.354	3.200	3.461	4.304	3.786	3.214	3.332	3.571	3.285	3.236	3.276	3.200	3.270
HPR	3.529	3.643	3.217	3.249	3.188	3.378	3.515	3.463	3.762	3.334	3.334	3.428	3.338	4.867	3.346	3.632	3.188	3.589	3.397	3.213	3.336	3.557	3.421	3.327	3.337	3.188	3.188	3.188	3.235	3.303	3.352	3.275	3.257	3.661	3.598	3.831	3.482	3.360	3.445	3.354	3.650	3.831	3.239	3.484	3.815	3.253	3.224	3.264	3.298
CCT5	7.108	7.395	7.316	6.601	8.715	7.477	6.585	6.724	7.821	6.902	8.063	7.441	7.356	7.281	7.339	8.164	8.567	7.377	7.250	8.014	7.472	7.374	7.994	7.715	7.374	8.824	7.107	7.959	6.766	6.870	6.176	6.691	6.165	7.379	8.004	7.006	6.963	7.644	8.529	7.209	7.644	8.014	6.580	6.423	7.347	7.485	7.882	8.210	6.789
SEC14L5	3.460	3.492	4.641	3.200	3.224	3.240	4.004	4.374	3.400	3.701	3.149	3.249	3.206	3.593	3.470	3.222	5.181	4.462	3.534	3.190	3.418	3.521	3.396	3.431	3.995	3.201	3.540	3.453	3.150	4.005	3.683	3.539	3.125	3.419	3.653	4.111	3.577	3.294	3.373	3.371	4.530	3.276	3.337	3.658	3.435	3.364	3.351	3.135	3.627
ALAD	6.438	6.033	6.589	5.527	7.242	6.242	6.020	6.680	6.529	7.309	5.607	6.085	6.878	6.201	5.802	5.726	5.788	6.969	6.253	7.039	6.338	6.475	6.592	5.220	6.615	5.951	7.408	5.975	5.151	6.408	6.656	6.103	6.873	6.457	6.807	6.622	6.700	6.537	6.049	7.060	6.386	6.684	6.083	6.425	7.221	6.722	6.773	6.209	6.139
APOL5	3.123	3.262	3.123	3.217	3.123	3.181	3.123	3.123	3.123	3.167	3.123	3.123	3.159	3.123	3.161	3.191	3.222	3.958	3.123	3.123	3.123	3.209	3.422	3.123	3.241	3.123	3.198	3.160	3.178	3.169	3.477	3.434	3.150	3.123	3.248	3.123	3.123	3.175	3.296	3.389	3.123	3.183	3.153	3.123	3.154	3.123	3.205	3.168	3.167
TLR5	5.892	5.590	5.193	4.790	5.011	4.766	6.000	6.437	5.083	5.275	5.075	4.821	5.693	5.353	4.622	3.813	5.515	6.032	6.231	5.058	5.495	5.189	5.826	4.639	4.674	4.021	7.025	5.322	4.493	5.816	5.352	5.592	4.263	5.047	6.060	5.623	5.760	5.948	4.655	5.648	4.978	3.835	4.245	4.932	5.318	5.568	5.761	5.164	4.184
OSMR	6.039	6.472	3.167	4.340	5.529	5.758	5.773	6.793	5.195	6.250	7.111	5.068	6.805	6.284	5.053	4.057	7.655	6.338	6.830	6.799	6.751	6.481	6.344	5.513	5.079	4.396	6.235	7.034	5.826	6.508	6.496	5.751	4.084	8.090	6.766	4.980	6.206	6.596	7.374	9.139	5.091	3.648	5.042	5.528	6.322	6.398	5.890	7.218	4.804
FPR1	6.242	4.207	3.912	5.354	7.135	5.631	5.568	5.559	6.287	4.516	6.874	7.460	7.877	4.890	5.281	4.763	5.301	5.437	8.058	5.165	5.290	5.557	4.945	4.818	4.934	7.192	5.158	6.514	4.824	5.763	4.386	6.967	3.400	8.162	4.924	4.977	6.087	5.404	5.399	4.915	5.192	2.978	3.996	3.409	5.663	5.656	6.955	4.786	4.797
AP1S1	7.748	5.022	7.916	8.159	8.524	7.891	7.110	7.179	8.865	7.884	8.144	8.651	8.335	8.039	7.474	9.199	9.322	8.251	7.721	8.216	7.886	7.958	7.692	7.566	8.608	8.970	8.466	7.725	7.905	7.474	6.855	7.572	8.115	6.930	7.914	7.506	8.091	7.712	7.081	8.060	7.284	8.158	9.166	5.972	6.869	7.296	8.060	8.280	8.467
MPV17	6.715	7.299	6.200	6.656	6.819	7.084	6.843	7.199	7.144	6.474	7.343	7.055	7.222	7.076	6.402	6.988	8.242	6.493	7.768	6.861	7.014	6.988	6.976	7.500	6.719	7.547	8.223	7.175	7.662	7.516	7.292	7.116	6.623	7.095	6.614	7.440	7.350	6.886	7.393	7.496	7.076	6.953	6.899	6.156	6.868	7.115	7.829	7.106	6.694
ELF1	8.789	8.290	8.074	7.836	9.174	9.198	8.754	8.687	8.472	9.566	8.776	8.283	8.708	7.601	7.939	9.088	8.320	8.566	8.969	9.083	8.398	7.966	8.691	8.253	9.722	9.375	8.672	8.375	7.324	7.955	8.342	8.818	7.992	8.911	9.080	8.679	8.484	8.461	8.208	8.650	9.114	8.036	8.930	7.870	8.559	8.671	8.973	8.233	8.347
CLEC2B	5.779	4.818	3.558	5.369	5.960	5.081	6.547	6.291	4.906	5.281	5.654	4.801	5.690	5.081	4.469	4.602	5.641	5.313	6.587	4.950	5.292	5.155	5.516	4.762	4.352	4.922	4.700	5.854	5.187	5.446	5.880	5.274	4.650	6.289	4.998	4.797	5.315	5.366	4.161	5.675	4.861	3.156	3.946	4.843	4.267	6.481	5.913	5.198	5.664
NEURL2	3.635	4.250	3.799	4.093	3.852	5.060	3.952	4.257	4.160	4.974	3.919	4.020	3.712	5.014	3.635	4.868	4.441	3.552	4.209	3.875	4.246	4.124	3.834	4.386	4.379	4.027	4.294	3.646	3.422	4.204	4.437	4.092	3.505	4.650	4.254	4.493	3.813	4.519	4.278	5.355	4.571	4.625	3.886	3.354	4.722	3.766	3.960	4.171	4.053
CCDC68	5.495	4.932	7.109	4.696	7.809	6.164	5.189	5.903	4.947	5.618	6.696	5.377	5.666	4.118	5.546	5.283	3.637	5.919	4.933	6.068	5.707	5.670	5.460	4.467	4.840	5.443	5.347	7.387	4.656	4.206	5.136	5.056	3.839	4.846	6.601	4.095	5.333	4.880	5.429	5.794	3.875	4.956	4.001	6.731	5.351	6.068	6.444	5.761	5.932
NDUFB4	6.632	6.629	6.554	6.789	6.541	6.028	6.056	6.510	7.096	5.946	6.555	6.621	6.435	6.470	6.105	6.917	7.305	5.920	6.154	6.482	7.035	6.665	6.397	6.647	5.984	6.618	6.593	6.291	7.010	6.079	6.592	5.811	6.260	5.891	6.169	5.799	6.577	6.475	6.052	6.610	6.934	6.262	6.995	6.622	6.387	6.796	6.617	7.293	6.563
TMEM19	5.249	4.707	5.241	5.030	5.715	5.217	5.494	5.521	5.314	6.396	5.707	5.535	5.295	4.280	4.521	5.074	4.857	5.326	5.588	5.452	4.692	5.023	5.271	5.003	5.288	4.770	6.582	5.524	5.585	4.948	5.436	5.927	4.668	5.251	6.247	6.063	6.156	6.132	4.867	5.703	5.202	5.192	4.813	4.567	5.008	6.077	5.194	4.760	5.862
MYO1D	7.884	6.999	7.960	7.191	8.242	8.551	6.936	8.206	8.156	9.598	8.734	8.438	8.730	6.499	7.522	7.225	7.520	7.457	8.207	9.073	7.595	7.992	8.159	7.754	8.840	8.340	8.050	9.918	6.590	8.298	6.902	7.183	7.459	8.904	8.723	9.095	8.177	7.750	8.374	7.631	7.784	7.338	7.571	6.553	8.267	7.661	8.579	6.649	6.510
KDELR2	9.268	8.851	9.735	9.396	9.596	8.764	8.527	8.906	9.330	9.246	10.040	9.404	9.668	9.462	9.678	10.075	9.120	9.822	9.745	9.717	10.175	9.097	10.544	9.581	9.306	10.324	9.611	9.231	8.004	9.281	8.282	9.692	8.919	10.182	9.792	9.473	9.783	10.673	9.549	10.232	10.177	9.712	9.061	8.346	9.789	9.937	9.893	10.077	9.662
SYCP2L	3.128	3.139	3.087	3.200	3.321	3.233	3.347	3.335	3.090	3.372	3.132	3.077	3.122	5.666	3.101	3.975	3.169	3.731	3.358	3.200	3.269	3.279	3.488	3.754	3.221	3.121	3.077	3.134	3.144	3.161	3.508	3.461	3.077	3.312	3.781	5.212	3.136	3.110	4.868	3.345	3.365	3.151	3.321	3.819	3.650	3.101	3.314	3.112	3.091
CEP63	5.181	5.262	5.655	4.753	5.674	5.112	5.331	5.765	5.105	5.439	5.433	4.861	5.240	5.272	4.814	5.192	5.506	5.209	5.390	5.151	5.008	5.149	5.295	4.643	5.096	5.392	5.395	5.671	4.934	4.930	5.207	5.245	4.909	5.478	5.603	5.560	5.054	5.255	5.086	5.574	6.451	5.248	5.443	4.887	5.739	5.402	5.673	5.661	4.767
CHRNA4	3.190	3.198	3.195	3.209	3.206	3.209	3.235	3.231	3.196	3.235	3.190	3.190	3.195	3.275	3.225	3.195	3.359	3.244	3.219	3.198	3.251	3.224	3.200	3.219	3.194	3.201	3.200	3.205	3.190	3.208	3.445	3.199	3.190	3.196	3.421	3.198	3.215	3.197	3.209	3.205	3.373	3.198	3.198	3.312	3.210	3.190	3.196	3.190	3.190
GRB7	5.263	7.183	5.712	5.108	6.902	7.221	4.521	5.794	7.206	6.941	6.511	5.962	5.985	6.818	5.183	11.417	7.251	6.177	5.371	6.945	6.953	5.997	6.779	6.494	7.987	6.071	7.224	6.753	3.348	5.567	5.050	6.198	9.831	5.751	5.742	6.896	6.240	7.285	11.496	6.597	7.803	9.913	5.914	6.730	7.100	6.733	6.527	5.725	5.806
DAPK2	4.173	3.675	4.272	3.407	3.777	5.397	4.045	4.191	5.030	5.538	3.989	4.600	4.040	3.918	3.937	4.929	4.315	4.371	4.468	4.235	4.132	3.974	3.803	4.244	5.217	4.207	4.016	3.693	3.247	3.766	4.198	4.581	5.041	4.982	4.685	4.678	3.879	4.265	4.221	4.025	3.462	4.688	4.922	4.120	3.782	4.349	3.985	3.916	3.873
LEFTY1	4.833	3.513	9.679	7.167	9.476	3.252	6.138	3.375	3.307	3.877	3.146	3.197	4.966	3.385	3.149	3.924	3.530	3.517	3.170	5.493	5.010	8.833	4.910	3.247	3.934	3.656	4.299	9.987	3.118	3.498	3.838	3.250	3.261	3.304	3.451	3.394	4.002	4.749	3.785	3.352	4.894	3.402	3.165	3.813	3.348	3.236	8.464	3.206	5.117
FKBP7	4.975	4.953	4.200	5.055	4.182	4.632	5.240	5.742	4.415	5.046	4.931	4.350	5.517	4.731	3.811	4.679	4.622	4.768	6.294	4.281	4.951	4.927	5.123	4.447	4.376	4.050	4.904	4.858	5.070	5.420	5.126	5.095	4.724	5.787	5.241	4.222	4.441	4.487	4.924	5.329	4.783	3.341	4.349	4.827	5.050	4.763	5.163	5.090	4.185
CCDC13	3.211	3.229	3.378	3.208	3.549	3.146	3.374	3.551	3.264	3.136	3.249	3.133	3.288	3.245	3.351	3.099	3.388	3.643	3.235	3.279	3.305	3.651	3.222	3.098	3.194	3.076	3.504	3.318	3.154	3.352	3.315	3.285	3.225	3.625	3.380	3.161	3.169	3.164	3.238	3.372	3.320	3.118	3.335	3.333	3.505	3.489	3.355	3.237	3.163
LCN1	3.237	3.268	3.155	3.501	3.386	3.155	3.311	3.155	3.239	3.404	3.293	3.348	3.425	3.755	3.501	3.155	3.347	3.233	3.342	3.155	3.273	3.155	3.427	3.462	3.274	3.268	3.231	3.155	3.363	3.246	4.287	3.290	3.209	3.759	3.321	3.155	3.219	3.155	3.155	4.756	3.253	3.155	3.327	3.559	3.723	3.304	3.155	3.964	3.363
HOXC9	4.204	5.407	3.737	4.169	6.055	5.232	2.951	4.340	4.317	2.810	3.580	3.846	4.395	5.416	2.955	4.332	4.489	2.956	2.836	4.926	5.382	4.648	5.729	4.891	4.405	2.898	4.195	6.632	3.834	4.625	3.093	3.797	4.555	3.816	5.300	4.902	4.366	5.154	4.630	5.087	6.062	5.165	2.923	5.339	5.756	5.336	5.015	5.203	4.705
CAMK2A	3.588	3.292	3.091	3.457	3.234	3.128	3.416	4.716	3.363	3.690	3.386	3.422	3.534	3.242	3.087	3.395	3.451	3.449	3.612	3.346	3.088	3.457	3.292	3.163	3.303	3.140	3.130	3.288	3.124	3.788	4.222	3.455	3.200	3.945	3.360	4.573	3.134	3.109	3.290	3.185	5.644	3.191	3.351	3.247	3.383	3.166	3.466	3.217	3.146
VPS16	6.610	5.958	5.613	6.275	7.242	6.902	6.461	6.458	7.351	6.786	6.497	6.616	6.946	7.230	6.552	6.998	6.856	7.163	6.291	6.460	6.603	6.952	7.097	6.588	6.689	7.033	7.402	6.038	6.110	6.970	6.131	6.510	6.097	7.114	6.984	6.706	7.310	6.794	6.815	6.930	6.707	6.486	6.528	5.329	6.667	6.995	6.705	5.852	6.494
KRT85	3.111	3.218	3.111	3.130	3.142	3.220	3.132	3.138	3.111	3.111	3.111	3.111	3.139	3.111	3.111	3.188	3.111	3.198	3.160	3.133	3.157	3.111	3.220	3.195	3.111	3.133	3.111	3.140	3.111	3.111	3.395	3.189	3.132	3.111	3.176	3.111	3.111	3.111	3.111	3.219	3.111	3.134	3.111	3.332	3.111	3.169	3.143	3.146	3.225
RBM46	3.077	3.246	3.062	3.052	3.064	3.070	3.052	3.073	3.052	3.052	3.052	3.052	3.198	3.299	3.052	3.052	3.052	3.681	3.157	3.052	3.070	3.061	3.355	3.052	3.061	3.052	3.052	3.063	3.068	3.066	3.187	3.093	3.052	3.077	3.211	3.061	3.081	3.052	3.227	3.154	3.067	3.115	3.052	3.164	3.099	3.075	3.090	3.086	3.052
MYO10	6.486	7.350	7.174	6.264	6.555	7.151	6.373	7.456	7.118	7.153	6.500	6.992	7.411	7.365	6.671	6.922	6.958	7.293	7.043	8.062	7.125	7.079	7.213	6.270	7.752	8.166	6.149	5.909	5.241	6.842	5.295	7.286	6.705	8.500	8.161	7.893	7.102	7.901	7.765	6.294	6.828	7.702	6.962	6.684	7.923	7.515	6.251	7.575	7.018
UXS1	4.938	5.413	5.488	4.581	6.036	5.340	4.965	5.549	4.991	5.174	6.117	5.454	5.907	5.292	4.971	5.086	6.231	5.644	5.441	5.459	5.287	5.107	5.611	5.967	5.117	5.504	6.856	6.039	4.240	5.180	4.674	5.015	4.614	5.588	6.212	5.043	5.607	5.459	5.064	6.010	7.110	4.908	5.004	5.332	4.677	5.592	5.963	5.209	4.367
VEGFC	6.209	5.211	3.598	5.772	5.926	4.725	6.196	6.540	5.498	5.815	5.734	5.625	6.344	5.407	4.346	4.427	5.821	5.910	6.195	5.358	5.469	5.978	6.035	4.563	5.294	4.194	5.558	5.759	4.664	6.342	5.491	5.318	5.426	6.920	6.576	5.035	6.371	5.277	3.809	6.460	5.699	3.132	5.303	4.320	5.678	6.156	5.590	5.457	4.522
TCP11L2	4.181	4.252	4.412	4.066	5.616	4.940	4.781	5.386	3.974	5.256	4.214	3.592	4.271	4.167	3.659	3.564	4.372	4.728	4.154	4.335	4.411	4.545	4.455	4.324	4.502	3.186	3.908	5.712	3.274	4.244	4.817	4.048	3.526	5.304	5.040	4.110	3.926	3.670	4.205	4.509	4.426	3.819	3.417	4.563	4.801	4.620	4.579	3.959	3.998
PSMD10	7.245	7.383	7.084	7.102	8.260	8.238	7.388	7.426	7.697	6.712	8.308	7.480	7.449	7.050	7.005	7.676	7.836	7.003	7.731	7.490	6.987	7.652	7.836	7.006	6.927	8.150	7.624	8.166	8.006	7.202	7.181	7.496	6.768	7.224	7.476	7.420	7.451	8.220	7.762	8.398	7.807	7.039	7.527	7.181	7.253	7.617	8.006	7.147	7.250
CD86	5.783	4.623	3.694	5.743	7.113	5.496	6.677	5.595	5.575	5.751	7.088	6.008	5.992	5.751	5.117	4.877	5.972	5.735	7.339	5.994	5.098	4.941	5.817	4.279	4.376	5.751	5.579	6.858	5.905	5.652	5.506	6.117	4.398	6.207	5.676	5.411	5.963	5.676	4.621	5.868	6.190	3.581	4.572	4.225	5.058	6.703	7.055	5.467	5.880
NANP	4.604	5.000	4.970	4.868	5.855	5.396	4.707	4.782	4.598	4.729	5.298	4.474	4.765	4.900	4.329	5.886	5.317	4.826	5.014	5.182	5.358	5.286	5.052	5.784	5.032	6.056	4.635	5.131	4.971	4.382	4.515	5.259	4.411	5.532	5.194	4.913	4.576	4.890	6.174	4.755	5.514	4.399	4.644	4.182	5.501	4.710	5.748	4.855	5.040
ZNF582	3.958	3.415	3.079	3.316	3.266	3.357	4.354	4.899	3.499	4.331	3.473	3.316	3.971	4.053	3.584	3.122	3.463	3.891	4.062	3.490	3.634	3.801	3.649	3.334	3.255	3.125	3.398	3.832	3.233	3.851	4.655	3.796	3.304	3.915	4.264	3.848	3.561	3.497	3.198	3.799	5.567	3.008	3.322	4.034	3.710	3.851	3.716	3.450	3.659
PDE5A	5.973	5.197	6.760	6.942	6.368	6.692	6.773	7.982	5.539	7.341	7.124	6.383	6.971	4.785	4.655	5.751	5.190	5.447	7.386	7.084	5.141	6.199	5.552	4.459	5.836	5.280	5.588	6.921	3.951	6.936	7.079	5.847	5.287	7.556	8.079	5.082	6.410	5.989	5.668	6.047	6.401	5.299	5.245	5.118	6.373	6.554	6.165	5.012	5.528
AFP	3.197	3.481	3.197	3.219	3.197	3.223	3.343	3.197	3.403	3.310	4.177	3.197	3.197	3.251	3.280	3.227	3.197	3.418	3.268	3.197	3.747	3.210	3.214	3.197	3.288	3.283	4.070	3.214	3.197	3.218	3.463	3.434	3.405	3.303	3.216	3.577	3.305	3.243	3.275	3.420	3.303	3.224	3.570	3.231	3.252	3.231	3.886	3.275	3.264
TAS2R7	3.070	3.137	3.070	3.127	3.070	3.070	3.070	3.070	3.070	3.070	3.070	3.070	3.070	3.070	3.070	3.070	3.070	3.489	3.070	3.070	3.070	3.070	3.070	3.200	3.070	3.070	3.070	3.070	3.070	3.070	3.970	3.070	3.070	3.070	3.070	3.070	3.070	3.070	3.070	3.070	3.070	3.070	3.140	3.070	3.070	3.070	3.070	3.070	3.070
TP53I11	6.544	5.910	6.955	6.329	5.147	5.722	6.118	6.697	7.078	5.607	6.717	7.712	7.288	6.557	6.485	7.145	6.172	8.057	6.341	7.775	6.506	6.279	6.614	4.329	6.111	5.571	6.004	5.407	5.079	6.870	5.854	5.914	5.789	6.907	7.551	7.061	6.765	7.493	5.555	6.645	5.696	7.102	5.781	5.998	7.051	7.323	5.960	5.749	6.552
APOLD1	7.365	6.639	4.938	6.079	6.271	7.223	6.882	7.550	6.554	7.118	5.760	6.334	6.874	6.127	4.659	5.933	5.317	7.293	6.879	5.538	6.580	6.220	7.067	4.728	6.704	6.436	5.786	6.938	5.030	7.556	6.688	6.068	5.566	8.231	7.918	5.954	6.174	6.171	6.214	6.318	6.861	5.842	6.156	6.095	6.265	6.701	5.555	5.691	5.049
ZNF8	4.626	4.443	4.743	4.276	5.230	4.822	4.556	5.126	4.265	5.075	4.312	3.126	4.127	4.338	3.703	4.611	4.737	4.667	4.229	5.031	4.756	4.625	4.643	4.639	4.878	3.828	3.993	4.941	4.383	4.337	4.759	4.337	3.729	5.477	5.405	4.055	3.781	4.035	4.271	4.944	5.971	3.840	3.307	4.290	5.571	5.183	4.572	4.768	4.306
LCN2	14.189	13.343	10.639	10.289	5.256	9.689	6.260	6.985	10.300	10.145	13.513	12.086	13.313	15.305	11.951	12.084	10.381	12.790	11.304	11.498	12.203	11.587	10.311	12.749	13.919	13.502	11.528	7.354	4.739	11.315	9.166	11.942	12.032	9.293	8.375	12.147	8.966	13.690	14.189	10.477	4.296	14.690	9.942	13.878	13.312	10.539	8.033	10.210	10.016
ARSK	4.514	4.581	4.595	4.245	5.734	5.140	4.440	5.502	4.012	4.772	4.622	4.202	4.932	4.515	4.062	4.273	5.432	4.459	4.938	3.923	4.343	4.706	5.013	4.784	3.782	3.804	4.578	4.859	4.639	4.727	4.743	4.008	4.273	4.986	5.371	4.097	4.783	4.507	4.546	5.252	5.660	4.423	3.979	4.577	4.286	4.854	4.716	4.308	4.209
PEX3	5.036	5.709	5.266	4.887	5.886	5.803	5.143	5.318	4.977	5.004	5.450	5.009	5.058	5.051	4.964	5.817	5.402	5.126	5.285	5.278	5.067	5.168	5.424	6.764	5.137	6.020	5.642	5.806	5.095	4.747	4.949	5.319	4.599	4.815	5.164	4.514	4.635	4.891	5.550	5.359	5.129	5.874	4.369	4.371	4.493	6.017	5.566	5.219	5.120
WNK2	6.053	5.798	5.133	4.804	5.712	5.988	4.820	5.972	5.941	6.442	4.927	6.381	5.006	4.831	4.502	6.482	4.941	3.653	4.947	5.462	4.572	6.113	4.411	4.641	6.573	5.862	4.393	3.776	2.898	5.226	5.940	4.943	5.379	6.861	6.918	7.698	3.935	5.407	5.498	3.478	6.402	6.569	5.877	4.486	5.220	3.514	3.715	3.592	5.463
TSNAXIP1	3.306	4.082	3.198	3.183	3.593	3.191	3.543	3.922	3.334	3.617	3.302	3.146	3.584	3.689	3.229	3.535	4.407	4.628	3.328	3.296	3.289	3.853	3.555	3.752	3.629	3.059	3.635	3.793	3.504	3.492	3.869	3.588	3.288	4.072	3.843	3.144	3.488	3.626	3.550	3.655	3.316	4.283	3.177	3.166	3.526	3.402	3.962	3.301	3.359
SYNCRIP	8.303	7.937	8.468	7.684	9.424	9.331	8.299	7.884	7.996	8.155	9.020	8.094	8.384	7.544	7.758	9.112	8.261	7.789	8.039	8.577	7.674	8.410	8.448	8.533	8.545	8.994	7.272	9.408	8.432	7.393	7.586	8.055	7.946	8.542	8.773	8.060	7.501	7.983	8.761	8.342	9.159	8.841	7.501	6.937	8.932	7.828	8.742	8.171	8.061
BICD1	4.083	4.192	3.512	4.016	5.750	4.921	4.703	4.972	4.266	4.381	4.409	3.764	4.741	3.802	3.700	3.876	4.991	4.430	4.286	4.405	4.016	4.567	4.510	4.164	4.657	4.256	3.972	5.031	3.830	4.384	4.486	4.299	3.808	4.941	4.880	3.397	4.864	4.081	4.074	5.103	4.929	4.148	3.968	4.364	4.397	4.424	4.722	4.145	4.211
IER5	6.548	6.457	5.166	6.906	7.745	6.380	6.691	6.321	7.400	6.081	6.577	6.614	7.236	6.775	5.731	6.684	8.335	6.273	6.192	7.026	5.651	6.474	7.040	6.409	6.943	5.857	6.770	6.282	5.213	6.027	5.802	6.038	5.723	6.753	6.633	7.345	6.059	8.287	7.388	6.996	6.712	6.279	5.656	7.953	6.036	7.067	6.293	6.473	5.684
FAM118A	5.600	5.219	4.152	4.604	5.347	5.817	6.852	5.848	4.944	6.664	4.765	4.834	5.938	6.322	4.732	5.107	5.927	5.444	5.238	5.769	4.478	5.006	5.055	5.114	7.227	5.582	5.751	5.423	3.839	5.239	5.769	5.525	5.114	7.490	5.429	5.371	4.947	5.300	5.576	6.086	7.185	5.648	4.618	4.367	5.638	5.456	5.918	4.093	4.487
GEMIN7	5.025	5.193	5.032	5.181	5.640	5.024	4.979	4.826	5.978	4.809	4.882	5.399	5.128	4.730	5.322	5.786	5.380	5.498	4.678	5.242	5.872	5.526	5.503	5.685	4.963	5.026	5.418	4.829	5.286	5.091	4.414	4.659	5.092	4.760	4.900	4.489	5.227	4.868	4.629	5.741	5.093	5.397	4.700	5.170	4.706	5.687	5.000	5.337	5.120
PTGER2	5.774	5.061	6.040	6.347	5.074	6.088	5.378	6.649	5.603	6.053	4.607	5.461	7.207	4.483	6.996	5.027	4.784	6.060	6.290	7.144	5.340	7.402	5.816	7.291	4.738	4.422	5.662	7.266	4.499	6.180	6.837	5.355	3.549	6.956	7.169	6.845	5.860	5.854	6.524	4.547	5.143	3.458	5.063	6.145	6.181	5.639	5.979	3.473	5.443
ZBTB34	5.082	5.801	4.598	4.381	5.566	5.805	5.199	5.587	4.965	5.828	5.526	4.698	5.393	4.868	4.681	5.311	5.922	5.488	5.317	5.745	5.229	5.120	5.437	4.902	5.996	5.024	4.646	5.485	4.515	4.769	5.226	5.438	4.944	6.044	5.801	5.307	4.731	5.172	6.147	5.367	6.647	5.327	4.472	5.215	5.855	5.462	5.607	4.957	4.694
NECAB1	3.778	3.485	2.993	3.346	3.413	3.199	3.743	5.237	3.111	4.331	3.058	3.103	3.569	3.396	3.166	3.077	3.327	4.990	4.412	3.590	3.523	4.272	3.502	3.250	3.179	3.018	3.490	3.981	3.221	4.038	5.355	3.223	3.302	3.928	4.324	3.128	3.226	3.072	3.333	3.520	3.275	3.043	3.580	3.504	3.453	3.342	3.260	3.445	3.249
KCNJ16	5.685	4.294	3.348	3.358	3.370	3.463	3.429	3.859	3.448	3.622	3.757	3.389	3.375	3.380	6.241	4.317	3.340	4.409	3.599	3.361	4.795	3.442	3.705	3.354	3.405	3.368	3.913	3.340	3.638	3.384	3.836	3.911	3.435	5.271	3.765	3.464	5.248	4.105	3.811	3.462	3.422	3.527	3.355	4.386	7.049	3.340	3.791	3.362	3.863
AFM	3.108	3.168	3.052	3.052	3.052	3.052	3.052	3.052	3.081	3.052	3.101	3.075	3.052	3.265	3.131	3.252	3.052	3.367	3.052	3.052	3.052	3.052	3.266	3.052	3.052	3.052	3.360	3.052	3.052	3.084	3.455	3.052	3.052	3.109	3.082	3.052	3.296	3.052	3.052	3.052	4.196	3.052	3.052	3.052	3.178	3.052	3.052	3.052	3.052
CENPN	6.792	6.229	7.395	6.708	8.695	6.682	5.989	5.631	7.289	5.848	7.134	6.789	6.554	6.109	6.231	8.079	7.777	6.313	5.846	6.564	5.943	6.461	6.895	8.103	7.041	7.517	5.999	7.222	6.909	5.476	5.358	6.026	5.783	7.421	7.062	6.022	6.195	7.556	7.394	6.441	7.823	6.235	5.821	4.563	6.505	7.751	6.662	7.225	6.727
ZNF483	4.215	3.971	3.680	3.526	4.418	4.163	4.480	6.192	3.750	5.698	3.749	3.536	3.850	4.025	3.700	3.527	3.935	5.176	4.858	4.354	4.321	4.062	5.127	4.056	4.034	3.992	3.835	3.994	3.425	4.832	5.347	3.922	3.628	4.434	6.287	4.218	3.867	4.264	4.684	4.252	4.337	3.857	3.904	4.770	5.399	4.299	4.162	3.627	3.694
DSG4	3.741	3.433	3.433	3.578	3.445	3.878	3.543	3.475	3.915	4.356	3.865	3.862	3.711	3.445	3.619	4.004	3.824	3.825	4.213	3.653	3.451	3.519	3.530	3.886	4.110	4.077	3.433	3.612	3.466	3.488	3.969	4.011	3.691	3.598	4.094	3.585	3.471	3.526	3.978	3.433	3.448	3.522	4.171	3.433	3.452	3.433	3.675	3.507	3.479
TNC	8.547	6.787	4.599	8.053	7.979	6.313	7.931	9.697	7.848	9.654	6.467	7.174	9.277	5.455	5.363	5.281	9.129	6.604	8.794	8.558	6.421	9.073	6.088	6.497	7.526	5.742	6.946	8.550	6.382	9.291	9.984	6.250	5.702	10.180	8.677	5.738	7.473	5.811	5.716	6.099	6.555	4.038	8.469	5.842	7.897	8.027	7.649	4.821	5.706
BHMT2	4.383	3.827	3.154	3.031	3.097	3.362	4.226	5.888	4.017	4.589	3.279	3.997	4.755	3.268	3.551	3.112	4.185	3.808	5.570	3.804	3.476	4.155	3.890	3.125	3.455	3.330	3.678	4.605	3.453	4.903	5.493	3.553	3.261	5.206	5.136	3.609	4.292	3.663	3.276	3.848	3.642	3.062	3.836	3.302	3.758	3.809	4.081	3.521	3.448
STX4	7.458	6.101	7.177	7.194	8.225	7.917	7.891	7.665	7.893	7.549	7.533	7.431	7.888	7.129	6.919	7.107	7.783	7.314	7.742	8.060	7.723	7.345	7.016	7.187	7.500	7.466	8.276	7.642	6.909	7.591	7.265	7.240	7.117	7.931	7.251	7.439	8.090	8.000	6.820	7.999	7.137	6.847	7.317	6.522	7.566	7.867	7.651	7.316	7.570
PMFBP1	3.569	4.517	3.334	3.350	3.882	4.152	3.784	3.195	3.401	3.827	3.578	3.573	3.306	3.581	3.354	4.345	3.485	3.704	3.473	3.974	3.535	3.587	3.719	3.955	4.195	4.936	3.182	3.465	3.508	3.551	3.445	3.628	3.395	3.856	3.601	4.237	3.281	3.304	4.935	3.485	4.303	5.440	5.042	3.311	3.734	3.753	3.618	3.261	3.230
LCN8	3.066	3.134	3.066	3.135	3.066	3.108	3.576	3.066	3.066	3.066	3.066	3.066	3.084	3.066	3.910	3.066	3.161	3.368	3.066	3.066	3.066	3.094	3.136	3.066	3.124	3.066	3.084	3.084	3.066	3.066	3.220	3.311	3.066	3.106	3.260	3.095	3.066	3.066	3.201	3.238	3.066	3.124	3.066	3.066	3.126	3.066	3.066	3.099	3.077
RAP2A	7.346	6.862	7.296	6.996	8.417	8.160	7.932	7.624	7.031	8.131	7.861	6.951	7.861	6.841	6.607	7.782	7.079	7.041	7.793	7.266	6.989	7.211	7.304	6.644	7.242	6.636	6.718	7.959	7.014	7.066	7.094	7.118	6.298	8.269	7.966	6.927	7.656	6.932	8.107	7.977	9.491	6.489	6.955	6.562	7.418	7.264	7.969	6.633	6.421
AQR	6.115	5.917	6.235	5.323	7.068	6.749	6.186	6.189	5.816	6.361	6.918	5.970	6.318	5.994	5.787	6.391	6.182	6.001	6.353	6.393	5.775	6.195	5.948	6.039	6.595	6.256	5.339	6.659	5.551	5.553	5.842	6.281	5.535	6.556	6.777	6.087	5.810	5.712	6.165	5.975	6.700	5.894	5.589	5.549	6.546	5.916	6.528	5.401	6.060
MAST2	5.727	5.449	4.905	5.232	6.211	7.199	5.280	6.530	6.361	6.989	6.689	6.693	6.087	5.296	5.127	5.327	6.359	5.744	5.474	6.840	5.399	6.062	6.487	5.959	6.903	5.780	6.268	5.611	4.274	5.784	6.150	6.115	5.318	6.786	6.548	6.578	5.842	5.957	6.054	5.841	6.120	6.433	5.425	4.198	6.136	5.922	6.305	4.547	5.479
RAB20	7.487	5.987	6.314	6.548	7.475	6.595	6.861	6.775	7.336	6.824	7.312	7.634	7.258	7.496	6.642	7.597	5.985	6.527	6.643	7.555	7.541	6.844	6.956	6.857	7.233	7.560	7.777	6.261	5.877	6.927	6.022	6.402	6.783	6.587	6.751	6.984	7.168	7.710	6.163	7.118	6.717	6.572	7.921	6.256	6.466	7.711	7.234	6.361	6.651
CD226	3.887	3.447	3.139	3.193	4.443	3.614	4.780	3.935	3.442	3.723	3.923	3.409	3.386	3.268	3.396	3.361	3.243	4.314	4.187	3.774	3.276	3.424	3.693	3.216	3.124	3.380	3.259	3.824	3.692	3.475	3.950	3.706	3.113	3.665	3.551	3.735	3.693	3.944	3.431	3.486	3.811	3.041	3.111	3.167	3.271	4.402	3.892	3.285	3.555
NHSL2	4.601	3.410	3.239	3.479	4.031	3.638	4.298	5.947	4.066	5.208	3.978	3.935	4.975	3.391	3.590	3.106	3.315	4.004	5.193	4.349	3.275	4.471	3.648	3.190	3.655	3.519	3.896	4.577	3.117	5.549	4.681	3.929	3.174	5.245	5.557	3.841	4.134	4.106	3.271	3.587	4.195	2.960	3.992	3.218	4.449	4.295	4.146	3.272	3.188
PCMTD2	6.601	8.116	6.874	7.083	7.663	8.381	7.378	7.375	6.675	8.031	6.720	6.402	6.962	7.256	6.012	7.558	7.207	7.467	6.882	7.179	7.124	7.013	7.209	7.041	7.534	7.460	6.672	7.704	6.852	6.595	6.829	7.888	6.655	7.467	7.382	6.882	6.585	7.621	7.590	7.354	9.170	8.046	7.111	6.235	8.184	7.050	7.597	7.101	7.254
B3GALT5	6.030	4.311	3.069	4.865	2.851	4.660	3.075	5.675	5.953	6.143	6.488	6.777	5.659	3.525	5.304	4.159	3.115	3.576	4.943	5.938	3.722	4.578	2.941	3.462	4.630	4.084	2.973	5.155	2.829	3.430	5.155	3.943	3.743	4.582	5.784	5.350	4.087	4.369	5.614	2.927	3.039	4.700	3.604	3.705	3.759	3.089	3.915	3.440	5.462
NLRP6	5.800	3.050	2.964	3.007	3.530	4.938	3.329	3.490	6.056	7.601	6.456	7.566	3.825	3.789	3.851	5.424	3.251	3.866	5.624	4.858	3.205	3.278	3.046	3.445	5.637	5.344	3.042	3.227	2.883	3.597	3.907	6.064	3.574	4.167	3.606	5.109	3.686	3.870	3.055	2.945	3.208	5.345	3.850	3.099	3.446	3.393	3.421	2.886	4.409
SLC47A1	4.026	3.798	3.292	3.503	5.042	3.854	4.566	4.872	4.036	4.465	5.250	3.966	4.014	4.418	3.702	4.215	3.362	4.497	3.968	4.582	3.782	4.033	3.876	3.393	3.519	3.361	3.773	3.909	3.771	4.299	5.003	3.988	3.523	3.618	4.398	4.331	5.904	4.365	3.754	4.013	4.890	3.285	3.609	3.943	3.757	4.905	4.813	4.149	3.640
AHCY	9.116	10.062	9.804	9.336	10.408	10.375	8.654	9.482	10.163	9.731	9.951	9.830	9.641	9.160	9.548	10.669	9.885	9.711	9.120	9.384	9.424	9.531	9.638	10.117	9.655	10.152	9.728	10.062	9.753	9.586	8.292	9.361	9.260	8.689	9.989	9.335	9.724	9.773	9.918	8.431	11.132	10.659	9.637	8.338	10.235	9.556	9.992	9.649	9.343
GOT1	8.472	7.976	9.111	8.707	8.865	8.408	7.261	7.831	9.278	8.570	9.265	9.204	8.529	8.507	9.171	8.528	8.760	8.269	7.982	8.382	8.049	8.708	8.945	8.925	8.677	8.431	8.754	9.179	8.597	7.841	7.430	8.010	7.572	7.668	8.469	8.144	8.114	8.119	7.944	7.827	7.998	8.884	8.397	8.464	9.078	7.923	8.288	8.411	8.682
SHC3	3.639	3.397	5.098	3.580	4.174	3.276	5.029	4.381	3.841	4.809	3.768	3.563	4.947	3.469	3.713	3.588	4.177	3.551	5.342	3.300	3.351	3.962	3.493	3.625	3.666	3.703	5.048	3.696	3.166	4.435	3.639	4.390	3.350	6.612	3.952	3.467	3.548	3.431	3.586	3.527	3.589	3.252	3.393	3.402	4.430	3.997	4.141	3.443	3.169
S100A11	11.445	11.736	9.947	11.473	11.636	11.304	10.664	10.255	11.359	9.531	11.554	11.221	11.822	11.439	11.378	11.240	13.030	11.252	11.052	11.759	11.442	11.344	11.649	12.935	10.867	11.845	12.563	10.923	9.961	11.072	9.812	10.414	11.607	10.766	10.854	11.104	12.006	11.592	11.388	12.837	9.244	11.443	11.479	10.564	10.510	11.906	11.662	12.740	11.344
RFPL3	3.201	3.178	3.122	3.214	3.122	3.122	3.122	3.503	3.203	3.289	3.190	3.187	3.260	3.386	3.122	3.122	3.122	3.780	3.122	4.240	3.122	3.286	3.261	3.122	3.122	3.122	3.195	3.330	3.122	3.294	3.593	3.316	3.122	3.201	3.646	3.393	3.183	3.223	3.192	3.178	3.217	3.122	3.122	3.122	3.122	3.267	3.202	3.122	3.122
MPDZ	5.532	4.386	3.542	4.474	4.766	5.194	5.843	7.394	4.752	6.482	5.001	4.430	6.128	4.158	4.145	3.693	4.388	5.024	6.492	5.046	4.548	5.520	4.658	3.692	4.570	3.997	5.013	6.029	3.858	6.212	6.889	5.046	4.207	6.472	7.046	4.663	5.032	4.502	4.157	5.307	5.076	3.420	4.686	4.386	5.643	5.308	5.327	4.488	4.125
DYNC1LI2	8.710	8.222	8.920	7.631	9.828	8.505	8.409	9.491	8.409	9.670	8.936	8.376	9.071	7.785	7.973	8.529	9.280	8.554	9.047	9.304	8.433	8.846	8.500	8.297	9.100	8.425	8.609	9.350	7.300	8.604	9.114	8.655	7.493	9.379	9.797	8.654	8.622	8.784	9.016	8.583	9.123	8.445	8.066	7.877	9.388	8.765	9.021	8.375	8.285
RPS27L	9.009	7.984	8.428	9.261	8.893	8.315	8.186	8.768	8.549	7.945	9.565	8.635	8.737	8.238	8.121	8.691	7.990	7.723	9.258	8.773	8.040	8.872	8.500	7.947	7.549	7.816	7.352	8.649	9.678	7.931	8.974	8.704	8.484	8.508	8.569	7.804	7.925	8.163	8.298	8.842	7.236	7.834	7.283	9.705	8.585	8.835	8.968	8.914	9.017
PRR12	5.382	5.024	5.069	5.084	6.310	6.131	5.679	6.144	6.117	5.925	5.074	5.709	6.013	5.367	5.576	5.653	5.498	5.938	4.987	6.227	5.384	6.014	5.979	5.132	5.995	4.678	6.383	5.731	4.595	6.312	5.293	5.139	4.297	6.266	5.965	6.107	6.059	5.946	4.679	6.173	7.361	4.869	5.611	5.051	6.699	6.482	5.027	5.301	5.305
CABIN1	6.791	6.141	7.286	6.039	7.914	7.003	6.636	7.299	6.736	6.764	6.658	6.682	7.391	7.070	6.634	6.575	6.278	7.408	6.524	7.966	6.102	7.259	7.264	6.447	7.263	6.542	7.275	6.430	5.248	7.373	6.612	6.413	4.879	7.225	7.762	6.311	6.820	6.829	6.259	6.343	8.367	6.646	6.184	5.697	8.028	7.494	6.914	5.672	6.388
ZFR	7.661	8.137	7.617	7.136	8.701	8.582	7.742	8.401	7.724	8.221	8.341	7.332	8.038	7.540	7.112	7.862	8.536	7.695	8.151	8.148	7.859	7.865	8.322	7.713	8.190	8.753	7.731	8.349	7.119	7.565	7.904	7.990	6.910	8.358	8.532	7.515	7.391	8.532	8.442	9.468	8.757	8.230	7.151	7.203	8.555	7.913	7.968	7.948	7.480
PDXK	8.572	8.800	8.148	7.892	9.047	9.046	7.633	8.043	8.354	9.376	8.324	8.412	8.721	8.268	8.428	8.414	7.496	7.723	7.237	9.176	7.678	8.434	9.307	8.163	8.876	8.260	9.836	7.845	6.565	8.167	7.353	8.408	8.134	8.514	8.497	8.178	8.342	7.818	7.706	8.482	7.610	7.746	7.957	8.066	9.238	9.326	8.720	7.534	7.711
PODXL	7.566	7.076	6.723	7.223	9.603	8.288	7.124	7.952	7.558	7.632	7.273	7.185	8.407	6.379	6.071	6.430	6.066	7.000	6.892	7.779	6.881	7.706	8.299	7.346	8.019	6.011	6.506	9.339	6.074	7.551	6.562	6.568	6.069	8.480	7.939	7.263	7.337	6.739	7.590	7.282	7.416	5.392	6.215	6.614	7.692	7.696	8.211	6.326	6.331
PIGR	13.342	9.905	12.484	12.046	7.879	9.792	8.485	10.521	6.976	11.957	11.872	12.775	12.376	11.284	11.184	8.587	5.555	12.100	9.871	12.521	10.195	10.805	12.223	4.849	9.685	11.799	5.721	6.361	3.785	10.210	6.538	10.058	4.841	8.179	12.546	10.483	9.284	12.610	5.926	6.278	3.306	9.339	3.197	11.064	9.374	3.811	8.866	7.361	12.162
KIDINS220	7.091	6.902	7.374	6.130	8.202	7.565	7.322	8.044	6.641	7.851	7.267	6.624	7.446	6.944	6.643	6.913	7.441	6.979	7.535	7.590	6.909	7.132	7.245	6.611	7.284	7.015	7.544	7.496	7.058	7.215	7.476	7.074	6.043	7.872	8.066	7.504	7.090	6.828	7.267	7.471	8.108	6.644	6.293	6.328	7.584	7.168	7.455	6.761	6.463
THSD7B	3.384	3.248	3.096	3.490	3.096	3.314	3.838	5.262	3.664	3.812	3.140	3.184	3.828	3.468	3.144	3.231	3.158	4.145	3.525	3.338	3.169	3.173	3.344	3.120	3.222	3.108	4.075	3.427	3.616	4.309	4.517	3.220	3.219	3.699	6.234	3.219	3.867	3.816	3.246	4.995	3.840	3.134	3.231	3.112	3.209	3.247	3.499	3.893	3.159
ARSI	4.614	3.834	2.876	4.437	4.652	3.034	3.814	4.081	4.312	3.757	4.621	3.425	5.540	4.239	3.353	3.023	5.989	3.926	4.273	4.414	3.198	4.347	3.200	3.147	4.369	2.909	4.138	4.058	2.887	4.489	3.938	3.725	4.078	5.636	3.417	3.642	4.384	3.398	3.023	4.354	6.588	2.893	4.312	3.463	4.945	4.474	4.061	4.492	3.450
BOLA3	7.373	7.138	7.607	8.281	8.128	6.806	6.979	7.204	8.121	6.411	8.033	7.925	7.289	7.541	7.334	8.302	7.990	7.260	7.016	7.064	7.414	7.788	8.355	9.216	6.859	8.174	7.450	7.221	8.686	7.321	7.413	7.069	7.222	6.296	7.224	7.223	7.898	7.868	7.851	7.738	7.141	7.376	6.878	7.663	7.093	7.583	7.102	8.176	8.226
VIP	5.295	3.714	3.342	3.294	3.248	3.358	4.368	9.935	4.710	7.149	3.607	3.281	5.544	3.642	3.934	3.281	3.248	3.638	6.904	4.004	3.560	5.015	3.971	3.743	3.388	3.303	4.028	6.773	3.696	8.103	6.981	4.052	4.313	4.332	4.016	3.763	4.053	3.483	3.317	4.308	3.248	3.415	3.486	3.740	6.022	4.497	4.767	3.507	3.756
PREP	7.411	6.862	9.298	7.165	8.812	9.188	7.067	6.836	7.837	7.441	8.740	8.398	8.461	6.486	7.466	8.089	7.437	7.228	7.241	8.664	7.394	8.063	7.876	7.541	8.416	8.133	6.980	8.140	7.069	7.122	6.636	8.176	7.094	7.498	8.369	7.127	7.097	7.441	8.368	7.513	8.266	8.453	7.469	6.978	7.982	7.779	8.260	7.302	7.331
FGF20	3.214	3.323	3.214	3.270	3.214	3.214	3.256	4.045	3.856	3.214	3.214	3.214	3.375	3.277	3.244	3.267	3.214	3.705	3.289	3.260	3.261	3.259	5.782	3.556	3.451	3.237	4.015	3.214	6.342	4.530	3.783	3.714	4.207	3.971	3.343	3.214	3.311	3.539	3.243	5.772	3.361	3.261	4.598	4.561	3.815	3.214	3.247	5.834	4.278
HAAO	5.311	5.130	3.214	4.297	3.854	5.991	4.711	5.399	6.243	6.160	6.049	6.617	4.578	4.901	4.463	6.879	3.848	4.260	5.977	3.892	4.586	4.723	5.420	5.299	4.641	5.373	6.627	4.129	3.317	5.566	5.536	6.077	5.090	4.322	4.449	6.877	5.156	5.733	4.844	4.781	5.520	3.451	4.608	3.764	4.332	4.999	4.197	5.098	3.707
GPR75	3.845	3.370	3.891	3.875	4.375	4.088	4.293	4.242	3.578	4.386	3.482	3.262	3.728	3.547	3.332	3.876	3.636	4.337	3.831	4.148	3.894	3.910	3.940	3.891	3.527	3.583	3.285	3.580	3.442	3.557	4.004	4.058	2.984	4.483	4.211	4.321	3.227	3.713	4.330	3.908	3.837	3.867	3.097	4.105	4.045	3.835	4.040	3.596	3.709
BCO2	3.169	4.009	3.113	3.172	3.162	3.341	3.733	3.403	3.067	3.904	3.217	2.995	3.149	3.335	3.055	3.135	3.588	3.781	3.333	3.217	3.361	3.094	3.275	3.661	3.979	3.097	3.680	3.325	3.229	3.103	3.535	3.159	3.531	3.776	3.435	3.606	3.307	3.113	3.428	4.311	3.035	3.112	3.103	3.459	3.710	3.099	3.597	3.280	3.085
KLHL17	4.236	4.806	4.685	4.943	6.788	5.814	4.640	4.691	4.583	4.738	4.354	3.936	4.779	5.748	4.286	4.996	6.068	5.097	3.407	5.216	5.220	5.723	5.356	5.248	5.024	3.880	4.014	5.519	4.748	4.131	4.018	4.880	3.935	5.247	4.607	4.768	3.851	4.347	4.811	5.643	5.919	4.857	4.314	5.388	5.515	5.035	5.222	5.227	4.473
SMC1A	5.607	5.671	6.030	5.262	7.474	6.711	5.806	5.798	5.709	5.747	7.034	5.658	5.701	5.344	5.309	5.923	6.114	5.906	5.799	6.113	5.234	6.415	6.253	6.421	6.295	6.903	5.541	6.581	4.997	5.238	5.489	5.636	4.791	6.077	6.078	5.966	5.554	6.379	6.210	5.241	6.319	5.901	5.655	5.007	6.003	5.904	5.997	5.462	6.195
XPC	7.064	6.573	7.137	6.538	8.073	7.428	7.308	7.564	7.002	7.763	7.175	7.261	7.414	6.423	6.640	6.767	6.329	6.813	7.317	7.393	6.636	7.431	7.033	6.462	6.679	6.754	7.480	8.166	6.278	7.192	6.891	7.313	6.320	7.523	7.611	6.976	6.845	7.198	6.511	6.970	7.436	6.415	6.489	6.216	7.599	7.350	7.300	6.148	6.783
ERBB4	3.539	3.577	3.412	3.522	3.414	3.412	3.510	3.618	3.420	3.460	3.440	3.413	3.413	3.433	3.490	3.408	3.417	4.041	3.465	3.408	3.683	3.441	3.585	3.488	3.427	3.415	3.433	3.478	4.996	3.570	3.804	3.502	3.411	3.733	3.770	3.415	3.540	3.451	3.635	3.455	4.100	3.427	3.408	3.562	3.716	3.443	3.477	3.441	3.415
ESAM	6.736	6.232	7.606	6.736	6.801	6.804	6.929	7.610	8.089	6.879	6.720	7.766	8.918	6.986	7.741	6.145	5.538	7.741	7.379	8.152	6.810	7.627	7.721	6.343	6.802	5.866	7.178	6.979	6.023	8.371	5.896	6.464	6.152	8.524	7.517	5.827	7.770	6.979	5.780	8.110	6.853	4.481	6.827	6.070	7.518	7.469	6.547	7.040	5.648
CREB3L1	6.895	6.078	7.558	7.360	4.547	5.977	6.650	6.280	6.635	5.961	7.071	7.323	7.714	5.725	7.085	6.833	5.665	7.572	6.495	7.200	7.176	8.116	7.168	3.641	5.982	5.728	5.550	6.127	4.365	7.163	4.936	6.466	6.219	7.350	7.376	7.167	6.506	6.227	6.512	6.766	4.823	7.019	5.605	8.603	7.741	5.554	6.833	6.556	7.327
ZP2	3.048	3.064	3.066	3.048	3.048	3.096	3.232	3.087	3.048	3.121	3.048	3.066	3.088	3.115	3.048	3.391	3.048	3.745	3.450	3.048	3.114	3.080	3.330	3.226	3.081	3.095	3.089	3.048	3.048	3.123	3.323	3.196	3.048	3.093	3.230	3.144	3.248	3.048	3.344	3.064	3.048	3.098	3.064	3.048	3.065	3.048	3.139	3.048	3.048
BMF	4.704	5.755	4.073	4.249	4.680	5.494	5.497	5.555	5.364	5.566	4.797	4.752	5.760	6.082	5.213	5.033	4.556	5.066	5.201	5.332	4.486	4.876	4.911	3.655	5.619	4.048	6.754	4.754	3.953	5.647	5.245	5.710	4.754	5.357	5.512	4.979	5.836	5.672	3.922	5.715	6.841	5.361	4.617	4.254	5.929	5.364	5.472	4.301	4.224
NPTX2	4.817	3.860	3.223	4.797	3.867	4.781	4.070	5.828	3.717	4.443	4.091	3.602	5.679	5.187	3.722	3.485	3.986	4.383	5.105	3.471	3.928	4.855	4.079	3.410	4.795	3.426	3.591	3.807	3.719	5.355	4.277	4.179	3.219	6.550	5.291	3.761	4.056	4.037	4.499	5.111	5.675	3.255	9.202	4.826	4.174	3.710	3.577	3.586	3.347
CBR4	5.773	6.612	6.620	6.271	7.083	7.019	6.321	6.137	7.213	6.771	7.258	6.720	6.549	5.594	5.957	6.492	6.036	6.058	6.320	6.250	5.569	6.637	6.003	5.594	6.197	5.773	6.546	6.303	7.640	5.678	6.121	5.926	6.179	6.459	7.122	6.042	5.443	6.285	6.429	5.935	5.912	6.139	5.540	5.235	7.196	5.944	6.898	5.446	6.042
TTC29	3.061	3.416	3.061	3.061	3.061	3.061	3.159	3.147	3.061	3.061	3.061	3.082	3.106	3.479	3.085	3.061	3.061	3.891	3.081	3.079	3.061	3.980	3.467	3.320	3.080	3.079	3.061	3.107	3.061	3.061	3.594	3.104	4.241	3.061	3.114	3.061	3.061	3.061	3.149	3.183	3.122	3.061	3.098	3.199	3.081	3.061	3.061	3.103	3.061
HLA-DPB2	3.531	3.087	2.992	3.389	3.584	3.570	4.367	3.516	3.447	3.449	3.861	3.415	3.393	4.515	3.132	3.603	3.609	3.884	3.539	3.696	3.678	3.199	3.431	3.420	2.987	3.847	3.684	3.363	6.755	3.964	3.634	3.913	3.199	3.292	3.534	3.560	3.555	3.315	3.479	3.755	3.240	3.010	2.986	3.202	3.724	3.890	3.990	3.319	3.736
EIF2S1	6.729	6.044	6.876	6.339	8.165	7.267	6.485	6.740	6.820	6.668	7.651	6.875	7.089	6.560	6.752	7.335	7.684	6.345	7.044	7.014	6.543	6.858	6.620	8.002	7.076	7.221	6.202	7.416	6.677	6.443	6.293	6.546	5.700	6.981	7.185	6.682	6.248	6.452	7.264	6.565	6.875	6.839	6.100	5.263	6.911	6.857	7.145	6.812	6.652
TUBAL3	3.911	4.361	3.269	4.047	3.337	4.236	3.281	3.748	4.257	6.106	8.314	7.494	3.521	3.398	4.076	5.035	3.999	4.132	5.575	7.024	3.595	5.626	4.571	3.374	4.372	3.970	3.134	3.691	3.100	3.523	4.027	4.342	3.364	3.370	5.876	3.694	3.183	3.192	3.496	3.524	3.186	5.754	4.314	3.100	3.285	3.294	7.202	3.687	3.268
DNMT1	8.269	7.678	8.267	7.991	9.883	9.088	8.517	8.048	9.069	7.840	8.571	8.254	8.475	7.496	7.964	8.234	8.391	8.317	7.686	9.423	7.825	8.412	8.772	8.680	8.743	8.307	8.010	8.559	7.958	7.812	7.197	7.837	7.294	8.674	8.611	7.886	8.309	8.758	8.338	7.877	8.804	7.871	7.549	7.326	8.842	9.289	8.350	7.941	8.197
CA9	7.519	6.503	9.460	6.846	3.588	3.231	5.058	4.971	6.208	5.116	7.525	9.833	5.664	5.343	10.021	7.333	4.622	7.913	6.058	7.751	8.365	7.911	9.358	7.432	6.475	5.661	4.292	3.084	2.829	7.512	4.818	5.148	8.556	7.876	9.482	4.691	7.432	6.820	6.648	4.674	4.115	6.740	7.370	10.847	9.550	4.016	4.016	4.780	7.911
INVS	5.331	4.595	5.268	4.498	6.211	6.479	5.344	5.768	4.567	5.682	5.471	4.756	5.267	4.357	4.801	5.039	5.720	5.212	5.511	5.296	4.893	5.218	5.244	4.566	5.615	5.595	4.891	5.893	4.945	4.983	5.217	4.807	4.272	5.680	5.841	5.204	4.830	5.215	5.415	4.409	5.263	5.305	4.255	4.694	5.678	5.171	5.244	4.412	4.953
CACNG5	3.189	3.189	3.189	3.215	3.189	3.281	3.301	3.227	3.189	3.189	3.189	3.189	3.189	3.316	3.230	3.189	3.294	4.097	3.189	3.220	3.189	3.189	3.504	3.306	3.221	3.189	3.269	3.229	3.189	3.189	3.450	3.262	3.327	3.189	3.279	3.189	3.223	3.189	3.502	3.251	3.242	3.222	3.189	3.189	3.349	3.189	3.234	3.213	3.189
TMEM68	4.642	4.741	5.654	5.104	6.269	5.505	4.750	4.701	5.108	5.145	5.020	4.556	4.880	5.390	3.994	5.414	5.205	4.664	4.746	4.781	5.162	5.249	5.180	5.893	5.261	5.526	4.489	5.050	5.472	4.233	4.590	4.838	5.490	4.759	5.001	5.301	4.277	4.447	5.641	4.844	4.691	4.855	4.056	4.483	5.191	4.597	5.356	4.763	4.818
TRIM21	6.717	6.017	6.668	6.315	8.010	7.212	7.072	7.096	6.960	6.751	7.846	8.061	7.569	6.620	6.649	7.030	7.562	6.770	7.210	7.874	5.764	7.355	6.070	6.748	5.876	6.514	8.375	7.002	6.485	6.981	6.494	6.026	6.295	6.336	7.038	6.855	6.626	7.990	6.006	6.991	5.987	7.007	6.469	5.321	6.263	7.575	7.000	6.514	7.444
MTCP1	5.639	6.281	5.909	5.280	6.094	5.734	5.804	5.440	5.575	5.634	5.561	4.920	5.491	5.368	5.610	5.989	7.098	5.807	5.418	5.752	6.256	6.136	5.839	5.610	5.714	5.568	5.879	5.852	5.784	5.038	5.747	5.990	6.401	6.080	5.608	5.946	5.373	5.586	5.931	5.901	5.121	6.367	5.545	5.724	6.425	5.785	6.009	5.477	5.360
CAPNS1	9.307	8.769	8.821	9.073	10.193	9.560	8.645	9.448	10.006	9.181	9.652	9.866	10.418	8.444	9.735	9.925	9.766	9.650	9.397	9.961	10.056	9.968	10.108	10.021	9.739	9.722	10.353	10.138	9.566	9.833	9.138	9.045	9.426	9.862	9.451	9.128	9.933	10.297	8.915	10.150	8.715	10.159	9.661	8.755	9.706	9.833	9.799	9.698	9.126
CISD2	6.891	7.117	6.562	6.681	7.666	6.954	6.222	6.558	6.372	6.182	7.294	6.929	6.547	7.006	6.773	7.210	6.828	6.460	6.817	6.967	6.985	7.223	7.515	7.339	6.692	6.857	7.362	6.443	7.296	6.458	5.821	6.530	6.821	6.725	6.791	6.748	6.604	7.176	6.989	7.817	6.652	6.225	6.297	6.733	6.438	7.384	6.927	7.244	7.056
LYL1	6.367	5.574	4.584	6.200	5.888	5.562	7.657	6.875	7.258	6.525	5.438	6.434	7.319	5.692	6.659	5.148	5.231	6.984	6.274	6.062	5.898	6.532	6.439	5.286	5.328	4.587	6.071	5.801	5.605	7.358	6.587	5.411	5.370	6.750	5.950	5.740	7.250	6.908	4.302	7.521	6.427	4.463	5.413	5.781	5.847	6.528	5.845	5.952	5.694
MNT	6.185	5.892	6.627	5.667	7.100	7.745	6.234	7.196	6.513	6.605	6.249	6.406	7.111	5.965	6.010	6.202	7.046	6.056	6.028	7.691	6.080	6.510	6.030	5.698	7.255	5.727	6.425	7.040	5.610	6.900	5.942	6.005	5.031	7.380	6.854	6.534	6.255	6.306	6.105	6.444	6.811	5.963	6.349	6.356	7.170	6.312	6.772	5.900	6.046
POLR2K	6.871	6.721	7.134	7.109	7.422	7.068	6.638	6.581	7.066	6.246	6.756	6.337	6.813	7.970	6.020	7.087	7.196	6.899	6.640	6.451	7.166	7.005	7.371	8.190	6.700	7.588	6.731	6.819	7.741	6.634	6.670	6.605	7.615	6.384	6.749	6.819	6.084	6.451	7.206	7.185	6.729	6.383	6.936	6.865	6.197	7.121	7.108	7.292	6.597
FCGR1B	4.311	3.702	3.229	4.742	4.243	3.820	4.600	3.822	4.044	4.312	5.103	3.981	4.085	3.878	3.263	3.517	3.847	3.692	5.513	4.567	3.570	3.754	3.604	3.444	3.444	3.620	3.898	4.813	4.697	3.771	3.961	4.603	3.657	4.449	3.413	3.926	4.283	4.281	3.403	4.293	3.863	3.183	3.635	3.183	3.603	4.713	4.893	4.105	3.930
IL22	3.088	3.088	3.158	3.139	3.088	3.088	3.367	3.088	3.088	3.088	3.088	3.316	3.302	3.233	3.088	3.226	3.088	3.442	3.088	3.088	3.088	3.088	3.127	3.088	3.120	5.374	3.088	3.128	3.146	3.088	3.344	3.228	3.088	3.132	3.133	3.236	3.155	3.196	3.363	3.119	3.088	3.120	3.088	3.088	3.302	3.088	3.088	3.136	3.088
OAZ3	4.135	3.985	4.111	4.624	4.380	3.732	3.990	3.816	3.977	3.635	3.910	3.809	4.105	4.561	3.642	4.130	3.872	4.381	3.965	3.907	3.753	4.260	4.015	4.135	3.765	3.763	4.105	3.874	3.893	3.647	3.749	4.044	3.652	4.133	3.936	3.600	4.361	3.754	3.707	4.080	3.928	3.884	3.940	3.959	4.042	4.143	3.842	3.749	3.786
ALDH1A3	8.178	6.406	4.689	5.234	4.378	5.943	8.494	8.161	7.363	7.820	5.235	6.974	8.334	6.995	5.530	5.758	7.589	7.171	7.812	6.107	6.858	6.155	6.711	6.667	6.900	5.579	7.937	6.911	4.700	8.012	7.270	6.709	5.854	6.181	7.949	6.908	7.096	7.250	5.174	7.857	6.782	4.989	6.531	5.817	7.844	6.289	8.460	6.623	5.980
LGR5	5.022	7.732	2.978	4.564	2.740	8.430	5.290	4.317	6.518	4.021	6.212	5.389	3.912	3.352	3.730	6.474	2.722	3.772	4.526	2.626	3.412	5.903	5.661	7.451	5.198	3.765	3.252	3.764	2.714	4.885	6.175	5.786	6.054	3.738	4.097	6.356	4.131	4.733	3.972	6.263	8.318	3.552	2.795	3.809	7.739	3.394	3.015	4.586	4.599
FMO6P	4.012	4.385	4.240	3.853	3.506	3.518	3.496	3.502	3.478	3.780	3.594	3.478	3.527	3.520	4.303	3.829	3.478	4.568	3.478	3.478	3.558	3.814	3.813	3.659	3.539	3.627	3.578	3.624	3.478	4.064	3.768	3.656	3.496	3.807	3.746	3.834	4.362	3.478	3.643	3.574	3.544	3.478	3.478	3.579	3.804	3.530	3.506	3.509	3.508
CLEC4M	3.039	3.086	3.039	3.059	3.039	3.087	3.105	3.053	3.056	3.076	3.053	3.094	3.054	3.114	3.087	3.039	3.080	3.717	3.039	3.051	3.137	3.110	3.129	3.062	3.064	3.039	3.039	3.229	3.084	3.058	3.493	3.123	3.061	3.140	3.143	3.051	3.052	3.082	3.054	3.087	3.059	3.089	3.100	3.039	3.065	3.039	3.056	3.048	3.066
RC3H1	5.177	4.845	5.368	4.440	5.442	5.741	5.332	5.546	4.323	5.772	5.385	4.287	5.243	4.605	4.176	5.160	5.574	5.367	4.820	5.499	4.792	4.958	5.079	5.135	5.811	5.228	4.775	5.379	4.192	4.446	4.927	5.345	4.005	5.974	5.922	5.080	4.227	5.091	5.143	4.801	5.494	4.937	4.099	4.972	5.045	5.254	5.492	4.478	4.731
LDHC	3.195	4.576	3.170	3.753	3.292	3.356	3.235	3.170	3.527	3.170	4.822	3.170	3.170	4.069	3.939	4.582	4.644	4.919	4.188	4.062	3.170	3.170	3.633	4.765	3.189	3.573	5.694	3.216	3.170	3.170	3.585	3.254	3.609	3.221	3.454	4.456	3.190	3.434	3.599	5.298	3.231	3.992	3.189	4.049	3.209	3.170	3.851	3.717	3.184
LEMD3	7.104	7.044	7.332	6.958	8.110	7.640	7.374	7.575	7.333	7.738	7.287	6.856	7.428	6.831	6.828	7.416	7.350	7.123	6.990	7.553	6.902	7.359	7.291	7.170	7.574	6.855	7.407	7.789	7.128	6.969	7.026	7.223	6.908	7.993	7.576	7.034	7.189	8.018	7.424	7.274	8.576	7.124	6.870	6.225	6.773	7.542	7.311	7.112	7.707
ITPR1	5.973	4.832	4.836	4.576	5.665	5.792	6.721	7.596	5.611	6.753	5.488	5.478	6.396	4.459	5.629	4.461	4.554	6.138	6.763	5.204	4.950	5.794	5.263	4.292	4.711	5.109	4.808	6.470	4.151	6.866	6.237	5.444	4.256	6.332	6.962	5.482	5.779	5.775	4.772	5.595	7.299	4.066	4.670	5.789	5.825	5.760	5.535	4.313	4.678
PITPNM1	7.262	7.399	7.473	6.908	9.939	9.019	7.284	6.712	7.859	8.296	7.818	7.723	8.517	6.732	8.196	7.981	7.147	7.590	6.837	8.649	7.718	7.906	7.577	6.899	8.292	6.800	8.802	8.242	5.546	8.285	6.451	7.165	5.912	7.636	7.883	6.860	7.571	8.597	6.380	7.878	7.537	6.864	7.091	6.928	7.892	8.193	8.019	8.525	7.348
SERTAD2	7.213	6.879	6.812	6.107	8.134	7.363	7.601	8.132	7.174	7.505	8.135	7.050	7.635	7.014	7.215	6.534	9.241	6.938	7.741	7.921	7.816	7.100	7.091	7.808	7.710	7.049	7.831	7.957	6.064	7.260	7.580	7.609	6.580	8.098	7.867	7.855	7.154	7.158	7.745	7.212	8.058	6.972	6.169	7.135	6.389	7.617	7.899	6.967	6.522
GPR63	3.360	4.896	3.640	3.848	5.114	4.413	4.770	4.167	3.790	4.384	3.820	3.468	4.591	3.219	3.430	3.819	3.345	3.846	4.279	3.298	3.610	4.240	4.306	4.360	3.300	3.091	3.930	4.897	3.110	3.725	4.308	3.835	3.200	4.313	4.335	4.068	3.755	4.335	4.206	4.030	3.888	3.101	3.510	3.465	4.429	3.477	4.143	3.786	3.367
SEC31B	4.186	3.951	4.297	3.816	4.286	3.804	4.955	4.296	3.448	4.605	4.090	3.315	3.655	3.616	3.423	3.710	4.257	4.083	3.317	4.330	3.834	4.179	4.017	3.227	4.179	3.087	3.041	4.604	3.447	3.257	4.370	4.732	3.886	4.466	4.173	3.904	3.204	3.290	3.457	3.616	3.532	3.881	3.227	3.494	5.906	3.842	4.504	3.216	3.518
FBXW7	5.339	5.602	5.125	5.249	6.439	6.032	5.843	5.637	5.454	5.535	5.494	4.976	5.270	5.363	5.400	5.271	5.410	5.547	5.430	5.559	5.274	5.247	4.081	4.793	5.759	5.018	4.630	5.730	5.347	5.002	5.183	5.730	4.922	6.009	5.808	5.267	4.833	5.510	5.270	5.687	5.879	5.214	4.269	4.676	5.575	5.849	5.564	5.092	5.525
HACE1	4.491	4.335	4.827	4.453	5.853	5.032	4.819	4.913	3.862	4.896	4.623	3.943	4.546	4.142	3.874	3.950	4.842	4.654	4.323	4.542	4.616	4.791	4.967	5.039	3.880	4.073	3.982	5.531	4.154	4.075	4.520	4.410	3.845	5.050	5.123	4.135	4.268	4.191	5.007	4.357	5.180	4.255	3.789	4.468	4.759	4.198	4.699	4.290	4.372
APOBEC3B	5.067	6.893	4.786	4.892	6.825	6.495	2.673	4.954	6.121	4.320	5.944	6.175	5.544	6.651	5.082	2.535	9.045	5.845	4.784	6.713	5.502	4.516	6.122	6.450	5.969	6.723	6.656	4.503	7.009	4.087	4.288	5.521	4.859	5.138	5.785	5.060	5.164	5.816	5.189	5.420	5.593	5.217	4.979	4.254	4.673	6.306	5.800	4.731	3.726
EIF4EBP2	7.895	7.277	8.730	7.353	8.093	8.019	7.726	8.495	8.215	9.246	8.160	8.009	8.112	6.777	7.611	8.509	7.216	8.000	8.253	8.100	7.860	7.493	8.462	7.044	8.449	7.375	7.184	8.100	7.004	7.988	7.945	8.411	7.438	7.976	8.769	7.770	7.854	7.623	7.232	8.276	8.419	7.935	8.069	6.926	8.446	8.105	8.189	7.413	7.614
DCBLD1	6.361	6.726	5.639	5.961	6.752	6.689	5.493	5.844	6.422	5.942	7.157	6.266	7.712	5.641	5.652	5.954	6.973	6.356	6.438	7.072	4.871	6.218	6.147	5.929	6.237	6.239	7.081	6.776	5.196	5.737	4.958	7.075	5.595	8.879	6.434	5.662	6.480	7.122	6.697	7.374	7.075	5.807	4.637	5.819	6.750	6.862	7.219	6.197	5.684
TRMU	4.815	5.208	4.923	5.271	6.012	5.500	4.928	4.695	4.883	4.731	5.337	4.999	4.709	4.730	4.904	5.154	5.668	5.075	4.307	5.471	4.782	5.405	5.295	5.063	5.489	5.273	5.215	5.280	5.474	4.554	4.411	5.075	4.721	5.324	5.230	4.691	4.908	5.272	4.998	5.033	6.108	5.577	4.443	4.561	6.053	4.939	5.473	4.845	4.873
FGD2	5.414	4.573	4.031	5.204	5.873	4.944	7.214	5.655	5.506	5.993	5.337	5.382	5.296	4.952	5.194	4.331	4.580	6.154	5.104	6.281	4.892	4.951	5.487	3.873	4.918	4.340	4.612	5.762	4.979	5.349	5.409	5.367	3.859	6.111	5.978	5.309	5.261	5.969	4.218	5.147	5.661	3.924	4.054	4.154	4.610	6.186	6.021	5.184	4.569
TRIM37	5.370	5.472	5.382	5.053	6.584	5.950	5.432	5.875	5.212	5.562	5.827	5.146	5.704	5.384	4.954	5.343	6.392	5.816	5.487	5.985	5.722	5.812	6.253	5.841	5.766	6.146	5.909	6.364	5.020	5.372	5.475	5.501	4.582	6.051	6.248	5.818	5.518	5.865	5.921	5.428	6.612	5.004	4.841	4.795	5.806	5.659	6.150	4.955	4.989
ENPP7	3.238	3.469	3.230	3.221	3.792	3.226	3.408	3.324	3.625	3.300	3.593	3.798	3.233	4.005	3.509	3.362	3.196	3.570	3.466	3.348	3.352	3.827	3.246	3.196	3.217	3.206	3.209	3.295	3.215	3.331	3.368	3.434	3.196	3.266	3.282	3.294	3.398	3.788	3.246	3.274	3.571	3.238	3.206	3.248	3.310	3.436	3.419	3.204	3.842
TTTY7	3.146	3.146	3.146	3.146	3.146	3.146	3.146	3.146	3.146	3.146	3.258	3.146	3.146	3.146	3.146	3.146	3.146	3.146	3.146	3.146	3.146	3.146	3.146	3.146	3.146	3.146	3.146	3.146	3.146	3.146	3.146	3.146	3.146	3.146	3.146	3.146	3.146	3.146	3.146	3.146	3.146	3.146	3.146	3.146	3.146	3.146	3.146	3.146	3.146
HYI	4.708	5.091	4.387	4.415	4.968	4.635	4.545	5.267	5.208	5.287	4.899	5.305	5.046	5.049	5.093	5.115	5.273	4.677	4.536	5.184	5.084	5.146	5.420	4.933	4.816	4.062	5.676	4.283	4.521	5.321	4.715	5.079	3.888	5.451	4.842	5.866	5.377	5.348	4.586	6.360	5.464	5.196	5.086	5.171	5.811	4.826	4.681	4.853	4.941
FAM133A	3.233	3.163	3.106	3.135	3.106	3.130	3.479	3.399	3.205	3.106	3.163	3.120	3.192	3.306	3.137	3.106	3.459	3.517	3.527	3.118	4.990	3.130	3.299	3.833	3.155	3.106	4.499	3.194	3.106	3.280	3.458	3.175	3.191	3.172	3.191	3.188	3.157	3.106	3.219	4.014	3.203	3.167	3.154	3.686	3.181	3.137	3.250	3.278	3.115
TCEA1	6.600	6.956	7.216	6.553	8.868	7.920	6.972	7.190	6.997	6.944	6.994	6.345	6.976	7.330	6.003	6.833	8.641	6.837	7.215	6.809	6.942	7.347	7.050	7.661	7.282	7.218	6.748	7.201	7.835	6.437	6.456	6.648	7.671	7.097	6.599	6.962	6.708	6.393	7.431	7.233	7.810	6.658	5.854	5.829	7.213	6.907	6.990	7.338	6.702
FSCN3	3.166	3.152	3.213	3.133	3.321	3.203	3.225	3.238	3.215	3.195	3.180	3.177	3.222	3.189	3.119	3.139	3.287	3.483	3.157	3.169	3.378	3.311	3.182	3.215	3.222	3.136	3.141	3.469	3.119	3.172	3.404	3.413	3.283	3.302	3.263	3.170	3.156	3.150	3.300	3.325	3.119	3.255	3.300	3.119	3.357	3.207	3.237	3.158	3.231
TSPY1	3.232	3.232	3.232	3.232	3.232	3.232	3.232	3.232	3.232	3.232	3.232	3.232	3.232	3.232	3.232	3.232	3.232	3.232	3.232	3.232	3.232	3.232	3.232	3.232	3.232	3.232	4.288	3.232	3.232	3.232	3.497	3.232	3.232	3.232	3.232	3.232	3.232	3.232	3.232	3.232	3.232	3.232	3.232	3.232	3.232	3.232	3.232	3.232	3.232
MBOAT2	5.774	5.853	6.546	5.654	7.538	4.944	5.550	5.651	4.433	5.068	5.397	5.421	5.949	5.201	5.756	4.603	7.034	4.458	4.958	4.662	6.031	5.853	6.126	6.812	5.270	4.010	5.657	5.487	5.758	5.140	5.037	4.425	3.826	7.219	5.880	7.211	4.550	5.261	6.027	5.647	6.168	3.447	4.423	5.704	5.524	4.957	6.059	6.179	4.391
FAM155B	3.548	3.540	3.153	3.295	3.343	3.385	4.189	5.140	3.149	3.585	3.205	3.211	3.698	4.093	4.060	3.646	3.238	3.537	3.269	3.200	3.728	3.429	3.135	5.664	3.267	3.380	3.441	3.157	3.156	3.264	3.339	4.054	3.201	3.384	4.737	4.192	5.684	3.823	3.145	3.496	5.592	3.211	3.233	4.000	5.282	3.191	3.124	3.208	4.558
SLC5A4	4.202	3.172	3.241	3.378	3.106	3.451	3.750	3.890	3.844	4.106	3.260	5.126	3.428	3.231	3.055	3.036	3.152	3.667	3.476	5.144	3.051	3.663	3.690	3.205	3.213	3.158	2.903	3.367	2.880	3.236	3.511	3.550	2.990	3.894	4.003	3.108	3.254	3.163	3.314	3.526	3.322	3.004	2.916	3.093	3.090	3.238	3.502	2.907	3.163
LIME1	5.358	6.307	6.364	5.945	5.881	6.102	6.214	5.621	6.257	6.765	4.826	5.198	5.511	5.952	6.075	6.145	5.276	7.660	4.912	6.090	6.218	6.350	6.438	5.522	5.495	5.571	4.901	5.348	7.255	5.862	5.478	6.344	5.034	6.374	5.921	6.871	5.292	6.406	5.887	7.547	7.638	6.998	7.322	6.335	7.763	6.194	6.078	6.005	6.744
PRKCG	4.340	2.990	3.198	3.278	2.907	4.759	5.409	5.024	3.716	4.466	2.914	2.923	4.956	5.023	3.280	3.607	4.757	4.140	3.273	3.131	3.663	3.498	4.888	4.398	4.903	2.934	4.602	3.036	2.921	4.497	3.802	4.638	4.655	3.713	5.709	6.341	4.543	4.895	3.670	3.104	4.215	3.026	3.013	5.311	4.880	6.150	4.412	3.640	4.792
VCAN	8.909	8.727	5.176	7.850	8.208	8.923	8.239	8.593	7.572	8.081	8.958	7.363	9.658	8.037	6.284	5.898	8.080	7.528	10.003	8.057	7.193	8.037	7.771	6.036	7.499	6.451	8.231	8.042	4.760	9.095	7.606	8.503	7.760	10.016	8.957	7.399	8.867	7.021	6.692	8.660	9.020	5.301	7.894	6.428	8.860	8.920	8.814	8.355	6.039
FAM98A	7.787	6.701	8.032	7.092	8.756	7.943	7.290	7.784	7.202	7.813	8.649	7.438	8.262	7.170	7.709	7.354	8.155	7.157	7.992	8.107	7.331	7.678	7.935	8.123	7.077	8.526	7.697	7.957	7.485	7.300	7.471	7.192	6.661	7.923	8.668	7.326	7.181	7.429	7.746	7.335	8.488	6.887	6.813	6.733	7.173	7.929	8.227	7.126	7.741
STOML1	4.859	4.357	4.701	4.587	4.935	4.517	4.709	5.196	5.402	5.080	4.416	5.369	5.300	5.250	5.184	4.981	4.144	4.963	4.538	5.111	4.489	4.703	5.064	4.620	4.859	4.499	6.419	4.448	4.303	5.194	4.774	4.625	4.158	4.804	5.154	5.599	4.881	6.764	4.080	5.239	4.279	4.330	5.297	4.273	5.077	4.635	4.737	4.470	4.312
YARS2	7.395	6.438	7.278	7.423	8.330	7.575	6.744	7.179	7.986	7.177	8.126	7.577	7.613	7.587	7.134	7.533	8.130	6.720	7.172	7.817	7.214	7.617	7.181	7.987	7.066	7.444	7.649	8.344	7.939	7.059	6.726	6.639	6.717	7.284	7.707	7.491	7.233	7.070	7.219	7.447	8.313	7.385	7.392	6.184	7.594	7.434	7.573	7.154	7.798
DENND4A	5.279	4.924	5.329	4.518	6.082	6.105	5.840	5.914	4.983	5.955	5.794	4.897	5.358	5.019	4.934	5.118	5.446	5.447	5.860	5.892	4.925	5.455	5.244	4.839	5.557	4.988	5.002	5.923	4.607	4.942	5.469	5.402	4.321	5.865	6.040	5.127	4.928	4.781	5.118	5.046	5.408	4.666	4.452	5.230	5.541	5.446	5.876	5.010	5.209
DRD1	3.122	3.474	3.026	3.107	3.040	3.526	3.300	3.659	3.626	3.477	3.313	3.046	3.488	3.431	3.137	3.541	3.016	3.238	3.351	3.093	3.069	3.280	3.142	6.795	3.253	3.342	4.538	3.027	3.016	3.462	3.569	3.434	4.474	3.251	3.357	4.784	3.264	3.137	3.121	5.959	3.143	3.472	4.021	3.039	3.502	3.168	3.180	4.645	3.275
CCDC78	3.390	2.930	3.919	3.874	3.532	4.097	3.814	3.216	3.304	3.682	3.165	3.076	3.275	3.923	3.236	4.005	4.560	4.151	2.957	3.688	3.516	3.601	3.433	3.673	3.568	3.582	2.903	4.414	4.611	3.117	3.075	3.485	3.472	3.674	3.634	3.451	3.419	3.196	3.446	3.812	3.168	3.159	2.932	3.440	5.040	3.674	3.492	3.018	3.720
HCN1	3.139	3.244	3.128	3.128	3.128	3.136	3.150	3.489	3.128	3.201	3.128	3.128	3.178	3.156	3.139	3.238	3.128	3.454	3.436	3.160	3.177	3.168	3.274	3.143	3.210	4.149	3.138	3.276	3.128	3.251	3.367	3.147	3.471	3.139	3.140	3.136	3.450	3.128	3.317	3.160	3.142	3.186	3.391	3.149	3.180	3.128	3.139	3.147	3.128
DEPDC7	3.546	4.456	2.911	3.382	3.218	5.243	3.580	4.264	4.661	6.234	4.990	5.286	3.903	3.638	3.200	5.778	5.075	3.738	5.033	4.203	3.255	4.249	4.644	4.245	5.127	4.514	4.724	3.530	2.915	4.008	5.031	5.401	5.236	4.490	4.364	3.396	3.980	3.529	5.076	3.764	4.207	2.994	5.530	4.197	3.629	3.465	3.983	3.823	3.434
VCAM1	6.815	6.700	4.788	6.551	7.069	6.215	8.217	7.304	6.773	7.271	7.134	6.859	8.010	6.010	5.645	5.234	6.182	7.535	8.008	6.029	5.476	6.842	7.137	5.775	5.921	4.967	6.366	7.682	5.785	6.933	6.844	7.229	5.393	8.219	6.955	6.314	7.879	8.472	5.358	6.058	7.082	4.322	5.467	5.199	6.395	8.663	6.957	7.210	6.128
ATG5	6.858	6.669	6.841	6.222	7.610	7.598	6.547	6.789	6.557	6.927	7.817	6.824	6.937	6.186	6.573	7.541	6.833	6.671	6.950	7.406	7.200	6.967	7.410	7.584	7.221	7.908	6.646	7.691	6.297	6.032	6.676	7.056	6.560	6.764	7.105	6.187	6.531	6.750	7.154	7.060	7.126	7.051	6.343	6.811	6.799	6.917	7.623	6.795	7.119
SUPT7L	5.118	5.236	4.847	4.985	5.576	5.860	5.333	5.495	5.148	5.378	5.672	4.937	5.347	5.450	4.833	5.362	6.140	5.011	5.353	5.986	5.267	5.420	5.429	5.440	5.410	5.392	5.515	5.819	5.134	5.108	5.533	5.661	4.511	5.783	5.491	5.078	5.061	5.430	5.729	5.567	5.769	5.370	4.556	5.410	5.832	5.368	5.893	5.057	4.952
TAL2	3.359	4.436	3.239	3.551	3.779	3.505	3.591	3.244	3.460	3.375	3.415	3.240	3.151	3.258	3.437	3.483	3.151	3.888	3.237	3.889	3.306	3.301	3.338	3.296	3.307	3.435	3.250	3.925	3.423	3.271	3.862	3.151	3.747	4.173	3.558	4.705	3.462	4.083	3.850	3.562	3.280	3.641	3.229	3.151	3.387	3.347	3.151	3.211	3.320
CXCL16	9.179	8.069	9.432	9.133	10.182	10.408	8.572	9.194	9.698	8.502	10.537	9.513	9.928	9.249	8.869	8.488	8.760	9.458	8.914	10.443	9.623	8.915	9.662	8.422	9.344	8.469	10.029	9.467	9.019	9.315	7.505	8.636	8.115	9.395	9.696	8.433	9.105	10.075	8.648	10.068	8.188	7.401	8.737	9.372	9.343	10.407	10.231	9.742	9.679
NMUR2	5.444	3.291	7.604	3.422	3.172	3.240	3.561	5.434	5.941	3.144	3.144	4.503	9.225	3.326	3.603	3.488	3.211	4.628	4.790	3.183	5.437	5.139	3.654	3.144	4.992	5.840	4.742	5.115	3.144	3.674	3.464	3.528	6.921	3.303	7.363	3.638	5.244	4.419	3.390	3.164	3.272	4.017	3.144	4.048	3.395	5.259	4.021	3.160	8.308
DDIT3	6.456	6.692	6.157	6.037	7.237	6.323	6.122	6.951	6.982	6.134	7.211	5.924	6.306	8.312	6.403	7.165	8.009	6.084	6.193	7.393	7.938	6.264	7.026	7.042	7.524	6.606	7.738	7.701	7.089	7.098	6.419	6.856	6.576	6.477	6.181	6.742	7.039	7.166	7.341	7.380	6.795	7.002	6.549	8.203	6.496	6.756	7.007	11.384	8.385
TNFSF18	4.545	3.788	3.099	3.077	3.632	4.052	3.894	4.731	3.551	3.827	3.579	3.608	3.227	3.186	3.197	4.147	3.297	4.308	3.557	3.633	3.475	3.172	4.060	3.086	3.465	3.216	4.173	4.015	3.370	3.622	3.664	4.297	3.034	3.837	3.953	4.709	4.202	4.523	3.432	3.877	5.258	3.258	3.631	3.418	3.281	4.315	5.281	3.937	3.220
RAB35	7.211	6.531	7.041	6.820	8.308	7.959	6.964	7.465	7.866	8.187	7.578	7.686	7.900	7.463	7.541	7.029	7.330	7.282	7.114	7.837	6.915	7.295	7.396	6.923	7.500	6.761	7.933	8.025	6.304	7.615	6.841	6.857	6.075	7.628	7.481	6.683	7.436	7.716	6.911	7.556	7.833	7.164	7.116	7.215	8.059	7.492	7.711	6.995	7.206
RYR3	3.898	3.567	3.369	3.291	3.190	3.277	3.573	5.462	3.185	4.822	3.388	3.158	3.467	3.337	3.191	3.152	3.379	3.983	4.006	3.647	3.371	3.961	3.554	3.276	3.258	3.126	3.154	4.307	3.295	4.064	5.194	3.478	3.224	3.826	4.245	3.321	3.198	3.147	3.393	3.687	3.349	3.162	3.444	3.360	3.840	3.182	3.679	3.234	3.265
MTX3	6.087	5.772	3.891	4.717	4.679	6.158	6.329	6.456	5.303	6.112	5.939	5.164	5.787	5.303	5.084	5.745	6.525	5.502	5.809	4.796	5.479	6.170	5.384	6.125	5.549	5.760	5.078	6.124	5.741	5.410	5.903	5.400	4.973	6.202	6.702	5.849	5.646	5.906	5.659	5.663	7.092	5.464	4.998	5.470	6.689	5.854	6.084	4.425	5.784
OXR1	7.380	7.075	8.244	7.021	8.828	8.571	7.594	7.931	7.333	7.955	7.289	6.668	7.586	7.198	6.983	7.159	7.162	7.759	8.080	7.187	8.111	7.939	7.464	8.302	8.437	8.712	7.641	8.666	7.130	7.190	7.530	8.171	7.697	7.964	8.058	7.654	6.672	6.889	7.750	7.323	7.497	6.958	7.783	6.935	7.950	7.695	8.050	7.005	6.974
PCGF1	5.582	5.738	5.340	5.844	6.473	6.089	5.407	5.572	6.638	5.565	6.215	5.832	6.278	6.719	5.438	5.797	7.997	6.072	5.443	6.255	6.019	6.302	5.844	6.883	5.973	5.964	6.575	6.627	6.356	6.046	5.728	6.035	5.847	6.125	5.717	6.246	5.793	6.041	6.521	6.533	6.325	6.244	6.214	6.047	6.200	6.115	6.133	6.027	5.952
ANKRD10	8.001	7.780	7.433	7.657	7.401	8.655	8.524	8.063	6.990	8.765	7.508	7.377	8.151	8.871	6.536	8.093	8.291	7.250	7.531	7.840	8.272	8.102	7.744	7.483	8.328	7.990	6.628	7.836	6.971	6.988	7.996	8.002	7.728	8.981	8.039	7.607	6.934	7.044	7.737	9.190	8.068	7.699	7.454	7.901	8.850	7.197	8.913	7.681	7.259
KBTBD8	4.629	3.927	4.936	4.232	5.717	4.981	6.254	4.575	4.871	4.919	6.063	5.108	4.752	4.006	5.187	5.223	4.942	5.534	4.666	5.022	4.345	4.665	4.640	4.514	4.032	5.410	3.875	4.943	4.790	4.500	4.841	5.246	4.332	4.951	5.484	5.078	5.016	4.372	4.679	4.033	5.165	4.357	3.925	4.752	4.048	4.649	5.612	4.246	4.453
GRINA	8.653	8.242	8.236	7.736	9.787	10.744	7.994	8.379	10.046	8.725	9.382	9.207	9.313	9.061	7.369	9.238	9.469	9.076	8.823	8.894	8.785	8.806	8.069	9.482	9.738	10.245	10.302	8.829	8.200	9.281	8.556	8.332	9.615	9.277	8.737	9.879	8.614	8.886	8.706	8.659	9.076	9.730	10.093	7.462	8.547	9.410	9.071	8.627	7.649
GPNMB	8.671	6.467	4.651	7.789	9.397	8.320	9.761	9.334	8.139	9.405	10.041	8.595	8.793	9.682	6.531	6.237	8.165	6.888	9.996	8.983	6.674	7.488	7.836	5.314	6.978	7.233	9.935	9.166	7.568	8.912	7.276	8.648	7.041	8.877	8.734	8.928	9.594	7.569	6.056	8.091	8.843	4.539	7.089	5.934	7.318	9.085	10.053	7.505	7.468
NPHP4	4.644	4.937	4.827	4.732	5.209	5.812	4.634	4.672	4.978	4.876	4.638	4.520	4.904	4.711	4.109	4.550	5.212	4.555	4.103	5.039	4.406	5.137	5.028	6.196	5.511	4.260	4.731	4.899	3.693	4.770	4.206	4.372	3.808	5.468	5.344	5.057	4.356	4.145	4.503	4.506	6.085	4.585	4.516	3.941	5.704	4.766	5.030	4.319	4.098
ZC3H14	4.943	4.911	5.127	4.709	6.000	5.690	4.883	5.370	5.118	5.378	5.526	4.863	5.182	4.862	4.548	5.137	5.674	4.843	5.141	5.364	4.905	5.206	5.024	5.686	5.447	5.322	4.685	5.704	4.486	4.757	4.940	5.260	4.292	5.647	5.483	5.396	4.614	5.029	5.482	5.018	6.059	5.366	4.556	4.733	5.354	5.077	5.450	4.423	4.900
TOM1	6.711	6.617	6.113	6.023	7.182	6.873	6.261	6.385	6.819	6.972	6.967	7.350	7.516	7.036	6.082	6.111	6.964	6.784	6.915	7.372	6.521	6.771	6.389	6.067	7.268	7.063	8.004	6.481	5.689	7.204	6.299	6.795	5.830	8.003	6.831	6.829	7.162	7.276	5.682	6.910	6.997	7.163	7.603	5.388	6.965	6.909	6.721	6.185	6.028
CCDC88B	5.807	4.809	4.061	4.286	5.088	4.646	6.359	4.991	4.636	4.976	3.921	4.764	5.199	6.942	5.414	4.884	5.965	5.702	4.255	5.793	4.553	4.725	4.351	3.766	4.335	4.554	5.552	4.722	4.476	4.814	4.742	4.863	4.268	5.058	4.681	6.016	5.029	6.225	3.736	5.846	4.726	4.372	4.563	4.447	4.372	5.318	4.960	4.605	4.845
HSD17B12	8.542	8.186	8.730	8.588	8.569	9.522	7.996	8.707	7.327	8.633	9.962	8.601	8.735	7.752	8.266	10.038	8.549	8.470	9.046	9.209	8.335	8.735	8.754	8.301	8.284	9.296	7.837	8.839	5.048	8.210	8.404	8.831	8.451	9.658	9.235	8.303	7.693	8.007	9.207	8.927	7.983	9.894	7.822	7.361	8.997	7.596	9.178	8.239	8.392
TRAF2	5.931	6.251	5.368	5.194	7.230	7.195	5.543	5.926	7.109	6.341	5.889	6.283	6.399	6.776	5.554	6.134	6.099	6.673	4.582	6.631	5.580	6.016	6.493	6.129	6.638	5.467	6.805	5.821	5.242	5.797	5.361	5.923	6.403	6.565	6.051	6.943	6.092	7.219	6.160	6.469	6.309	6.656	5.861	5.374	6.591	6.908	5.854	5.384	6.110
ARL6IP1	9.721	9.293	10.379	9.665	10.932	10.276	9.469	9.566	9.576	9.347	10.365	10.060	10.031	9.591	9.663	10.049	9.897	9.697	10.801	10.892	10.477	9.768	10.475	9.852	9.897	10.007	9.542	10.570	7.339	9.197	8.927	9.784	9.585	9.717	9.969	9.983	9.455	10.606	10.180	10.127	10.672	10.661	8.732	10.115	10.605	9.437	9.954	10.120	9.635
MOBP	3.116	3.115	3.083	3.114	3.096	3.097	3.130	3.128	3.103	3.147	3.088	3.110	3.308	3.189	3.089	3.099	3.891	3.691	3.176	3.092	3.083	3.184	3.402	3.172	3.132	3.087	3.101	3.101	3.144	3.142	3.402	3.218	3.100	3.230	3.210	3.097	3.169	3.100	3.219	3.134	3.115	3.107	3.135	3.108	3.163	3.156	3.143	3.116	3.086
S100A8	7.664	6.811	5.741	7.411	8.263	7.148	6.064	5.492	7.280	5.123	7.385	9.113	9.149	11.904	6.918	8.914	12.020	6.479	8.469	6.311	7.596	7.243	6.859	9.436	10.532	9.068	5.613	7.012	7.374	6.264	4.805	8.812	5.598	10.176	5.311	6.027	7.230	7.071	7.354	4.823	6.036	4.915	5.346	10.291	7.209	6.818	7.036	5.960	6.417
TBL1Y	3.160	3.160	3.178	3.160	3.160	3.206	3.188	3.215	3.160	3.206	3.160	3.160	3.160	3.160	3.276	3.178	3.212	3.160	3.194	3.191	3.413	3.160	3.198	3.218	3.160	3.190	3.160	3.160	3.779	3.338	3.438	3.231	3.174	3.182	3.205	3.160	3.426	3.160	3.160	3.160	3.160	3.176	3.191	3.160	3.160	3.238	3.182	3.160	3.160
BRSK1	5.648	5.467	4.646	5.365	5.166	5.163	5.637	6.784	6.035	6.189	5.258	5.746	6.848	8.592	5.521	4.967	7.564	6.312	5.487	5.864	6.033	6.001	5.441	5.595	5.874	4.978	6.913	5.835	4.824	6.709	7.408	5.728	4.924	7.380	6.326	5.095	6.482	5.750	4.776	6.345	8.787	4.924	6.421	5.279	5.933	5.603	5.391	5.467	5.542
ARMC10	6.890	6.499	7.257	7.209	8.325	8.054	6.755	7.681	7.191	7.402	7.510	6.744	7.333	6.996	6.440	8.127	8.147	7.491	7.177	7.206	7.356	7.048	7.666	8.506	7.592	8.411	7.966	8.320	6.835	7.024	6.645	6.893	7.463	6.720	7.443	7.283	7.247	6.627	7.231	7.754	6.806	8.380	7.656	5.628	7.001	6.529	7.670	7.907	7.365
VN1R2	3.199	3.199	3.199	3.199	3.199	3.199	3.233	3.199	3.199	3.199	3.199	3.199	3.199	3.351	3.199	3.199	3.199	3.558	3.199	3.199	3.199	3.199	3.291	3.199	3.199	3.199	3.199	3.199	3.199	3.199	3.440	3.199	3.199	3.199	3.253	3.199	3.199	3.199	3.290	3.236	3.199	3.199	3.237	3.199	3.239	3.199	3.199	3.228	3.199
GPR173	3.522	4.947	3.164	3.524	3.352	3.432	3.873	3.879	3.471	3.735	3.306	3.279	4.246	3.951	3.210	3.169	4.397	3.571	4.095	3.545	3.383	4.129	3.235	3.236	3.463	3.191	3.347	3.978	3.361	3.838	3.702	3.669	3.307	4.962	3.810	3.335	3.354	3.918	3.301	3.542	4.648	3.060	3.251	3.575	4.627	3.619	3.843	3.367	3.035
VGLL2	3.186	3.252	3.186	3.186	3.249	3.186	3.186	3.319	3.186	3.186	3.186	3.186	3.186	3.265	3.186	3.213	3.186	3.332	3.186	3.186	3.233	3.296	3.215	3.186	3.186	3.186	3.215	3.186	3.186	3.186	3.473	3.239	3.365	3.218	3.186	3.186	3.235	3.306	3.186	3.438	3.224	3.186	3.255	3.302	3.186	3.186	3.218	3.186	3.203
ZPBP2	3.240	3.349	3.102	3.033	3.044	3.056	3.229	3.063	3.018	3.018	3.108	3.018	3.018	3.044	3.068	3.018	3.082	4.329	3.179	3.018	3.018	3.196	3.544	3.689	3.220	3.160	3.018	3.089	3.053	3.105	3.520	3.208	3.668	3.097	3.250	3.056	3.038	3.118	3.507	3.110	3.112	3.650	3.037	3.115	3.018	3.206	3.071	3.018	3.155
SCAF1	5.949	5.878	5.819	5.675	6.721	6.625	5.882	6.231	6.561	6.106	5.527	6.352	6.543	6.315	6.223	6.507	6.113	6.598	5.193	6.785	6.228	6.499	6.661	5.964	6.696	5.076	6.956	5.640	5.778	6.565	5.601	5.204	5.288	6.670	6.433	6.538	6.529	6.486	4.922	7.148	7.560	5.670	6.122	5.631	7.099	6.826	5.504	6.487	5.353
ZNF329	5.580	5.598	5.190	4.146	7.138	5.164	5.671	6.567	4.663	6.150	5.251	5.100	5.406	5.905	4.897	5.791	5.947	5.526	5.554	4.513	6.142	4.958	6.079	5.680	4.974	5.030	4.891	6.270	4.913	5.450	6.100	5.634	3.809	5.924	6.137	5.467	5.554	5.939	5.418	5.693	7.836	4.303	5.130	5.350	5.697	6.274	6.064	5.846	5.410
PGPEP1	5.394	5.007	5.989	4.812	5.368	6.922	5.275	5.709	6.427	6.135	5.458	5.835	5.466	4.627	5.354	5.126	3.989	5.334	4.875	6.461	4.652	5.438	4.760	4.481	5.599	4.714	4.608	5.537	5.142	4.929	5.170	5.501	4.808	5.508	6.638	4.604	5.327	4.652	4.469	5.206	4.988	5.470	5.004	4.314	4.740	5.510	5.561	4.849	5.494
MRPS27	7.301	7.144	7.610	6.918	8.207	7.650	6.999	7.419	7.795	7.225	8.146	7.461	7.626	6.325	6.997	7.743	7.463	7.036	7.152	7.684	6.303	7.353	7.348	7.340	6.902	7.182	7.274	8.348	7.016	7.055	6.714	6.556	6.265	6.967	8.230	6.692	6.972	6.995	6.921	6.839	7.803	8.034	6.902	6.177	7.897	7.065	8.026	6.207	6.899
TRIM52	4.802	5.333	4.241	5.145	5.296	4.661	5.854	5.383	4.439	5.763	4.725	4.195	4.604	4.945	4.136	4.302	4.880	5.045	4.179	5.221	4.518	5.357	4.513	4.424	5.118	4.012	4.338	5.342	3.935	4.033	5.140	5.393	4.548	5.940	5.416	5.226	4.375	4.528	4.610	4.861	5.203	6.066	4.236	4.049	5.959	4.793	5.175	4.478	4.755
RTBDN	3.094	3.039	3.971	3.010	3.042	3.652	3.556	5.899	3.146	3.704	3.150	4.281	4.024	4.980	3.220	3.077	4.177	4.035	3.138	4.703	4.557	3.242	3.862	3.151	4.083	3.001	3.356	3.021	5.225	4.078	3.252	3.120	3.036	3.095	4.014	3.214	3.486	3.485	3.234	3.200	3.311	3.016	3.078	3.968	3.083	4.161	3.078	3.095	3.110
FAM47A	3.096	3.096	3.096	3.137	3.096	3.096	3.096	3.096	3.096	3.096	3.096	3.125	3.096	3.096	3.096	3.096	3.416	3.989	3.232	3.096	3.340	3.096	3.571	3.096	3.096	3.169	3.096	3.096	3.096	3.096	3.262	3.096	3.096	3.132	3.096	3.096	3.096	3.096	3.158	3.146	3.096	3.122	3.096	3.096	3.096	3.096	3.235	3.135	3.096
CRCT1	3.072	3.644	3.004	3.004	3.004	3.004	3.004	3.004	3.201	3.004	3.063	3.304	3.229	4.226	3.004	3.350	8.509	3.069	3.059	3.053	4.347	3.004	3.065	5.005	6.023	3.004	3.236	3.004	3.004	3.004	3.113	3.004	3.286	3.004	3.004	3.054	3.108	3.004	3.228	3.053	3.004	3.055	3.054	4.694	3.004	3.004	3.074	3.115	3.004
RAB40AL	3.151	3.447	3.250	3.376	3.115	3.325	3.406	3.232	3.116	3.269	3.141	3.197	3.110	3.221	3.180	3.139	3.077	3.181	3.247	3.156	3.582	3.254	3.296	3.358	3.211	3.077	3.112	3.177	3.432	3.077	3.628	3.365	3.196	3.529	3.228	3.392	3.106	3.172	3.175	3.299	3.122	3.356	3.104	3.335	3.241	3.147	3.188	3.359	3.213
SYTL3	5.183	4.172	3.667	3.893	5.831	5.774	5.308	5.033	4.694	5.325	4.484	4.983	4.857	4.550	4.684	4.232	5.569	5.371	5.471	4.994	5.038	4.432	4.809	5.727	5.009	4.319	4.982	5.482	4.101	4.826	4.356	4.921	3.826	6.090	5.227	5.199	4.834	5.155	4.684	4.616	4.672	3.928	3.980	4.264	4.589	5.281	5.329	4.003	4.874
OR10H3	3.123	3.123	3.123	3.123	3.123	3.123	3.123	3.123	3.123	3.123	3.123	3.123	3.123	3.166	3.123	3.123	3.123	3.954	3.123	3.123	3.123	3.123	3.342	3.238	3.123	3.123	3.123	3.123	3.123	3.123	3.123	3.123	3.123	3.123	3.212	3.123	3.123	3.123	3.123	3.184	3.123	3.123	3.123	3.123	3.123	3.123	3.370	3.123	3.123
OSR1	5.102	4.063	4.777	3.532	5.379	3.562	5.560	6.265	4.301	4.793	3.363	3.871	3.598	3.923	4.230	3.770	3.484	3.574	5.391	4.858	4.956	5.134	3.710	4.457	4.192	3.285	5.636	4.838	3.274	6.636	4.519	4.083	3.792	4.828	5.438	5.749	4.750	5.451	3.852	5.953	7.209	3.426	4.174	3.814	4.265	4.366	4.007	4.978	6.107
ESM1	4.994	4.674	3.672	4.248	6.356	6.618	3.960	5.229	5.293	5.162	4.999	5.684	5.637	7.153	3.283	5.527	5.636	4.868	3.671	4.271	4.618	4.779	6.083	5.567	5.098	5.963	4.734	4.447	6.453	5.754	5.003	5.150	4.734	7.311	6.137	4.189	4.965	4.428	6.235	5.838	5.694	4.293	5.313	6.550	6.646	4.824	4.631	5.599	4.162
FXYD4	3.664	4.820	4.015	3.772	3.034	3.551	4.495	3.776	4.009	2.981	3.202	4.114	3.509	4.693	5.519	3.756	3.746	4.371	3.963	3.082	5.769	4.218	3.984	4.408	4.192	3.040	2.914	3.258	3.970	4.726	3.339	3.314	3.033	3.497	3.754	3.328	4.313	4.221	3.688	3.940	2.914	3.203	3.124	7.868	9.477	3.027	4.490	3.497	3.237
SF3A1	6.690	6.305	6.877	6.087	7.522	7.207	6.496	6.974	6.869	6.869	7.264	6.978	7.095	6.109	6.600	6.412	7.145	6.844	6.916	7.298	6.590	6.885	7.296	6.930	7.178	7.146	7.202	7.208	5.696	6.990	6.286	6.803	5.047	6.929	7.208	6.496	6.842	6.944	6.839	6.472	7.822	6.437	6.330	5.685	7.260	6.796	7.095	6.224	6.405
HSPA9	9.383	9.037	9.609	9.682	10.458	9.895	8.733	8.995	9.555	9.179	10.168	9.300	9.151	9.498	8.899	9.257	9.845	8.809	8.948	9.727	8.883	9.223	8.994	9.754	9.867	9.430	9.180	9.729	9.366	8.545	8.363	8.496	7.866	9.399	10.016	9.214	8.826	8.965	8.881	9.103	9.664	10.272	8.743	8.783	9.802	8.905	9.578	9.334	9.492
LYSMD3	5.179	5.095	5.332	4.729	6.327	5.629	5.395	5.787	4.934	5.694	6.248	5.090	5.407	4.479	5.118	4.461	5.398	5.056	5.784	5.567	5.115	5.214	5.173	5.079	4.842	5.253	5.224	5.599	5.037	4.930	5.288	5.178	4.426	5.606	6.037	4.674	4.991	5.102	4.775	5.211	6.470	5.420	4.437	5.301	5.169	5.155	5.624	5.242	5.697
POLR1D	9.129	8.656	8.752	9.212	9.323	9.584	8.549	8.923	8.991	8.882	8.901	8.616	8.694	7.830	7.795	9.650	9.142	8.548	8.678	8.517	8.351	8.635	8.973	9.083	9.181	10.006	8.144	9.056	9.349	8.299	8.807	8.261	9.002	8.290	8.763	9.258	8.463	8.171	8.352	8.738	9.099	8.989	9.454	8.742	8.582	8.628	8.757	8.724	8.492
PLEKHA6	7.696	7.306	7.343	6.424	6.923	7.028	6.353	6.874	7.710	7.424	7.609	7.015	7.392	6.776	7.183	6.640	4.432	7.589	5.581	7.738	6.643	6.999	7.827	6.187	7.662	6.534	7.706	6.586	4.786	6.422	5.680	6.337	6.104	6.383	7.833	8.620	7.664	7.872	6.768	7.473	6.722	7.412	6.920	6.544	7.648	6.992	7.396	7.275	6.646
TRDN	3.255	3.840	3.255	3.263	3.255	3.274	3.281	3.377	3.255	3.284	3.289	3.266	3.255	3.346	3.280	3.255	3.255	3.650	3.328	3.255	3.609	3.283	3.581	3.361	3.265	3.255	3.280	3.291	3.968	3.370	3.935	3.375	3.264	3.255	3.350	3.255	3.286	3.272	3.508	3.434	3.303	3.504	3.255	3.255	3.305	3.255	3.335	3.263	3.339
REPS2	5.375	5.322	6.500	4.895	3.457	5.109	5.020	7.817	5.472	5.731	3.998	4.812	5.795	4.717	5.278	5.302	4.755	5.813	5.666	6.346	5.745	6.586	6.142	4.137	5.708	5.515	4.917	4.853	3.567	5.589	5.280	5.141	4.702	5.301	6.289	5.815	5.428	6.122	5.366	4.885	5.123	5.407	4.499	6.586	5.206	5.095	5.750	5.998	4.125
BBS7	5.246	5.252	5.205	5.203	6.306	5.675	5.198	5.658	5.218	5.414	5.641	4.737	5.360	4.897	4.538	5.294	5.547	4.867	5.145	5.215	4.973	5.484	5.472	5.364	5.196	4.870	4.782	5.686	4.716	4.786	5.374	4.839	4.717	5.586	5.512	4.903	4.793	4.583	5.304	5.503	5.190	4.527	4.060	4.841	5.203	4.896	5.533	4.805	5.127
GRID2	3.090	3.221	3.091	3.092	3.012	3.081	3.038	3.564	3.372	3.059	3.137	3.293	3.062	3.008	3.045	3.093	3.058	3.348	3.223	3.143	3.057	3.066	3.194	3.024	3.134	3.146	3.004	3.038	3.004	3.100	3.319	3.035	3.004	3.027	3.080	3.082	3.044	3.004	3.111	3.025	3.004	3.015	3.015	3.032	3.021	3.018	3.077	3.041	3.008
IL17F	3.028	3.298	3.028	3.059	3.180	3.028	3.028	3.118	3.231	3.085	3.074	3.304	3.620	3.204	3.172	4.699	3.268	3.709	3.028	3.028	3.028	3.066	3.207	3.028	3.142	4.280	3.077	3.076	3.028	3.143	3.337	3.624	3.028	3.028	3.370	3.066	3.446	3.096	4.010	3.066	3.028	3.280	3.067	3.028	3.253	3.028	3.028	3.028	3.139
PCDHGA9	3.886	3.737	3.486	3.710	4.265	5.752	3.823	4.683	3.995	4.282	3.605	3.671	4.503	3.389	3.698	3.242	3.587	3.888	4.458	4.757	3.443	4.000	3.802	3.812	3.701	3.174	3.677	4.245	3.014	4.588	3.606	3.744	3.125	5.227	4.268	3.826	4.364	3.591	3.183	3.725	4.106	3.239	3.827	3.430	4.196	3.674	4.303	3.973	3.276
FABP1	4.899	5.767	4.472	4.932	2.441	7.025	2.585	3.278	7.770	6.959	8.031	7.651	4.237	2.621	4.851	5.193	2.488	2.531	6.357	2.860	5.770	8.468	2.986	2.680	5.097	4.055	4.602	2.799	2.493	4.644	6.742	7.092	4.369	2.589	5.662	4.278	2.610	2.561	6.339	2.509	4.510	8.072	2.736	2.833	2.528	2.441	5.331	5.989	5.791
PRSS27	3.282	3.279	3.251	3.195	3.613	3.506	3.616	3.591	3.442	3.228	3.170	3.185	4.029	4.962	3.277	3.919	6.494	3.611	3.348	3.322	3.288	3.487	3.318	3.950	4.280	3.274	3.488	3.689	3.261	3.394	3.603	3.427	4.725	4.133	3.298	3.816	3.341	3.443	3.316	3.639	3.189	3.248	3.407	4.154	3.722	3.645	3.249	3.294	3.206
OR7A17	3.251	3.251	3.251	3.251	3.392	3.251	3.251	3.373	3.251	3.251	3.251	3.251	3.251	3.251	3.251	3.251	3.251	4.085	3.251	3.251	3.251	3.251	3.500	3.251	3.251	3.251	3.251	3.251	3.251	3.251	3.888	3.251	3.251	3.251	3.251	3.251	3.251	3.251	4.229	3.635	3.251	3.557	3.251	3.251	3.360	3.251	3.251	3.251	3.251
CYP2D6	3.818	4.462	3.735	3.199	3.339	4.080	4.351	3.679	4.131	5.035	4.500	4.789	3.676	5.672	3.481	3.593	3.493	3.759	4.917	5.046	5.093	4.608	3.461	3.653	4.389	4.182	5.089	5.471	3.595	3.528	4.115	4.275	3.617	4.258	5.154	4.579	3.685	3.637	3.740	4.165	3.996	4.678	3.767	3.807	4.862	3.517	4.110	4.663	3.401
COPZ1	8.647	8.200	8.284	8.456	8.990	8.628	7.796	8.372	8.992	8.033	9.027	8.873	8.778	7.824	8.590	8.980	8.964	8.464	8.205	8.607	8.897	8.494	9.075	8.592	8.551	8.555	9.027	8.820	8.551	8.460	7.941	8.184	7.872	8.554	8.746	7.941	8.839	9.515	8.899	8.876	9.261	8.538	8.471	8.053	9.117	8.515	8.808	8.831	9.008
FKBP4	7.851	5.601	8.156	8.428	9.486	7.941	6.333	7.171	8.212	7.623	8.389	7.860	7.874	7.399	7.654	7.163	8.365	7.853	7.211	7.532	7.115	8.044	7.272	7.964	8.573	8.089	8.449	8.732	7.813	7.391	6.639	7.125	7.260	6.992	8.182	8.571	7.496	8.252	7.930	7.010	8.954	7.180	8.698	7.617	7.465	7.865	8.081	9.944	7.840
API5	8.150	7.842	8.219	7.908	9.665	9.418	8.284	8.618	7.664	8.435	9.050	8.245	8.300	7.520	7.625	9.314	9.078	8.498	8.418	8.811	7.928	8.449	8.706	8.418	8.060	8.746	8.009	8.890	8.096	7.594	8.122	8.343	7.803	8.304	8.862	8.092	7.690	7.875	8.472	8.085	8.940	8.920	7.439	7.764	8.428	8.059	8.503	8.154	8.433
CC2D2A	4.743	4.895	4.390	4.123	3.725	5.860	4.976	6.707	4.185	5.478	4.083	4.238	5.222	4.673	4.018	5.112	6.014	4.399	5.922	4.141	4.699	4.875	4.342	3.737	4.518	4.490	4.496	4.585	5.008	5.604	5.592	4.694	3.880	5.551	5.906	4.002	4.850	4.295	5.021	5.080	4.810	3.276	3.757	3.943	4.718	5.015	4.546	4.629	4.288
PIAS3	5.689	6.303	5.285	5.272	6.548	5.425	5.530	6.368	5.796	5.759	5.292	5.121	6.306	5.777	5.524	5.043	6.956	6.504	5.611	6.127	6.331	5.936	5.766	5.449	5.428	4.870	6.109	6.078	4.370	5.927	5.781	5.851	3.954	6.522	6.178	5.500	6.025	5.919	5.869	6.606	6.939	5.032	5.660	5.478	6.070	5.720	6.444	5.806	4.893
TFRC	9.372	9.527	10.316	9.557	10.158	10.898	8.571	9.115	8.332	9.228	11.430	8.973	9.743	9.040	8.712	9.538	10.108	9.538	9.614	10.589	8.865	9.783	9.568	9.747	10.028	10.331	9.043	10.502	9.079	7.901	7.761	10.163	8.790	9.859	10.739	8.778	9.554	9.120	10.026	8.899	10.764	9.058	9.763	9.002	10.461	9.418	10.317	8.932	8.583
SERPINB4	2.917	2.928	2.891	2.891	2.917	2.891	2.891	2.978	3.236	2.891	3.958	2.913	4.412	3.312	2.891	3.320	7.414	3.319	2.952	4.553	3.330	3.184	3.421	5.266	5.432	3.166	3.006	3.026	2.891	2.891	2.974	2.977	2.891	2.993	3.045	2.891	3.556	2.891	3.140	4.476	2.891	3.071	3.232	4.701	3.346	2.940	2.969	4.561	2.891
MKI67	6.804	6.741	7.297	6.112	8.488	7.328	5.908	6.083	6.377	5.997	7.134	6.541	6.049	5.573	6.157	6.146	6.336	6.311	5.438	6.972	5.692	6.208	7.438	6.306	6.875	6.624	5.672	6.748	5.478	5.442	4.851	6.154	5.450	6.528	6.781	6.412	5.159	6.259	6.285	5.211	7.099	6.201	5.186	4.923	7.069	7.214	6.757	6.254	6.027
RARS2	7.168	7.402	7.601	6.912	7.698	8.032	7.375	7.263	7.008	7.806	7.765	7.340	7.633	6.778	7.261	8.470	7.376	7.019	7.426	7.540	7.062	7.350	7.764	7.595	7.694	7.674	6.686	8.006	6.832	7.146	7.014	7.387	6.809	7.634	7.907	6.938	7.030	6.851	7.576	7.830	8.532	7.700	6.990	6.755	7.813	6.651	7.797	7.107	7.061
IRF2BP2	8.486	8.662	8.413	8.552	8.766	9.693	8.049	8.772	8.654	8.819	8.099	8.047	8.407	9.296	7.322	8.616	8.485	8.243	8.106	9.306	8.356	8.438	8.470	8.148	8.952	8.465	8.965	8.088	6.778	8.366	8.259	8.604	7.816	8.538	8.900	8.800	8.896	9.063	8.762	8.669	10.283	8.390	8.115	7.540	8.946	8.214	7.847	8.349	8.286
SESN3	5.189	4.838	5.027	4.473	4.171	6.634	6.550	6.330	4.664	6.617	4.357	3.873	5.084	3.824	4.621	3.994	3.969	6.049	6.623	4.737	4.872	4.980	4.529	3.213	5.166	3.441	4.510	5.806	3.550	5.585	6.027	4.535	3.615	4.726	6.498	4.306	4.934	4.988	4.899	5.144	5.696	3.102	4.112	5.232	5.466	4.644	5.335	4.165	3.991
EIF3K	9.720	9.234	9.398	10.016	9.647	9.757	9.253	9.718	10.260	9.161	9.781	9.895	9.612	8.725	9.450	10.402	9.528	9.599	9.545	9.563	10.061	9.747	10.141	10.570	9.433	9.899	9.720	9.621	9.917	9.566	9.251	8.955	8.950	9.136	9.559	8.501	10.007	10.606	8.731	9.552	9.008	10.290	9.026	8.863	9.697	10.041	9.243	9.550	9.414
POU4F2	3.031	3.031	3.031	3.031	3.031	3.031	3.031	3.031	3.064	3.031	3.031	3.031	3.031	3.047	3.062	3.031	3.031	3.062	3.031	3.100	3.031	3.031	3.117	3.031	3.031	3.031	3.031	3.031	3.031	3.031	3.135	3.059	3.031	3.096	3.065	3.031	3.056	3.031	3.088	3.031	3.031	3.031	3.031	3.031	3.056	3.031	3.031	3.031	3.031
PCNT	6.573	6.870	7.251	6.391	7.731	7.456	6.752	6.871	6.738	7.199	6.622	6.449	6.847	6.590	6.311	6.387	6.128	6.730	5.714	6.912	6.273	7.054	6.993	6.093	6.540	6.034	6.361	7.196	5.714	6.237	6.000	6.064	5.673	7.253	7.581	6.581	6.017	5.973	6.221	6.616	7.180	6.939	5.519	6.520	7.957	7.099	6.625	6.081	6.209
MASP1	3.340	3.198	3.137	3.101	3.175	3.269	3.361	3.720	3.739	3.677	3.260	3.427	4.421	3.125	3.182	3.142	3.177	3.455	3.941	3.109	3.374	3.331	3.270	3.220	3.406	3.548	3.126	3.696	3.168	3.589	3.429	3.465	3.089	3.973	3.493	3.660	3.205	4.316	3.206	3.161	3.805	3.100	3.136	3.153	3.186	3.246	3.224	3.085	3.118
TEX9	4.249	4.357	3.696	3.934	3.326	4.225	4.028	4.752	3.932	4.367	3.707	3.959	3.678	3.538	3.892	3.900	4.041	4.212	4.502	4.168	3.584	3.974	4.044	4.068	3.593	3.142	3.362	4.012	5.041	3.515	3.870	4.005	3.759	4.186	4.844	3.537	4.032	4.325	4.242	3.937	3.436	3.080	3.547	3.679	3.853	4.536	3.421	3.614	4.062
KLRG1	4.270	4.250	3.694	3.551	4.470	4.697	5.420	4.871	4.215	4.725	3.976	4.347	4.322	3.573	3.880	3.707	4.115	4.493	5.157	3.920	3.602	4.085	4.097	3.594	3.473	3.514	4.030	4.935	3.686	4.467	4.692	4.265	3.422	3.848	3.994	4.440	4.380	5.148	3.419	4.169	4.636	3.283	3.491	3.418	3.732	4.484	4.795	5.761	4.268
OR3A3	3.345	3.156	3.094	3.094	3.181	3.094	3.094	3.094	3.094	3.094	3.094	3.094	3.094	3.094	3.094	3.094	3.094	3.731	3.094	3.094	3.094	3.094	3.320	3.094	3.222	3.094	3.094	3.094	3.210	3.094	3.094	3.094	3.094	3.094	3.094	3.094	3.094	3.094	3.318	3.275	3.094	3.094	3.094	3.094	3.094	3.094	3.094	3.094	3.094
RNF170	5.903	5.797	6.797	5.830	7.473	6.919	6.356	5.843	5.117	5.964	6.877	5.378	6.117	6.355	5.516	5.769	6.336	5.793	6.247	6.067	6.304	6.101	6.965	6.561	5.631	6.620	7.041	6.486	6.042	5.331	5.882	6.199	5.537	5.830	6.051	5.363	5.791	5.627	5.839	6.116	6.208	6.115	6.650	5.015	6.541	6.137	6.715	5.641	5.644
TTC5	5.081	5.100	5.212	4.893	6.193	5.674	5.380	5.730	5.303	5.562	5.435	5.324	5.612	5.061	4.670	5.445	6.354	5.012	5.726	5.513	4.990	5.584	5.102	5.952	5.788	5.352	5.811	5.539	5.314	5.283	4.780	5.311	4.697	5.382	5.797	4.910	5.191	5.366	5.658	5.361	6.175	5.838	4.948	4.684	5.320	5.733	5.583	5.284	5.138
RPL7L1	8.880	8.856	9.132	8.438	10.417	9.928	8.825	8.978	8.552	8.991	9.301	8.699	8.965	9.135	8.667	10.062	9.560	8.746	8.683	9.389	9.193	9.126	9.086	9.648	9.084	9.237	8.302	9.759	9.263	8.709	8.301	8.392	8.265	9.048	9.668	8.337	8.286	8.908	9.260	9.612	10.041	9.601	8.495	8.838	9.178	9.038	9.082	9.067	9.075
TIMP2	8.749	8.379	6.669	8.218	8.699	8.729	8.924	10.326	9.033	9.738	9.688	8.581	10.510	8.783	7.556	6.555	9.648	8.057	9.967	8.890	7.772	8.954	8.303	7.998	8.943	6.897	9.666	9.252	6.390	10.414	9.429	9.470	8.079	11.349	9.928	8.311	9.433	8.516	7.285	9.637	9.437	6.816	8.585	7.394	9.485	8.893	9.648	8.527	7.079
SNX29	5.395	4.477	4.466	4.565	6.004	5.006	6.228	6.540	5.449	6.039	5.497	5.223	5.980	4.772	5.314	4.453	5.193	5.593	6.176	5.509	5.265	5.265	4.832	6.040	5.232	4.723	5.487	5.764	4.002	5.994	5.775	5.503	4.142	6.240	6.400	5.451	5.787	5.493	4.951	5.275	5.816	4.538	4.781	4.663	5.277	5.703	5.852	4.440	4.508
CKLF	8.129	7.950	7.261	8.223	8.811	6.244	7.542	7.383	7.679	7.025	8.286	7.573	7.837	7.514	6.792	8.359	8.709	8.169	7.742	8.460	7.749	7.861	7.995	8.342	7.368	8.045	7.958	7.979	8.762	6.859	6.936	7.333	7.529	6.928	6.876	7.445	8.059	7.862	8.143	7.432	6.955	7.395	7.343	6.127	6.133	8.409	7.873	8.894	7.583
KIAA1257	3.961	3.319	4.015	3.555	4.668	3.158	3.750	3.625	3.578	3.231	3.816	3.753	3.962	3.198	3.176	3.147	4.521	3.375	3.256	4.016	4.355	3.946	3.405	4.270	3.238	3.942	3.273	4.007	3.162	3.283	3.339	3.531	3.509	3.371	4.091	3.600	3.352	3.327	3.905	3.627	3.172	3.118	3.834	3.313	3.429	3.099	4.160	4.069	3.482
DUS4L	5.042	5.114	5.265	5.827	6.076	5.753	5.214	5.465	5.363	5.573	5.877	5.005	5.318	6.505	4.974	6.046	6.853	5.880	5.317	5.282	5.955	5.254	5.872	6.613	5.886	6.819	5.937	6.294	5.903	4.695	5.224	6.015	5.908	5.083	5.497	6.016	5.298	5.576	6.604	5.440	5.407	6.185	5.455	4.327	5.483	4.728	6.265	6.124	5.748
FUBP3	7.442	7.372	7.166	6.554	8.322	8.188	6.887	7.717	7.455	7.638	7.453	7.171	7.415	7.121	6.820	7.501	7.904	7.226	6.982	7.595	7.404	7.282	7.393	7.460	8.035	7.284	6.775	7.470	6.951	6.883	7.151	6.517	7.079	7.715	7.904	7.466	7.071	7.281	7.975	7.500	8.024	7.582	6.861	6.481	7.799	7.331	7.147	6.956	7.228
LITAF	9.593	8.323	6.900	8.026	9.575	8.281	9.544	9.607	9.004	8.806	9.561	9.128	10.382	9.565	8.608	8.556	10.088	9.169	9.856	9.983	9.598	7.902	9.489	7.864	9.213	8.997	10.272	8.567	8.069	9.449	8.498	8.670	8.027	10.156	9.074	8.394	9.358	10.191	7.947	9.284	9.201	8.982	7.963	8.737	8.428	10.190	9.702	9.151	8.711
CNOT3	5.915	5.781	5.828	5.691	7.257	6.831	5.799	6.122	7.177	6.330	6.350	6.358	6.586	7.059	6.455	6.979	6.873	6.688	5.422	6.807	6.714	6.648	6.904	6.324	6.950	6.162	7.171	6.429	5.718	6.651	5.485	6.303	5.354	7.208	6.391	7.008	6.561	6.726	6.237	7.034	8.445	5.876	5.955	6.280	7.096	7.052	6.474	6.541	5.919
NDUFA13	8.106	8.523	7.656	8.687	8.136	8.333	7.916	8.706	9.430	7.256	7.644	7.982	8.219	8.010	8.032	8.482	8.657	7.747	7.784	8.429	8.911	8.999	7.806	9.293	7.988	6.949	7.516	7.257	9.216	8.174	8.230	7.001	8.740	8.091	7.648	7.642	8.456	7.655	6.925	8.285	7.730	8.222	7.808	8.616	8.395	8.116	7.421	8.589	8.318
FKBP8	6.486	6.629	6.440	6.523	7.412	7.174	6.715	7.156	8.716	6.799	6.558	7.641	7.813	6.654	7.208	6.705	6.912	6.959	6.700	7.315	6.647	7.392	6.477	6.770	7.161	6.022	7.485	6.717	6.987	8.063	6.751	6.320	6.441	7.372	7.038	6.574	8.105	7.345	5.724	7.531	7.916	6.889	7.609	5.966	7.242	6.984	6.642	7.013	6.648
SERPINB5	8.395	6.537	7.919	10.039	11.851	10.453	7.972	7.631	9.522	8.682	5.455	8.818	9.751	5.006	6.118	9.296	9.502	8.181	8.125	9.259	8.145	8.118	8.975	10.392	9.908	7.635	6.830	10.092	3.643	6.049	6.564	7.640	8.154	7.368	8.478	7.884	7.042	6.516	9.055	9.277	3.381	6.895	6.821	8.409	7.576	8.348	10.669	7.860	6.288
ABCD3	6.276	6.645	6.807	5.755	6.930	6.798	6.149	6.460	6.289	6.623	7.387	6.583	6.933	6.256	6.947	6.706	5.622	6.284	6.828	7.506	6.161	6.669	7.230	6.285	6.948	6.732	6.666	6.824	5.593	5.866	5.954	6.066	6.453	6.556	7.458	6.172	6.565	6.166	6.218	6.042	8.378	6.968	5.478	6.003	7.175	6.405	7.179	6.381	5.914
RIT2	3.030	3.030	3.030	3.030	3.030	3.030	3.097	3.201	3.030	3.030	3.030	3.030	3.030	3.030	3.030	3.030	3.153	3.602	3.071	3.030	3.030	3.030	3.164	3.167	3.030	3.066	3.030	3.077	3.030	3.030	3.594	3.116	3.030	3.030	3.030	3.030	3.030	3.030	3.246	3.030	3.030	3.030	3.030	3.125	3.030	3.299	3.133	3.030	3.030
CAPN12	4.757	5.463	4.547	4.151	4.114	7.065	5.152	4.520	3.695	4.407	3.520	3.628	4.463	4.817	4.615	4.471	6.533	4.715	4.241	4.948	5.853	4.277	5.325	4.084	4.574	4.254	6.153	3.800	3.302	4.451	3.930	4.768	3.528	6.258	4.510	4.774	5.150	7.502	5.393	7.248	5.378	4.329	4.811	5.525	6.941	4.658	4.064	5.445	6.152
SPO11	3.203	3.203	3.203	3.249	3.281	3.231	3.203	3.203	3.203	3.203	3.203	3.203	3.203	3.223	3.203	3.203	3.203	3.572	3.234	3.203	3.316	3.203	3.203	3.203	3.203	3.203	3.203	3.203	3.403	3.203	3.919	3.451	3.203	3.203	3.284	3.203	3.203	3.203	3.522	3.258	3.203	3.289	3.203	3.203	3.233	3.203	3.203	3.203	3.203
CYBA	10.760	9.723	9.705	10.666	10.119	9.665	9.896	9.196	10.948	9.422	9.872	11.084	11.120	10.143	10.360	11.532	9.699	10.528	9.747	11.041	10.466	10.780	9.662	9.750	9.912	9.771	10.604	10.000	10.703	10.243	8.927	8.403	10.245	9.699	10.059	10.369	10.388	11.452	8.656	12.072	9.756	10.015	10.094	9.239	10.512	11.033	9.766	10.773	9.859
RASGRF1	3.377	4.036	3.105	3.153	3.279	3.299	3.878	3.418	3.364	3.569	3.240	3.334	3.314	4.955	3.420	3.564	3.508	3.917	3.363	3.318	3.259	3.169	3.435	3.236	3.474	3.926	3.624	3.236	3.124	3.352	3.861	3.400	3.157	3.459	3.549	3.262	3.339	3.382	3.247	3.282	3.575	3.270	5.508	3.467	3.197	3.430	3.489	3.194	3.169
EXOSC1	6.850	6.944	6.817	7.428	7.689	6.885	7.163	6.945	7.660	6.791	7.264	7.253	7.171	7.035	6.750	7.202	7.741	7.248	7.198	7.273	6.777	6.925	7.402	7.381	7.044	6.986	7.275	7.147	7.388	7.008	6.654	7.000	6.966	6.738	6.814	6.822	6.916	7.116	6.705	7.365	7.442	6.844	6.855	6.713	6.813	7.300	7.092	7.669	6.986
TCF7L1	4.599	4.702	3.134	4.022	4.294	4.568	5.000	6.270	4.892	5.307	3.829	4.622	5.506	4.796	4.145	3.865	6.736	4.883	5.179	4.560	4.543	5.182	4.527	4.126	4.555	3.929	4.633	4.695	3.875	5.702	5.769	4.304	4.148	5.677	5.208	4.296	4.608	4.202	3.564	5.005	7.189	4.058	4.385	4.160	5.432	4.776	4.406	4.704	3.999
ZNF570	4.122	3.786	3.106	3.648	5.038	3.578	4.654	4.851	3.607	4.420	3.704	3.435	4.362	3.530	3.678	3.316	3.889	4.453	4.444	3.593	3.476	3.849	4.679	3.571	3.548	3.136	3.705	3.793	4.266	4.085	4.571	4.309	3.594	4.420	4.678	3.960	3.898	4.656	4.357	4.160	4.516	3.172	3.514	3.927	3.748	3.936	4.034	4.005	4.097
ZNF678	4.255	4.309	4.234	3.763	4.695	4.464	3.869	4.124	3.601	4.014	4.087	3.459	3.926	3.830	3.484	4.088	3.807	4.121	3.806	4.308	4.003	3.577	4.128	3.900	3.851	4.342	3.878	3.792	3.881	3.422	3.678	3.769	3.236	4.138	4.361	3.711	3.863	4.270	4.373	3.761	5.668	4.039	3.324	4.116	4.421	3.923	3.874	4.046	3.987
RILPL1	5.643	4.881	4.949	4.819	4.809	6.748	5.496	7.147	5.696	5.709	5.223	4.945	6.343	5.763	4.597	4.576	6.445	5.579	5.628	5.858	5.257	5.811	5.657	5.777	5.261	4.659	6.479	6.218	4.558	6.693	6.315	4.923	4.657	6.794	6.109	5.282	5.620	5.031	5.045	6.326	6.713	5.617	5.580	4.863	6.743	5.438	5.643	5.340	5.464
DRD5	3.287	3.080	3.080	3.106	3.080	3.111	3.734	3.190	3.332	3.617	3.080	3.252	3.499	3.345	3.200	3.116	3.184	3.774	4.715	3.111	3.263	3.258	3.230	3.080	3.080	3.080	3.159	3.080	3.138	3.353	3.346	3.117	3.164	3.249	3.492	3.142	3.179	3.189	3.229	3.141	3.374	3.144	3.080	3.237	3.331	3.312	3.124	3.219	3.080
BIRC3	9.119	7.516	6.374	5.993	8.579	8.640	8.990	8.104	7.423	7.781	9.882	7.938	8.297	8.504	7.482	6.806	8.371	8.930	7.223	7.355	8.354	6.899	7.923	8.412	8.155	8.065	8.526	8.334	8.809	6.807	8.291	7.757	6.742	7.792	7.081	6.953	8.079	9.347	6.931	8.448	6.888	7.021	6.737	8.824	6.987	9.746	7.868	8.542	8.986
LIG3	5.065	4.753	5.198	4.305	5.633	5.819	4.998	5.591	5.541	5.831	5.285	5.065	5.141	6.343	4.864	5.345	5.792	5.289	4.849	5.450	5.435	4.972	5.531	5.630	5.779	5.948	5.375	5.097	4.703	5.036	4.855	5.176	3.873	5.574	5.726	5.751	5.348	5.841	5.713	4.553	6.494	5.078	4.741	4.399	5.609	5.239	4.987	4.772	4.601
LHX1	3.295	3.322	3.284	3.458	3.295	3.338	3.326	3.293	3.462	3.296	3.293	3.302	3.360	3.343	3.284	3.293	4.083	3.625	3.327	3.382	3.284	3.292	3.687	3.328	3.525	3.299	3.284	3.323	3.284	3.284	3.420	3.585	3.284	3.317	3.456	3.292	3.284	3.744	3.561	3.352	3.310	3.308	3.308	3.284	3.404	3.284	3.702	3.474	3.301
HOMER2	4.656	3.955	5.652	3.164	4.027	3.201	4.194	4.893	3.287	3.883	3.331	3.158	3.296	4.911	5.375	3.566	5.156	4.919	3.511	3.295	5.483	3.985	3.740	5.172	3.602	3.240	4.045	3.587	3.069	4.771	3.961	3.656	3.256	4.086	4.196	4.284	5.260	8.128	3.408	3.851	5.286	3.253	3.501	6.029	6.771	3.454	3.599	4.359	3.846
FHL1	8.149	6.154	4.197	5.527	4.937	5.908	8.036	11.429	7.018	9.650	5.507	6.499	8.264	4.683	6.632	4.922	6.692	6.813	9.253	7.804	6.848	7.487	6.981	6.160	5.967	4.885	6.976	8.793	6.035	9.965	11.026	6.192	5.624	6.885	10.047	6.007	6.820	6.350	5.243	7.550	6.294	4.215	7.632	5.944	6.144	7.426	6.542	5.186	6.116
AP3D1	7.455	7.073	7.499	7.035	8.226	7.861	7.333	7.433	7.290	7.597	7.670	7.269	7.892	6.959	7.961	7.305	7.770	7.481	6.704	8.330	7.347	7.474	7.468	7.605	7.354	7.012	7.731	7.249	6.574	7.597	6.986	6.938	6.440	7.885	7.963	7.219	8.120	7.690	6.968	7.403	8.308	6.628	7.441	6.643	7.513	7.713	7.351	7.083	7.266
MS4A1	5.592	4.259	3.263	5.286	3.234	3.169	7.714	5.419	4.967	5.272	3.404	4.088	3.802	2.999	5.899	3.577	2.862	7.128	5.122	3.379	4.509	5.175	3.544	3.030	2.931	3.130	2.945	5.205	2.877	5.340	6.681	5.157	2.988	3.848	4.310	3.613	5.585	5.022	2.941	4.156	4.461	3.572	2.909	3.321	3.607	4.286	5.250	3.716	4.048
ADAM20	3.065	3.370	3.086	3.065	3.164	3.119	3.177	3.151	3.117	3.197	3.130	3.107	3.174	3.187	3.112	3.065	3.242	3.875	3.254	3.136	3.173	3.136	3.461	3.100	3.225	3.101	3.134	3.176	3.099	3.121	3.295	3.284	3.208	3.257	3.310	3.065	3.104	3.098	3.525	3.169	3.155	3.174	3.102	3.065	3.213	3.112	3.409	3.079	3.132
CHAC1	5.312	4.190	3.778	3.876	6.406	4.524	4.004	3.944	5.814	4.114	6.606	5.246	5.787	5.400	5.777	4.540	4.802	5.013	3.776	5.439	5.349	4.745	4.294	5.556	4.670	5.469	5.092	5.214	4.680	4.664	4.902	4.613	4.176	5.114	4.527	3.699	4.568	4.992	5.092	5.033	4.495	4.096	5.640	6.595	4.552	5.732	4.396	4.656	5.371
MRPL15	8.470	8.559	9.634	9.199	10.195	9.745	8.313	8.016	10.578	8.601	9.462	9.245	9.103	9.733	8.401	8.729	9.820	7.794	8.887	8.454	8.596	9.688	8.298	10.307	8.894	10.245	9.154	10.110	9.600	8.554	7.547	8.267	9.749	8.397	8.412	8.890	8.165	8.444	9.529	9.158	8.875	8.648	8.121	7.358	9.498	8.222	9.779	8.866	8.668
MAP3K7	6.726	7.044	6.585	6.180	7.564	7.400	6.978	6.842	6.530	6.923	7.110	6.322	6.943	6.397	6.227	7.262	7.179	6.644	6.883	6.967	6.742	6.691	6.890	6.785	7.228	6.962	6.346	7.679	6.326	6.300	6.783	7.062	6.151	7.378	7.061	6.590	6.467	6.745	6.998	7.096	8.050	6.875	6.104	5.741	7.048	6.568	7.337	6.832	6.675
TACR3	3.316	3.534	3.235	3.259	3.433	3.250	3.235	3.288	3.235	3.301	3.253	3.269	3.235	3.296	3.235	3.235	3.235	3.512	3.251	3.564	3.265	3.587	3.272	3.263	3.235	3.264	3.235	3.363	3.235	3.235	3.460	3.235	3.235	3.276	3.235	3.250	3.235	3.262	3.271	3.391	3.235	3.250	3.250	3.273	3.251	3.235	3.235	3.235	3.268
CD36	4.884	4.174	3.737	4.794	4.592	4.450	6.299	5.907	4.897	5.987	5.687	5.429	5.524	4.071	5.029	4.263	4.055	4.786	7.077	4.113	4.146	5.487	5.216	3.654	4.181	5.038	3.971	5.940	5.418	5.942	5.213	5.343	4.278	5.745	5.751	4.910	5.249	5.011	4.167	5.750	6.626	3.616	3.788	4.038	4.843	4.014	5.837	5.109	4.244
NUDT5	7.699	8.213	7.783	7.639	9.455	8.212	7.204	6.432	8.206	7.855	8.565	7.924	7.764	7.244	7.434	8.919	8.173	8.688	7.427	8.121	8.047	7.607	9.098	7.932	7.679	8.106	7.643	8.688	7.994	7.444	6.971	7.506	7.678	7.463	8.039	8.054	7.112	8.079	8.164	8.643	8.029	8.246	8.122	7.519	7.432	7.869	8.132	8.305	7.447
ZFP36L2	8.529	7.791	8.436	8.753	9.961	10.256	8.867	9.638	9.848	9.599	8.153	9.194	9.167	7.894	7.673	8.791	7.332	9.090	8.598	9.457	9.243	9.530	9.319	8.462	9.155	7.759	8.745	8.580	6.085	8.725	8.595	9.141	7.211	9.141	9.823	8.494	9.237	9.261	8.940	8.348	9.384	7.826	7.106	7.568	8.803	9.371	8.505	7.951	8.658
PABPC3	3.897	4.491	5.943	3.735	5.279	5.840	4.954	4.684	4.636	4.171	4.674	4.091	5.497	4.899	4.225	4.739	5.693	4.373	4.291	4.107	4.828	4.823	5.748	6.465	5.444	4.784	4.451	5.748	4.480	4.738	5.176	3.979	5.083	4.308	5.155	5.622	3.899	3.993	4.742	4.718	4.188	5.106	5.537	5.126	5.316	4.992	4.965	4.110	3.709
WDR25	5.203	4.560	4.749	4.677	7.320	4.557	4.813	5.454	5.381	4.908	4.827	5.594	5.553	4.945	5.480	5.165	5.430	4.940	5.044	5.439	4.848	5.317	4.828	5.391	5.244	4.404	5.076	5.284	4.187	5.739	4.841	4.569	4.663	5.393	5.478	5.514	5.058	5.476	4.658	4.847	5.211	4.665	4.866	4.983	5.319	6.228	4.865	4.334	5.169
FADS2	3.983	5.733	3.964	4.413	4.958	3.856	4.650	5.129	5.817	4.742	4.708	4.800	5.834	5.757	4.138	4.751	5.025	4.189	5.207	4.309	3.660	5.333	6.726	3.389	4.167	3.668	5.366	4.373	2.988	5.985	4.477	5.538	3.376	6.132	5.443	3.770	5.068	4.704	5.906	4.288	6.970	3.213	4.721	4.229	6.457	5.059	4.979	4.392	3.344
ASB14	3.562	3.885	3.915	3.884	3.658	3.455	4.417	3.649	2.908	3.627	3.460	3.133	3.421	3.531	3.219	3.319	3.619	4.028	3.336	3.718	3.782	3.506	3.764	3.540	3.085	3.184	3.014	3.793	3.872	3.097	4.023	3.569	3.372	3.647	3.753	3.328	3.107	3.008	3.264	3.736	3.268	3.397	3.120	3.594	3.776	3.475	3.834	3.355	3.390
OR2F2	3.121	3.203	3.121	3.121	3.121	3.121	3.269	3.121	3.121	3.121	3.121	3.121	3.121	3.121	3.121	3.121	3.121	3.915	3.564	3.121	3.121	3.121	3.494	3.201	3.207	3.121	3.121	3.121	3.121	3.121	3.215	3.121	3.121	3.180	3.121	3.164	3.121	3.121	3.121	3.121	3.121	3.121	3.121	3.121	3.121	3.121	3.121	3.121	3.121
IL7	4.807	5.419	6.078	4.391	6.945	5.533	4.950	4.408	4.631	5.222	5.532	4.598	5.003	4.324	4.482	4.872	3.619	4.310	4.369	4.954	4.570	5.366	5.475	5.176	4.232	5.099	5.047	4.500	5.434	4.442	4.141	4.311	4.776	4.999	4.997	6.028	4.471	5.037	5.020	4.843	3.252	4.269	3.898	4.787	5.422	5.527	3.746	4.243	4.543
MRPL33	8.787	8.565	8.710	8.608	9.353	8.198	7.952	9.476	8.659	8.403	8.758	8.404	8.531	9.034	8.007	9.101	9.385	8.305	8.611	9.045	9.028	9.095	9.274	9.313	8.474	9.230	8.538	8.553	8.210	8.525	9.388	8.117	7.232	8.313	8.556	8.197	8.721	8.936	8.843	8.934	8.267	7.627	7.531	9.054	8.134	8.954	8.417	8.877	8.322
PPP1R16A	6.704	6.398	8.166	6.412	7.825	8.566	5.922	6.011	8.108	7.344	6.674	7.869	7.614	7.238	6.778	7.167	7.108	7.641	6.034	8.027	7.106	7.626	6.154	7.059	7.795	6.147	8.431	6.622	6.421	6.585	5.713	6.586	7.681	6.283	7.623	7.099	6.376	6.547	6.091	6.652	6.328	7.357	7.051	6.511	7.185	6.995	7.478	6.536	6.255
GOLGA7	8.208	7.877	8.888	8.156	10.045	8.952	8.324	8.814	7.685	7.830	8.340	8.185	8.562	8.205	7.541	8.293	9.242	7.984	8.714	8.348	8.143	8.947	9.628	8.306	7.196	7.987	8.192	9.006	8.737	8.115	8.409	8.151	7.346	8.359	8.635	7.136	7.793	8.130	8.010	8.883	8.561	8.288	7.778	7.675	8.659	8.440	8.765	8.541	7.875
CUEDC2	7.565	7.728	7.502	7.380	9.104	8.049	7.244	8.325	8.176	7.496	7.579	8.095	7.834	7.143	7.133	8.006	8.335	7.460	8.243	7.069	8.008	8.435	8.225	7.839	7.587	6.658	8.138	8.083	8.392	8.161	7.991	7.120	7.084	7.793	7.725	7.258	7.742	7.892	6.398	8.037	7.287	7.078	7.377	7.469	7.971	7.967	7.279	7.907	7.219
GDPD3	5.084	5.259	5.275	3.864	7.088	4.677	6.068	5.065	6.009	5.220	5.555	5.212	6.822	5.776	7.208	5.099	5.759	4.515	5.114	5.768	6.141	6.153	4.015	5.631	4.819	4.791	4.996	4.509	3.694	4.835	4.593	4.512	5.326	5.047	5.477	4.948	4.521	6.282	4.217	7.356	3.879	4.635	6.526	5.292	4.935	4.469	6.222	5.221	4.759
NRN1	4.742	3.662	6.147	6.125	4.565	4.019	4.932	5.406	4.436	5.190	3.876	4.502	4.646	6.553	4.254	6.624	3.240	4.223	5.855	6.416	4.631	5.225	4.153	3.705	3.759	5.710	3.720	5.009	3.378	5.544	4.213	4.158	3.583	5.372	4.665	3.785	4.388	4.184	5.360	4.683	4.113	2.919	4.000	3.377	3.955	4.598	4.382	3.804	6.720
NARS2	6.469	6.480	6.743	6.400	7.543	7.452	5.972	6.043	6.569	6.157	7.272	6.745	6.510	6.448	5.893	7.654	7.713	6.285	6.377	6.174	6.665	6.652	6.741	6.700	6.972	7.336	6.437	7.135	6.959	6.613	5.434	6.514	6.433	6.073	6.639	6.551	6.004	5.829	7.103	6.095	7.333	6.800	6.065	5.910	6.645	5.911	6.984	7.525	6.392
GLE1	7.717	7.135	7.741	7.072	8.495	8.478	7.055	7.105	8.190	7.857	8.127	7.571	7.563	6.590	7.230	7.286	7.652	7.681	6.965	7.679	6.727	7.416	7.707	7.315	7.923	7.926	7.322	7.919	7.079	6.877	7.162	6.476	7.354	7.426	7.601	7.916	6.913	7.437	8.176	7.044	6.901	8.154	6.917	6.841	8.135	7.665	7.778	6.674	7.307
MSRB3	7.012	5.800	3.538	5.956	5.517	4.977	6.317	9.160	5.676	8.120	6.170	5.312	7.207	5.660	4.655	4.061	5.392	5.628	8.083	6.735	5.042	7.095	5.819	4.644	5.319	4.200	6.284	7.568	4.970	7.939	9.095	5.755	5.757	7.732	8.282	5.104	6.244	5.483	4.635	6.943	6.147	3.481	6.397	4.457	6.541	5.959	5.965	6.105	4.726
GCA	6.970	7.989	7.614	7.062	8.183	7.760	7.217	6.804	6.375	7.251	7.582	6.997	7.437	6.074	6.946	7.518	8.241	7.603	7.402	7.425	8.222	7.485	7.571	7.403	6.591	7.998	7.118	7.689	7.834	6.475	6.412	7.628	6.593	8.050	6.909	7.909	7.130	7.733	7.230	7.013	7.365	6.891	6.967	7.846	7.523	9.028	7.749	7.751	7.991
FXYD7	3.594	3.237	3.053	3.513	3.142	3.517	4.025	3.776	3.224	3.359	3.195	3.122	3.222	3.268	3.516	3.310	3.786	4.210	3.280	3.431	3.227	3.322	3.514	3.069	3.173	3.166	3.593	3.248	3.029	3.645	3.614	3.234	3.048	3.294	3.227	3.131	3.490	3.298	3.221	4.153	3.099	3.266	3.029	3.083	3.701	3.362	3.386	3.250	3.135
LRRC46	3.344	4.242	3.296	3.634	4.006	3.409	3.667	3.876	4.025	3.475	3.401	3.285	3.750	4.391	3.588	4.300	5.503	4.300	3.424	3.758	3.552	3.823	4.110	4.222	3.667	3.244	4.564	3.376	3.170	4.000	3.752	3.823	3.253	3.677	3.585	3.643	4.065	4.735	4.060	4.432	4.056	3.410	3.292	3.623	3.594	4.001	3.734	3.746	3.550
YY1AP1	7.277	7.445	6.776	6.527	7.508	7.663	6.995	7.578	7.402	7.082	7.303	6.935	7.075	6.612	6.654	7.097	7.838	7.000	6.995	7.485	7.604	7.064	7.374	6.595	7.084	6.898	7.664	7.055	5.946	6.798	7.218	7.093	6.029	7.408	7.537	7.222	7.262	7.557	7.304	7.576	8.190	6.936	6.446	6.976	7.341	7.433	7.429	7.004	6.512
MRPL18	8.950	8.949	8.864	8.933	9.603	8.878	8.180	8.430	8.692	8.270	9.558	8.790	8.689	8.605	8.593	9.330	8.830	8.607	8.827	9.112	8.572	9.015	8.890	9.681	8.561	9.383	8.184	9.556	9.612	8.469	8.163	8.740	8.550	8.120	8.706	7.931	8.390	9.392	9.130	9.364	8.065	9.510	8.445	9.630	8.811	8.506	9.133	9.205	8.877
NBPF3	4.533	4.404	4.693	4.226	3.622	5.466	4.707	5.226	4.047	4.524	4.698	4.427	4.526	4.234	4.943	4.848	5.255	4.171	4.113	5.442	4.708	5.112	4.861	4.870	5.169	4.558	5.448	5.262	4.191	4.306	4.781	4.942	3.710	5.361	5.350	5.000	5.108	5.001	4.919	4.449	4.784	4.791	4.071	4.393	4.668	3.786	4.871	3.840	4.476
TIMM50	4.965	4.743	4.743	5.109	5.773	5.560	4.662	4.928	5.799	4.798	5.037	5.338	5.159	4.576	5.058	5.879	5.463	5.227	4.596	5.159	5.523	5.200	5.659	5.912	5.319	5.350	5.561	4.972	5.512	5.119	4.564	4.596	4.621	5.030	5.062	4.383	5.433	6.255	4.746	5.467	5.328	5.104	4.858	4.611	5.411	5.509	4.916	5.336	5.014
DCST1	3.655	3.409	3.515	3.347	3.271	3.502	3.453	3.303	3.536	3.445	3.254	3.358	3.208	3.598	3.203	3.384	3.627	3.716	3.214	3.387	3.386	3.338	3.462	3.347	3.407	3.390	3.241	3.303	3.080	3.092	3.378	3.658	3.254	3.434	3.545	4.067	3.256	3.331	3.823	3.411	3.211	3.321	3.392	3.216	4.201	3.349	3.567	3.145	3.232
RUFY2	4.287	4.681	4.566	4.408	5.011	4.820	4.900	5.068	3.973	5.105	4.305	3.924	4.457	3.975	3.984	4.442	5.117	4.949	4.361	4.324	4.470	4.583	4.833	4.227	4.465	3.883	3.889	5.305	4.108	4.301	4.685	4.494	3.889	4.859	5.052	4.347	3.916	4.117	4.209	5.127	4.720	4.220	3.787	4.452	5.148	4.437	4.810	4.468	4.399
PARL	8.567	8.289	8.702	8.192	8.574	8.671	8.011	8.504	8.005	7.708	8.486	8.402	8.157	7.893	7.892	8.267	9.049	8.599	7.998	8.080	9.039	8.235	8.516	8.171	8.160	7.993	8.067	8.756	9.267	7.892	7.678	7.861	7.915	8.003	8.633	7.684	7.887	7.717	7.759	8.189	9.116	7.548	8.045	8.178	8.566	8.822	8.843	8.715	8.278
INTS8	6.983	6.192	7.167	6.257	8.695	8.284	6.893	6.384	7.548	7.265	7.241	5.896	7.060	7.886	5.689	7.609	7.568	6.554	6.550	6.682	6.280	7.190	6.144	8.038	6.912	7.675	6.927	7.236	6.557	5.574	6.444	5.784	7.864	7.105	7.256	7.496	5.663	5.995	7.994	6.714	7.383	8.001	6.544	5.304	7.423	6.792	7.577	6.264	6.626
PTH	3.059	3.108	3.170	3.059	3.059	3.059	3.059	3.059	3.059	3.059	3.059	3.059	3.059	3.128	3.247	3.059	3.059	3.515	3.059	3.059	3.059	3.059	3.346	3.059	3.059	3.059	3.059	3.059	3.059	3.738	3.370	3.059	3.059	3.129	3.059	3.059	3.059	3.148	3.059	3.629	3.059	3.111	3.110	3.059	3.059	3.059	3.059	3.994	3.059
SLC2A10	5.641	6.488	6.205	5.315	6.867	4.691	5.617	6.668	5.393	5.894	5.666	6.405	7.053	6.455	7.470	4.353	6.813	6.846	7.141	7.051	7.372	6.936	6.882	5.172	5.577	7.121	6.021	6.200	4.507	7.112	5.521	5.715	4.686	8.334	7.605	6.969	7.131	7.824	6.946	5.770	7.237	3.799	6.000	5.362	6.044	6.213	7.114	5.378	5.691
C22orf31	0.000	0.000	0.000	0.000	0.000	0.000	0.000	0.000	0.000	0.000	0.000	0.000	0.000	0.000	0.000	0.000	0.000	0.000	0.000	0.000	0.000	0.000	0.000	0.000	0.000	0.000	0.000	0.000	0.000	0.000	0.000	0.000	0.000	0.000	0.000	0.000	0.000	0.000	0.000	0.000	0.000	0.000	0.000	0.000	0.000	0.000	0.000	0.000	0.000
GALNT12	7.880	6.332	6.066	5.035	8.108	6.056	5.361	6.779	6.155	7.748	6.778	6.580	6.120	5.776	7.511	6.523	6.005	7.156	6.725	6.284	7.297	6.692	7.205	6.213	7.503	7.212	7.862	6.066	5.167	6.242	7.029	6.399	6.210	7.205	6.970	8.658	6.302	8.031	6.776	5.013	5.135	5.663	6.851	7.793	7.011	7.254	7.996	5.830	7.535
DHRS12	4.813	5.288	4.457	3.967	4.155	5.000	4.764	5.498	4.818	5.483	4.755	4.913	4.990	4.417	4.395	5.046	4.824	4.919	5.312	4.679	5.324	4.341	4.497	4.564	5.420	5.254	5.802	4.558	4.479	5.060	5.066	5.017	5.122	4.811	5.059	5.494	4.951	5.083	3.879	5.714	4.141	4.934	6.190	4.333	5.066	4.714	4.931	4.701	4.130
NIPSNAP3A	6.495	5.680	6.137	6.281	6.143	5.733	5.969	5.499	6.240	6.496	6.708	6.257	6.264	4.789	5.718	6.000	6.162	6.120	6.279	6.007	5.810	5.786	6.222	4.973	5.984	5.498	5.217	6.132	7.257	5.464	6.112	5.376	6.096	5.564	6.241	6.226	5.686	5.506	6.037	5.552	5.719	6.280	5.498	5.233	5.900	5.412	6.988	5.679	6.165
RCVRN	3.310	3.327	3.197	3.134	3.160	3.153	3.950	3.816	3.315	3.606	3.266	3.414	4.047	3.448	3.278	3.156	3.587	3.474	3.699	3.226	3.283	3.395	3.397	3.205	3.173	3.152	3.252	3.205	3.134	3.640	3.552	3.364	3.151	3.536	3.391	3.190	3.214	3.233	3.157	3.345	3.197	3.173	3.134	3.277	3.397	3.322	4.041	3.288	3.231
TRO	4.515	4.341	3.430	4.203	4.066	3.812	4.783	5.318	4.021	4.884	4.257	3.685	5.457	5.012	3.729	3.478	4.600	4.100	5.312	4.261	3.674	4.482	4.107	3.725	4.155	3.624	4.136	4.685	3.224	4.676	4.929	4.968	3.886	5.957	4.771	3.697	4.120	3.788	3.741	4.664	7.184	3.393	3.992	3.632	5.247	4.246	5.079	4.321	3.413
SENP3	5.047	4.376	4.920	5.085	6.478	6.122	4.586	5.488	5.594	4.798	5.020	5.702	5.407	5.226	4.913	5.483	6.641	4.650	4.741	5.514	5.126	5.274	5.268	5.228	5.490	4.643	5.181	5.414	5.263	4.983	4.728	4.347	3.962	5.404	5.428	4.235	4.603	5.442	5.174	5.336	6.100	4.795	5.107	5.816	5.310	5.534	5.373	5.125	5.232
PPEF2	3.032	3.265	3.041	3.046	3.055	3.090	3.212	3.082	3.032	3.057	3.052	3.032	3.032	3.044	3.032	3.032	3.089	3.854	3.078	3.040	3.066	3.032	3.426	3.048	3.066	3.040	3.032	3.084	3.048	3.032	3.276	3.199	3.047	3.067	3.278	3.040	3.032	3.062	3.320	3.121	3.046	3.066	3.040	3.096	3.068	3.032	3.179	3.045	3.044
SLC5A9	3.402	4.698	3.405	3.201	3.386	3.157	4.132	3.555	3.744	6.048	4.080	4.412	3.499	3.484	3.236	5.460	2.996	3.876	3.592	3.411	4.415	3.731	3.331	3.213	4.216	4.710	5.773	3.313	3.025	3.433	4.024	5.200	3.059	3.919	4.319	3.921	3.934	4.388	3.606	3.541	5.907	5.381	3.687	3.519	3.685	3.132	4.099	3.095	4.251
TTBK2	4.032	3.979	3.759	3.744	4.983	3.973	4.443	4.936	3.663	4.816	3.887	3.500	4.099	3.919	3.535	3.418	3.897	3.960	4.551	3.938	3.858	4.053	4.001	3.613	3.740	3.488	3.613	4.543	3.826	4.289	4.476	4.096	3.334	4.568	4.719	3.966	3.857	3.772	3.810	4.220	4.765	3.340	3.725	3.630	4.142	4.074	4.123	3.708	3.682
RAMP2	7.188	6.818	5.010	7.226	6.052	6.182	6.984	7.934	7.547	6.672	6.137	7.230	8.140	6.439	6.312	6.416	5.696	7.050	7.281	6.062	6.796	7.661	7.766	6.596	6.428	5.391	7.031	6.831	5.911	7.976	7.095	6.307	7.025	7.787	6.765	6.331	7.235	6.998	5.003	7.697	6.792	4.585	6.188	6.640	6.732	7.357	6.234	6.760	5.844
PANX2	3.346	3.299	3.226	3.887	3.508	3.268	3.357	3.442	4.747	3.402	3.323	3.668	4.207	5.241	3.360	3.536	5.787	3.553	3.642	4.102	4.111	3.474	4.763	4.422	5.362	4.272	4.690	3.393	3.072	3.893	3.336	3.779	3.665	5.547	3.309	3.908	4.412	4.343	3.242	6.074	6.228	3.172	3.646	3.344	4.822	3.485	5.210	4.399	4.639
SMAD1	4.798	4.569	4.994	4.328	5.624	5.043	4.398	5.073	5.351	5.226	5.239	5.138	5.502	4.213	4.129	4.915	4.785	4.370	5.269	5.068	4.844	4.894	4.891	4.521	4.493	4.514	4.902	5.318	3.835	4.792	4.674	4.724	4.005	5.454	5.218	4.460	4.487	4.733	4.494	4.534	4.761	4.102	4.504	3.798	5.043	4.841	4.963	3.999	4.353
FSTL4	3.075	3.604	3.058	3.046	3.053	3.046	3.083	3.788	3.118	3.129	3.180	3.046	3.065	4.691	3.298	3.099	3.179	3.391	3.086	3.056	3.644	3.096	3.078	3.415	3.195	3.066	3.189	3.091	3.046	3.109	3.350	3.094	3.141	3.157	3.154	3.641	3.132	4.636	3.138	3.664	3.314	3.093	4.306	3.242	4.543	3.086	3.103	3.119	3.125
C9orf40	6.369	5.176	6.589	5.844	6.833	7.422	5.402	5.528	7.241	6.756	6.252	6.867	5.687	5.315	4.777	7.669	6.524	4.612	5.984	4.886	4.936	6.148	6.417	6.513	6.197	6.700	5.597	5.504	6.446	5.104	5.724	5.235	6.990	5.561	5.431	6.770	5.101	4.916	6.047	4.625	4.803	6.746	5.830	4.475	4.926	5.515	5.341	4.974	5.691
RALYL	3.077	3.271	3.078	3.022	2.999	3.013	3.012	3.194	3.019	3.063	3.050	3.015	3.069	3.048	2.999	2.999	3.047	3.784	3.076	3.055	2.999	3.013	3.086	3.079	3.043	3.013	3.536	3.087	3.176	3.305	3.325	3.430	3.025	3.039	3.178	3.497	5.754	3.658	3.595	3.068	3.070	3.014	2.999	2.999	3.088	2.999	3.381	2.999	3.365
FBXO31	7.157	6.792	7.043	6.430	8.032	7.973	7.032	8.318	7.650	8.163	7.127	7.790	7.562	5.956	6.548	7.258	7.221	6.842	7.462	7.936	6.781	7.505	6.718	7.043	7.803	6.926	7.525	7.592	5.549	8.016	7.221	6.421	6.367	7.707	7.873	7.766	6.833	7.246	6.662	7.044	7.343	6.567	7.278	5.711	6.738	6.920	7.098	6.152	7.056
SEMA3C	6.895	6.277	3.041	6.596	4.750	6.734	7.013	7.954	5.451	8.052	6.285	5.693	6.425	5.053	5.401	7.199	9.641	5.808	7.809	6.344	5.656	6.359	6.645	6.752	7.838	7.160	8.002	7.339	7.235	7.167	8.281	6.443	6.900	6.882	7.536	6.834	7.847	7.043	5.609	7.487	5.954	6.224	6.501	6.125	5.944	7.135	6.986	7.946	7.132
DDX59	5.959	5.362	5.097	5.390	6.199	5.705	5.704	5.882	5.679	5.771	6.000	5.369	5.566	5.299	5.154	5.536	6.352	5.405	5.638	5.288	5.506	5.410	5.920	5.751	5.410	5.891	5.443	6.454	4.989	5.143	5.365	5.712	4.729	5.596	5.873	6.340	5.413	5.854	5.772	5.885	6.331	5.562	4.828	5.122	5.485	5.578	5.817	6.001	5.098
PPP3CA	6.729	7.005	6.813	6.088	7.178	6.446	6.515	6.551	6.070	6.831	6.490	6.309	7.022	5.267	6.135	6.515	6.819	5.771	6.991	6.335	6.724	6.768	6.771	6.395	6.748	5.905	5.556	7.760	7.544	6.392	5.932	6.297	6.332	6.982	7.125	6.142	6.161	6.236	6.859	7.852	6.532	6.035	5.666	6.402	6.495	5.536	6.762	6.852	5.378
PNLIPRP2	3.961	3.677	3.295	2.992	2.951	3.279	3.143	3.944	5.728	5.440	4.416	7.808	3.672	3.682	3.047	4.717	2.951	3.994	5.456	2.976	4.805	3.157	3.392	4.063	3.622	3.362	5.182	2.983	2.951	4.232	3.748	6.241	3.062	3.086	8.091	5.162	5.131	2.996	3.042	3.114	2.951	5.744	2.951	5.430	3.595	2.951	4.210	2.951	3.159
IFIH1	6.881	6.603	6.745	5.401	8.753	7.722	7.172	7.205	6.367	7.051	7.698	5.871	6.760	6.411	5.740	6.335	9.020	7.481	7.881	7.992	6.792	6.891	6.721	7.560	6.296	6.803	8.130	7.059	5.383	6.031	6.641	6.320	5.590	6.352	6.747	7.143	6.393	7.531	6.445	6.603	6.116	6.016	5.975	5.857	5.641	8.534	6.723	5.900	7.485
CDC42EP5	10.013	8.040	10.597	10.169	6.573	9.741	8.225	8.697	10.338	9.601	10.348	10.871	10.722	8.707	9.224	10.543	8.764	10.612	8.291	10.547	10.279	9.290	10.123	8.325	9.964	7.859	9.919	6.474	8.103	9.500	7.361	7.568	9.289	9.192	9.362	10.643	9.340	10.535	6.128	7.907	6.579	9.015	9.730	8.854	7.243	10.422	6.791	8.849	10.740
GZF1	4.956	4.659	4.435	4.831	5.669	5.546	4.874	5.444	4.907	4.972	5.188	4.356	4.872	5.261	4.568	5.814	5.528	5.226	5.089	5.111	4.974	5.227	4.660	5.370	5.215	5.826	4.884	5.330	5.096	4.966	5.005	5.278	4.668	5.573	5.197	5.300	4.763	4.829	5.851	4.966	6.932	5.304	5.027	5.406	5.191	5.165	5.255	4.452	4.981
NUDT15	7.098	6.745	7.045	6.566	7.680	7.101	6.627	6.543	6.683	7.135	6.869	6.542	6.746	6.121	6.158	7.308	6.704	6.407	6.784	6.598	6.272	7.107	7.375	7.412	6.997	7.732	6.631	7.129	7.362	5.884	5.743	5.607	6.470	6.335	6.720	5.523	6.553	6.294	6.853	6.544	7.770	6.237	6.301	6.329	7.161	6.842	7.281	6.374	6.914
CLSTN1	8.269	8.171	8.337	7.715	9.255	8.673	8.111	9.111	8.752	9.072	8.582	8.582	9.137	8.069	7.847	8.259	9.468	8.642	8.324	10.153	8.053	8.693	9.056	8.068	9.399	7.558	9.580	7.948	7.274	8.919	8.097	7.991	7.945	9.440	9.205	9.284	8.550	8.871	8.154	9.073	9.705	7.974	8.703	8.123	9.180	8.665	8.836	7.935	7.444
SOX15	4.003	3.884	3.738	3.782	3.903	3.934	3.975	6.337	4.496	4.681	3.597	3.745	4.732	3.718	4.050	4.140	9.162	3.851	4.421	4.491	4.335	4.715	3.941	3.984	5.690	3.252	4.562	4.358	3.968	5.449	6.053	3.604	3.364	4.243	5.136	4.096	3.524	4.631	4.140	4.779	3.668	3.623	4.326	6.067	4.926	3.974	3.862	3.676	3.878
BOC	5.339	3.668	2.982	3.569	3.594	3.830	5.844	6.912	4.712	5.993	3.879	4.212	5.454	4.108	4.122	3.104	3.650	4.417	6.026	4.474	3.954	5.137	3.783	3.101	3.755	3.093	5.416	5.266	3.235	7.187	5.873	4.181	3.645	5.313	6.258	4.440	5.041	4.481	3.217	5.082	5.309	2.924	4.411	3.473	5.325	4.680	4.850	4.597	3.447
NME1	8.288	8.328	8.089	8.993	8.866	8.357	8.095	7.216	8.719	6.775	9.189	8.504	8.461	8.480	8.488	8.946	9.535	8.237	8.137	8.283	9.047	8.800	8.814	9.644	8.336	9.706	8.129	8.806	10.024	8.001	7.059	7.827	8.857	7.745	7.889	7.746	8.292	8.289	9.211	8.198	9.094	9.280	8.067	8.458	8.101	8.407	9.020	9.140	8.400
GJD3	4.570	4.161	4.337	4.106	5.778	4.359	4.565	4.911	4.999	4.584	3.677	4.783	5.715	4.537	4.482	4.285	5.683	4.464	4.506	5.159	4.209	5.210	5.287	4.253	5.595	3.555	5.571	4.092	3.391	5.317	4.633	3.789	3.802	5.046	4.902	4.523	5.281	5.294	3.640	4.528	5.159	4.193	4.157	4.738	4.742	5.621	4.186	3.931	5.014
GPC4	6.672	6.735	7.081	5.924	4.670	5.031	6.327	8.770	6.157	7.436	7.068	7.381	7.744	6.567	6.005	6.688	6.250	6.100	7.322	7.954	5.857	7.050	6.417	6.306	6.482	7.099	5.798	7.027	6.580	7.386	7.951	6.378	6.610	6.896	8.433	7.294	8.281	8.149	5.762	7.445	5.625	6.628	5.603	5.753	7.320	7.703	6.645	5.603	7.150
LMOD1	7.477	5.268	3.229	4.866	4.243	5.133	6.026	10.014	5.748	8.538	4.599	5.068	7.049	5.000	5.463	3.667	4.102	5.542	8.268	7.449	5.679	7.948	5.387	3.743	5.280	3.440	7.099	7.730	5.288	9.154	9.532	4.817	5.202	6.559	8.843	5.485	6.214	5.709	3.916	7.215	4.827	3.607	7.383	5.138	6.060	6.686	5.273	5.041	5.202
CCDC15	4.406	4.993	4.761	4.480	5.279	4.134	4.320	4.010	4.522	4.234	4.673	4.605	4.378	4.409	4.210	4.839	4.484	5.064	4.250	3.414	4.216	4.306	4.892	5.138	3.983	4.616	3.773	4.824	4.669	3.752	4.222	4.208	4.155	4.426	4.507	4.900	3.994	4.334	4.983	3.585	6.198	4.081	3.548	4.005	4.232	4.897	4.510	3.487	4.233
LGALS1	10.909	10.836	7.251	11.564	10.768	9.235	10.690	11.863	10.976	10.440	10.840	9.922	11.867	10.984	9.106	9.668	11.924	10.259	11.466	10.573	9.829	11.079	11.032	10.627	9.829	9.363	11.212	10.501	9.911	11.547	12.137	9.731	10.747	12.558	10.490	9.845	10.925	9.675	8.678	11.030	10.822	8.057	10.719	9.351	11.139	11.553	10.419	11.558	9.581
CHCHD6	5.431	5.157	5.827	6.032	6.668	5.920	4.807	5.858	5.957	5.111	5.679	5.349	5.435	5.389	5.303	5.509	6.147	4.902	4.701	5.568	5.608	6.492	5.668	5.691	5.398	5.932	6.054	5.449	5.219	5.552	4.667	4.718	4.674	4.871	5.458	5.692	6.241	6.199	5.050	5.348	7.201	5.019	6.306	5.291	5.093	6.170	6.288	5.549	5.085
HPS5	5.800	5.307	5.519	5.116	7.202	6.346	6.376	5.760	5.303	5.934	6.510	5.411	6.027	5.319	5.377	5.730	6.396	6.139	6.399	5.942	5.230	5.409	5.656	5.226	5.491	6.199	6.422	6.323	5.054	5.511	5.161	6.000	4.672	6.192	6.149	6.063	5.308	5.942	5.602	6.277	6.107	6.606	5.223	4.837	5.860	6.407	6.140	5.229	5.318
SLC27A2	6.373	5.890	6.663	5.941	8.525	7.604	4.788	4.445	6.090	8.671	7.724	7.578	6.584	5.647	5.581	7.697	4.988	4.598	5.391	7.727	5.947	7.460	5.838	7.213	5.594	6.445	4.676	5.055	6.574	5.533	4.955	5.174	5.247	7.804	7.258	7.369	7.747	4.953	7.130	5.604	4.621	6.355	5.287	4.959	5.904	6.622	7.575	5.390	6.238
ATP2A2	8.265	7.646	8.209	7.663	8.825	9.216	7.849	8.362	8.361	8.480	9.042	8.170	8.956	8.188	8.503	8.494	8.830	8.435	8.383	9.081	8.152	8.314	8.273	8.111	8.927	8.188	9.065	9.059	7.881	8.315	7.655	8.436	7.358	9.529	9.182	9.216	8.711	8.576	8.649	8.595	9.297	8.440	7.727	8.308	9.100	8.896	8.784	7.705	8.596
CLPTM1L	8.005	8.228	8.698	7.756	8.737	8.355	7.979	8.467	8.752	8.266	7.969	8.600	8.800	8.805	9.077	9.303	9.422	8.961	8.326	8.869	8.600	8.398	9.063	8.298	8.445	8.873	8.697	7.748	7.423	8.654	7.372	8.240	7.492	9.112	9.080	8.768	8.728	9.982	8.637	8.329	8.743	8.529	8.755	8.460	8.561	8.537	8.410	8.947	7.800
ADRA1B	3.308	3.456	3.232	3.492	3.166	3.601	3.483	3.859	3.285	3.598	3.332	3.345	3.889	4.629	3.220	3.211	7.119	3.646	3.379	3.281	3.343	3.241	3.428	3.718	4.110	3.455	3.368	3.410	3.326	3.871	3.444	3.433	3.357	4.114	3.920	3.201	3.692	3.949	3.546	4.015	3.932	3.203	3.360	3.394	3.351	3.347	3.284	3.981	3.305
ZNF480	5.607	5.885	5.635	5.551	6.788	6.529	5.917	6.638	6.194	6.322	6.741	5.761	4.906	5.513	5.389	6.534	5.855	5.907	6.277	4.354	6.475	4.939	6.588	4.794	6.008	6.382	5.725	6.905	3.868	5.271	5.874	6.422	5.720	6.412	6.535	6.615	6.090	5.384	6.521	6.484	7.283	6.105	5.501	6.084	7.219	4.743	6.855	6.431	6.494
COL19A1	3.419	3.199	3.058	3.187	3.082	3.121	4.059	5.224	3.129	3.394	3.079	3.063	3.341	3.058	3.140	3.083	3.101	3.835	3.329	3.067	3.110	3.313	3.271	3.129	3.067	3.058	3.091	3.379	3.066	3.551	3.802	3.204	3.058	3.140	4.123	3.088	3.287	3.161	3.291	3.120	3.094	3.097	3.092	3.058	3.099	3.359	3.201	3.081	3.096
GPRIN1	3.840	4.209	4.742	3.503	3.603	4.832	3.785	4.596	5.032	3.885	5.193	4.660	5.745	4.182	4.620	4.110	5.870	4.143	3.738	6.917	4.549	4.892	4.111	5.320	6.923	3.522	5.520	4.122	2.951	4.205	3.494	4.454	3.342	5.016	4.644	3.452	4.728	4.887	3.458	4.761	5.229	5.364	4.557	3.714	5.006	3.916	3.761	4.463	3.797
PHF6	4.746	5.190	4.940	4.474	6.230	5.663	5.053	4.642	4.626	4.886	5.285	4.408	4.713	4.265	4.003	4.963	5.488	4.663	4.638	5.131	4.688	4.686	5.006	4.780	4.738	5.247	4.411	5.281	4.715	4.053	4.752	4.670	4.848	4.821	5.280	5.059	4.518	4.752	5.235	4.896	5.761	5.023	4.328	4.455	4.851	4.344	4.891	6.788	4.744
ZNF789	5.275	5.052	5.115	5.499	5.114	5.869	5.605	5.149	4.803	5.412	5.143	4.726	4.760	5.134	4.189	6.199	6.661	5.357	4.475	5.520	5.138	5.121	5.590	5.101	5.337	5.462	4.766	5.595	4.905	4.259	5.309	5.928	5.119	5.580	5.426	5.407	5.775	5.560	5.740	5.229	4.964	5.889	4.557	5.124	6.068	5.434	5.705	5.405	5.299
YWHAQ	10.512	10.982	10.295	10.231	11.413	11.179	10.211	10.946	10.838	10.455	11.291	10.825	10.970	10.050	10.039	11.225	11.822	10.113	10.951	10.766	10.147	10.718	11.123	11.121	10.901	11.176	11.062	10.851	10.478	10.514	10.839	10.288	10.242	10.781	11.077	10.799	10.443	10.721	10.964	10.782	11.418	10.884	9.856	9.666	10.949	10.615	10.743	10.389	10.164
ADAM28	4.858	5.307	3.892	4.926	6.402	6.310	5.859	5.879	4.686	4.426	4.771	4.678	5.041	3.875	6.179	4.711	3.590	6.080	5.695	6.289	6.250	5.581	5.189	3.006	4.484	4.180	4.806	4.638	6.800	4.474	5.043	4.790	3.943	5.216	4.756	4.965	6.401	4.958	4.628	5.256	3.649	3.282	4.033	5.907	5.616	5.837	5.316	5.390	5.124
CCDC18	4.294	5.265	4.096	4.418	4.846	4.912	4.967	4.065	3.884	4.312	4.630	3.848	4.241	4.130	3.850	4.062	4.562	4.627	4.019	4.612	3.841	4.434	5.210	4.495	4.400	4.350	3.742	4.308	5.079	3.471	4.150	4.096	4.397	4.607	4.712	4.323	3.750	4.001	4.665	4.289	4.569	5.447	3.496	3.849	4.552	4.702	4.645	4.178	4.463
RNPS1	7.685	6.889	7.534	7.491	9.006	8.451	7.687	7.867	8.383	7.650	7.869	8.029	7.904	7.376	7.364	8.567	8.924	8.452	7.688	8.313	7.623	8.125	7.835	8.155	8.280	8.197	7.983	8.336	7.494	7.442	7.427	7.468	7.418	8.231	7.865	8.605	7.777	8.041	7.963	7.909	8.680	7.350	7.363	7.403	8.203	8.214	7.743	7.409	7.628
ANKS4B	5.434	4.890	5.900	4.204	3.030	6.083	5.552	5.958	6.468	6.665	6.989	6.775	6.188	4.724	5.425	6.712	3.149	5.784	6.229	7.526	5.309	5.144	4.962	4.977	6.294	5.998	6.843	3.031	2.953	4.957	5.331	6.259	6.065	5.651	6.878	6.504	6.585	6.872	6.283	3.173	6.205	5.963	5.740	4.604	4.136	6.289	5.821	4.501	5.460
MSI1	6.004	4.891	3.431	4.019	3.022	5.216	3.653	4.925	6.073	4.601	4.528	6.533	3.757	5.961	4.625	5.235	6.524	3.882	4.926	3.157	3.451	4.208	3.267	4.233	5.380	3.687	3.688	2.967	3.372	5.736	5.489	5.556	4.572	4.019	5.073	3.436	3.641	3.181	3.546	3.745	7.862	5.783	3.251	4.549	6.284	3.035	3.526	4.363	3.167
RNF43	5.689	5.913	5.703	5.021	2.609	8.107	5.228	5.634	6.912	7.499	6.770	6.713	5.711	5.384	4.847	6.510	6.583	5.711	6.551	7.237	4.882	5.475	5.884	7.032	7.557	7.812	6.167	4.500	4.227	5.416	5.905	7.559	5.382	5.769	6.560	5.938	5.441	6.792	6.784	4.231	8.884	6.969	7.927	4.573	4.195	6.354	3.969	4.726	4.455
WDR86	4.262	4.085	3.713	4.099	5.471	4.150	4.699	4.607	4.615	4.618	4.104	3.866	5.525	5.803	3.835	3.800	5.539	4.700	4.794	4.431	4.860	4.681	4.414	3.707	4.340	3.816	5.527	4.363	3.564	5.269	3.882	4.775	3.795	6.343	5.170	4.232	4.678	4.688	3.640	4.694	5.323	3.699	3.768	3.843	5.382	4.573	4.704	4.611	3.849
PAFAH1B2	5.731	6.442	5.915	5.533	7.185	6.227	5.641	5.949	5.473	6.099	6.297	5.752	6.204	5.604	5.445	6.337	6.296	6.046	5.904	6.569	6.197	5.915	6.319	6.294	6.286	5.917	6.028	5.935	5.505	5.622	5.322	5.343	5.359	6.238	6.490	5.565	5.391	5.597	5.916	6.785	6.746	5.557	5.276	5.592	6.223	6.229	6.348	6.626	5.577
LSM12	6.380	6.005	6.434	5.622	7.424	6.175	5.521	6.204	6.258	5.934	5.945	5.900	6.172	6.209	6.017	6.192	7.322	6.426	5.545	6.504	6.627	6.202	6.778	6.519	6.658	5.808	6.460	5.975	5.776	6.062	5.606	4.893	4.802	6.123	6.731	5.459	5.871	6.346	5.510	6.372	6.527	5.914	5.698	6.752	5.453	6.971	5.628	6.059	5.946
GOSR1	5.441	5.558	5.633	4.963	6.335	5.755	5.335	5.873	5.576	6.087	6.068	5.704	5.726	5.455	5.471	5.126	6.066	5.546	5.656	6.038	5.755	5.559	5.813	5.866	5.731	5.715	6.022	5.745	5.057	5.441	5.352	5.559	4.254	6.102	6.158	5.693	5.575	6.064	5.778	5.370	6.092	5.101	5.231	5.192	6.057	5.806	5.733	5.284	5.670
PRMT2	6.570	6.972	6.324	5.954	7.038	6.213	6.697	7.297	6.601	7.057	6.609	6.257	7.060	6.466	6.191	5.439	5.833	6.440	6.895	6.543	6.208	6.735	6.819	6.043	5.910	6.102	7.546	7.207	6.315	6.908	6.570	6.299	5.930	6.616	7.049	5.923	6.932	6.399	5.724	6.793	7.204	5.984	6.335	5.492	7.242	6.686	6.887	6.022	5.665
SLC25A32	5.526	5.072	5.984	5.185	6.900	7.087	5.593	5.200	5.318	5.340	5.756	5.148	5.808	5.456	4.720	5.858	6.109	5.378	5.202	5.160	6.054	5.818	5.160	6.459	6.029	6.134	5.139	6.320	5.546	5.089	4.924	5.155	6.095	5.942	5.927	5.627	4.717	4.809	5.978	5.374	5.649	5.277	5.145	5.176	5.472	5.545	6.294	5.345	5.075
MAP3K5	6.636	6.222	6.672	6.089	8.136	7.289	7.127	6.752	6.130	6.952	7.904	6.569	7.247	5.706	6.719	6.363	6.220	7.162	6.734	7.096	6.745	6.711	6.892	6.402	6.635	6.656	6.856	8.902	7.471	6.356	6.205	6.593	6.193	8.731	7.609	6.236	6.492	6.515	7.041	6.809	6.017	6.878	5.434	6.018	6.405	7.357	6.529	6.630	6.465
DSG3	3.575	3.206	3.354	5.727	5.872	5.772	5.120	3.464	5.318	6.863	3.432	5.291	6.967	3.127	3.162	5.631	10.195	3.395	6.596	3.621	3.246	3.787	4.747	7.534	8.830	3.193	3.078	5.617	3.036	3.079	3.375	6.738	3.325	3.063	3.791	3.051	3.251	3.430	6.999	3.155	3.047	3.105	7.086	6.806	3.729	3.152	4.168	3.759	4.481
PGBD4	3.777	3.934	3.238	3.834	3.500	4.006	4.435	4.235	4.027	4.359	3.486	3.467	3.943	3.728	3.886	3.872	4.529	4.227	3.709	3.576	3.818	3.818	3.755	4.076	4.022	3.836	3.803	3.956	4.100	3.648	3.978	4.238	3.748	4.168	4.016	4.090	3.619	3.738	4.158	4.243	3.922	3.900	3.570	4.033	4.109	3.700	3.931	3.717	3.719
RFPL3S	3.216	3.591	3.135	3.169	3.242	3.327	3.320	3.342	3.046	3.014	3.421	3.113	3.069	3.352	3.014	3.066	3.458	3.875	3.155	3.219	3.369	3.556	3.394	3.441	3.318	3.234	3.014	3.399	3.243	3.083	3.747	3.538	3.304	3.367	3.402	3.221	3.062	3.054	3.391	3.180	3.222	3.104	3.059	3.276	3.529	3.179	3.543	3.065	3.142
C10orf67	3.100	3.402	3.169	3.138	3.122	4.070	3.236	3.260	3.187	3.213	3.137	3.100	3.265	3.215	3.140	3.136	3.741	4.118	3.184	3.161	3.132	3.315	3.461	3.130	3.193	3.145	3.306	3.120	3.265	3.100	3.555	3.398	3.100	3.226	4.021	3.131	3.596	3.765	3.629	3.175	3.100	3.194	3.581	3.217	3.133	3.140	3.287	3.280	3.100
SEC14L4	3.292	4.297	3.530	3.150	3.198	3.341	3.204	4.655	3.756	3.203	3.156	3.172	3.174	4.126	4.479	3.189	5.420	4.753	3.306	3.153	4.424	3.339	3.841	4.528	3.585	3.360	5.749	3.745	3.192	5.720	3.407	4.042	3.178	3.381	4.047	3.575	5.424	6.933	3.496	5.667	3.864	3.566	5.048	3.526	5.860	5.282	3.638	3.882	3.386
POLR3F	5.132	5.262	4.912	6.092	6.087	6.394	5.452	5.458	5.140	5.330	5.812	5.219	5.411	5.723	4.994	6.619	6.513	5.828	5.553	5.658	4.924	5.909	5.505	5.778	5.357	6.590	5.310	5.774	5.642	4.863	5.437	6.042	4.978	6.090	5.759	5.500	5.257	5.704	6.681	5.858	5.920	5.881	5.198	4.663	6.045	5.385	5.818	5.102	5.576
ACD	5.776	6.316	5.696	6.150	7.208	6.053	5.704	6.317	6.674	5.852	5.892	6.511	6.632	5.349	5.911	6.720	7.308	6.134	5.535	6.852	6.049	6.300	6.358	7.002	6.743	5.501	6.634	6.601	6.359	6.416	5.723	5.784	5.734	6.044	6.055	6.064	6.702	6.841	5.955	6.153	6.446	5.704	6.132	4.895	5.692	6.622	6.180	6.395	5.973
ZNF560	3.043	3.080	3.043	3.043	3.095	3.068	3.055	3.103	3.043	3.043	3.043	3.057	3.043	3.881	3.043	3.043	3.086	3.444	3.125	3.092	3.043	3.043	3.333	3.067	3.056	3.043	3.043	3.075	3.043	3.063	3.253	3.143	3.043	3.043	3.320	3.043	3.043	3.043	3.243	3.080	5.902	3.082	3.068	3.076	3.070	3.043	3.096	3.043	3.052
MAGOHB	5.240	4.843	4.788	5.261	5.924	5.157	4.970	4.904	5.208	4.280	5.671	4.710	4.757	4.776	4.774	5.902	5.768	4.729	4.983	4.728	4.834	5.197	5.463	5.973	4.690	5.039	4.983	5.749	6.286	4.765	4.590	4.684	4.889	5.034	4.847	5.906	4.981	5.752	5.531	5.056	5.800	4.507	5.019	3.582	5.373	5.493	5.036	5.456	5.519
C15orf39	6.219	6.308	6.042	5.796	6.940	7.217	6.099	6.494	7.607	6.597	6.589	7.533	7.454	7.393	6.905	6.933	6.810	6.453	6.319	7.330	6.228	6.956	6.122	6.156	6.926	5.964	8.076	6.277	5.305	7.134	5.697	5.985	5.504	7.518	6.611	6.384	6.574	7.664	5.722	7.501	7.850	6.156	7.027	6.170	6.698	6.694	6.311	5.976	6.246
ELOF1	6.047	5.808	6.040	6.179	6.809	6.484	5.897	6.423	7.439	5.928	6.076	6.938	6.925	5.931	6.939	5.662	6.624	6.129	5.780	6.583	6.251	6.526	6.191	6.571	6.237	5.375	6.391	6.326	7.057	6.978	5.826	5.493	5.712	6.136	6.320	5.412	7.138	6.412	5.562	6.794	6.376	5.854	6.430	6.379	6.337	6.802	6.228	6.474	6.081
ANGEL1	5.947	5.727	5.791	5.874	6.952	6.452	6.218	6.413	6.311	6.566	6.081	6.118	6.400	6.405	5.703	6.472	6.927	5.977	5.913	6.239	5.710	6.322	6.095	6.916	6.629	6.633	5.742	5.931	5.676	6.231	5.682	6.137	5.416	6.702	6.628	6.389	5.861	6.476	6.240	5.393	7.840	6.659	6.637	5.367	6.395	5.935	6.496	5.078	5.806
FGF22	3.150	3.104	3.121	3.234	3.200	3.087	3.229	3.173	3.154	3.243	2.987	3.206	3.201	3.317	2.987	3.058	3.722	3.385	3.098	3.610	3.070	3.142	3.404	3.064	3.029	3.007	3.090	3.064	3.025	3.050	3.243	3.148	3.097	3.072	3.210	3.125	3.135	3.128	3.156	3.311	3.151	3.029	3.029	3.091	3.673	2.987	3.253	3.065	3.033
DNM1	4.455	7.652	3.158	4.753	3.597	4.884	5.820	5.233	4.675	6.358	4.194	3.698	5.685	5.485	3.570	4.112	5.750	4.600	5.296	5.569	3.706	4.509	5.055	4.289	7.104	4.363	4.814	4.502	3.048	5.244	5.313	4.898	4.254	6.532	4.713	5.232	4.881	4.164	6.402	4.911	4.957	5.646	5.193	3.757	6.617	3.981	5.948	4.116	3.469
RNF145	7.691	6.786	8.126	7.767	8.993	7.739	7.795	7.700	6.899	7.163	8.357	7.849	8.512	7.617	6.906	7.576	8.078	7.774	7.596	7.334	7.340	7.757	7.318	7.717	7.381	7.042	6.616	7.908	6.714	7.064	7.002	6.977	7.015	8.661	8.405	6.607	7.016	8.405	6.384	7.420	7.532	8.102	6.121	6.951	7.880	7.744	7.511	7.349	7.815
ZNF208	3.141	3.202	3.026	3.114	3.014	3.016	3.476	3.397	3.112	3.250	3.028	3.026	3.331	3.066	3.045	3.015	3.104	3.565	3.483	3.171	3.180	3.262	3.203	3.143	3.093	3.010	3.057	3.392	3.004	3.365	3.336	3.222	3.064	3.339	3.631	3.100	3.103	3.058	3.119	3.356	3.276	3.033	3.076	3.089	3.116	3.161	3.259	3.241	3.038
ENOSF1	6.207	7.167	7.246	6.194	6.464	6.116	6.385	6.476	5.803	6.564	7.484	6.559	6.583	7.699	6.040	7.519	7.168	6.643	6.544	7.221	6.018	6.779	6.637	5.032	6.591	6.553	7.083	6.331	7.036	6.265	6.313	7.773	6.176	7.410	7.412	7.216	6.167	5.949	7.581	6.065	6.216	8.329	5.837	6.526	7.709	6.292	7.913	6.185	6.806
AFAP1	6.520	5.452	5.196	6.043	5.938	6.947	6.101	7.169	6.146	7.044	5.706	5.926	7.165	6.010	5.306	5.441	6.613	6.069	6.793	6.730	5.240	6.167	6.262	5.615	5.847	5.620	5.666	6.019	4.955	6.743	6.766	5.979	6.151	7.672	7.078	6.977	5.844	5.560	5.767	6.653	6.290	4.932	6.212	5.605	7.008	6.819	6.501	5.773	5.416
PPP4R2	5.335	5.622	5.701	5.157	6.204	5.794	5.305	5.207	4.718	5.459	6.050	5.031	5.315	5.961	4.752	5.671	5.838	5.075	5.468	5.508	5.314	5.200	5.204	5.567	5.174	5.863	5.453	6.087	5.630	4.987	4.919	5.819	5.214	5.930	5.632	5.380	4.788	4.981	5.565	5.366	6.588	5.495	4.814	5.355	5.725	5.388	5.411	5.483	5.459
FBXO4	5.539	5.670	5.737	4.749	6.165	5.387	5.478	5.362	5.363	4.971	6.136	5.428	5.432	4.999	5.026	5.904	4.959	5.360	5.774	4.803	5.728	5.620	6.005	4.840	4.929	6.776	5.070	5.761	5.303	4.903	5.342	5.729	5.554	6.523	5.615	5.543	5.071	5.808	6.445	6.861	4.419	5.421	4.656	4.672	4.965	5.763	6.266	6.085	5.967
CLIC6	8.537	6.766	3.707	4.851	5.783	6.997	5.864	7.004	5.826	6.083	5.489	4.670	6.712	9.000	7.296	7.063	5.693	9.452	7.815	4.898	7.768	5.646	6.421	4.368	5.377	7.695	7.971	4.964	3.735	8.072	6.559	6.122	4.269	9.018	6.461	7.610	8.182	10.538	5.457	5.985	7.903	4.600	4.451	9.243	9.894	5.754	5.078	7.174	6.544
TAOK2	5.634	4.813	5.737	5.262	6.868	6.092	5.759	5.903	5.935	6.308	5.439	5.732	6.441	6.321	5.863	5.527	6.099	5.774	5.376	6.741	5.646	6.162	5.617	5.558	5.964	5.041	6.864	5.985	5.328	6.251	5.214	5.597	4.576	6.567	6.323	5.967	6.084	6.325	5.185	5.905	6.518	4.930	5.513	4.729	6.843	6.265	5.763	5.103	5.539
RASL10B	3.505	3.761	2.893	3.222	3.186	3.699	3.372	4.130	4.253	3.980	3.485	3.301	3.854	3.884	2.973	6.054	4.393	3.321	3.784	3.286	3.323	3.629	4.087	3.536	5.285	5.996	3.559	3.510	3.018	4.375	3.897	3.363	3.875	5.615	3.727	3.063	3.578	3.990	3.551	3.956	5.593	3.341	5.058	3.271	4.273	3.946	3.243	4.223	2.947
CCNE1	5.444	9.172	5.342	6.033	6.972	6.648	4.965	5.386	5.972	4.167	6.772	5.653	5.684	8.656	5.068	6.658	8.044	5.907	4.924	6.003	6.329	6.258	6.969	6.591	5.470	6.466	5.972	6.237	4.399	4.773	4.348	5.190	4.415	5.375	5.388	4.788	5.310	6.986	5.570	5.504	11.717	9.365	5.083	4.950	5.648	4.979	6.434	5.631	5.583
RASSF5	6.109	5.540	6.016	4.727	6.590	5.418	7.120	6.496	5.950	5.779	5.692	5.983	6.617	5.419	6.549	4.867	5.699	6.926	6.320	5.973	5.820	5.701	6.478	6.157	5.557	5.474	5.233	6.664	4.896	6.360	6.033	6.310	4.466	6.068	6.016	5.730	6.466	6.731	4.640	5.757	6.399	4.024	4.476	6.347	5.693	6.883	6.459	5.108	5.551
FBXO24	3.338	3.182	3.439	3.372	3.234	3.380	3.529	3.462	3.707	3.564	3.218	3.416	3.492	4.227	3.285	3.116	3.963	3.895	3.358	3.299	3.495	3.280	3.551	3.453	3.800	3.578	3.477	3.728	3.335	3.357	3.603	3.689	3.474	3.605	4.001	3.447	3.441	3.811	3.683	3.368	3.276	3.192	3.528	3.100	3.757	3.442	3.773	3.180	3.403
SBF2	5.047	4.837	5.050	4.685	6.083	5.827	5.124	6.217	4.524	6.016	5.479	4.767	5.182	4.683	4.470	5.311	6.056	5.076	5.675	5.673	5.309	5.144	5.175	4.833	5.088	5.785	5.531	5.704	3.944	4.819	5.385	5.338	4.525	5.967	5.697	5.331	4.710	5.268	5.630	4.986	5.408	5.707	4.820	4.363	5.108	5.325	5.071	4.852	5.111
DMRTB1	3.222	3.302	3.200	3.200	3.200	3.216	3.214	3.200	3.326	3.200	3.200	3.200	3.200	3.304	3.200	3.218	3.200	3.634	3.200	3.200	3.321	3.200	3.257	3.200	3.232	3.200	3.611	3.200	3.200	3.200	3.364	3.218	3.214	3.200	3.349	3.216	3.200	3.200	3.310	3.409	3.200	3.216	3.200	3.315	3.200	3.200	3.200	3.200	3.200
NCOA1	6.852	6.413	6.358	5.608	6.927	6.977	6.996	7.502	6.364	7.075	6.885	6.663	6.901	6.521	6.274	6.159	6.407	6.414	7.254	6.883	6.627	6.721	6.705	6.257	6.531	6.379	7.266	7.039	6.826	6.940	7.003	6.830	5.982	7.169	7.359	7.009	6.850	6.901	6.531	6.822	7.161	6.508	5.571	6.187	6.454	6.960	6.889	6.244	6.137
ZNF184	4.908	4.270	5.326	4.867	6.247	4.933	5.056	5.112	4.905	5.200	5.438	5.052	5.281	4.777	4.853	5.855	5.549	5.197	5.018	5.577	5.128	5.289	5.313	5.329	4.718	4.929	4.749	5.447	5.030	4.405	4.746	5.314	4.330	5.379	5.510	5.215	4.537	5.127	5.458	5.059	6.051	5.303	4.220	4.902	5.020	5.406	5.374	4.641	5.050
MMAA	5.391	5.586	4.830	3.934	5.128	5.331	4.804	4.605	5.125	5.144	5.628	5.259	5.013	4.395	4.619	4.834	4.203	4.688	5.201	5.240	4.658	4.474	5.141	4.153	5.324	4.977	5.174	4.382	4.943	4.279	4.966	5.190	4.536	4.614	5.573	5.250	4.400	5.039	4.692	5.275	4.934	4.612	4.390	3.707	5.423	5.060	5.384	4.606	4.729
ALOX12P2	3.066	4.788	3.091	3.578	3.371	3.102	3.417	3.353	3.111	3.127	3.069	3.166	3.102	5.031	3.108	3.007	3.834	3.360	3.135	5.067	3.540	3.125	3.873	3.038	3.075	3.252	3.295	4.379	3.083	3.150	3.325	3.045	3.012	3.746	3.400	3.343	3.192	3.625	3.064	3.375	4.434	3.010	3.029	3.953	3.166	3.183	3.552	4.034	3.130
ZDHHC9	7.587	7.588	8.368	7.326	8.309	9.051	7.371	7.289	8.283	8.379	8.261	8.327	7.958	7.188	7.229	8.602	8.102	7.775	7.822	8.222	8.111	7.816	8.242	8.088	8.187	8.682	7.773	7.857	6.290	7.530	8.311	7.739	8.856	8.446	8.497	8.228	8.039	7.937	7.758	8.271	7.792	8.585	9.249	7.510	8.235	7.431	8.223	7.429	7.447
CHST8	3.590	3.212	3.117	3.220	3.090	3.113	3.526	3.608	3.376	3.289	3.104	3.170	3.256	3.246	3.355	3.104	3.130	3.934	3.440	3.159	3.389	3.286	3.344	3.178	3.196	3.090	3.165	3.233	3.090	4.230	3.496	3.172	3.195	3.277	3.421	3.171	3.442	3.193	3.176	3.333	3.168	3.114	3.126	3.237	3.234	3.151	3.156	3.144	3.217
CAMK1	5.037	4.675	4.920	4.810	5.042	4.694	5.731	6.540	5.536	5.742	5.359	4.867	5.822	5.208	4.934	5.212	4.732	5.325	6.110	5.123	4.988	5.703	5.918	4.386	4.503	5.517	6.164	5.841	4.705	6.104	5.937	5.109	4.065	5.405	6.036	4.937	5.420	5.780	4.390	5.721	6.322	4.816	4.523	4.763	5.257	6.111	5.452	4.991	4.835
HSD17B11	8.238	8.530	9.599	7.840	9.457	8.648	7.613	8.162	8.041	9.412	9.616	8.041	8.753	7.471	7.055	8.667	6.865	7.801	8.741	9.244	9.870	8.557	9.265	8.065	8.234	7.809	8.645	8.187	9.156	7.813	7.621	8.455	8.807	7.540	9.702	8.040	8.083	8.392	8.796	8.840	8.561	8.902	7.569	7.020	6.923	7.988	8.033	6.572	9.262
CDK5RAP1	5.991	6.987	6.236	6.007	6.832	6.931	6.437	6.034	6.784	6.420	6.433	6.353	6.247	6.913	6.068	7.209	6.982	6.627	5.879	6.526	6.106	6.308	6.268	6.585	6.392	6.873	6.386	6.314	6.102	6.098	6.138	6.640	5.827	6.660	6.354	6.379	5.975	6.539	7.272	6.626	7.189	7.318	6.233	5.776	7.009	6.374	6.735	6.446	6.065
CERK	7.397	7.350	7.678	7.348	5.994	7.501	7.218	8.448	7.645	9.103	7.634	8.111	8.127	6.572	7.349	6.981	6.786	7.382	7.115	5.771	6.861	7.181	8.155	7.373	7.871	7.380	7.467	7.304	4.678	7.659	7.553	8.046	6.625	8.143	8.114	6.226	7.670	7.974	6.780	7.269	8.258	6.753	8.027	6.563	8.462	6.746	7.803	6.861	6.140
SNTB2	7.137	6.542	6.341	6.500	8.996	6.853	7.151	7.660	6.351	7.340	7.247	6.412	7.360	5.773	5.756	6.563	7.197	6.931	7.280	6.986	6.222	6.424	6.838	6.658	6.968	6.499	6.499	7.720	6.355	6.889	6.534	6.668	6.361	7.686	7.625	6.512	6.664	6.993	6.879	7.447	7.030	6.390	6.148	5.593	6.725	7.747	7.103	7.031	6.631
PAPLN	6.170	5.836	4.011	4.566	4.862	6.527	6.993	6.959	6.030	6.658	4.255	5.116	7.722	5.604	4.648	4.694	6.200	6.280	5.078	5.421	5.123	5.490	5.190	3.520	5.424	3.888	5.399	5.408	3.534	6.734	5.970	5.567	3.839	6.964	7.270	6.159	5.679	6.777	4.270	5.568	5.937	4.349	4.054	4.277	6.141	5.655	5.413	5.009	4.279
CEP350	6.948	6.531	6.969	6.247	7.680	7.346	7.014	7.484	6.554	7.333	7.064	6.007	6.741	6.207	6.317	6.592	6.864	6.902	6.785	7.184	6.579	6.464	6.994	6.667	6.901	6.833	6.501	7.095	5.704	6.061	6.403	6.789	5.755	7.562	7.574	7.091	6.667	7.225	7.002	6.678	7.749	6.506	5.808	5.908	7.186	6.915	6.790	6.302	6.474
PRL	3.049	3.962	3.049	3.049	3.090	3.078	3.227	3.119	3.091	3.093	3.049	3.049	3.156	3.168	3.264	3.241	3.049	3.449	3.716	3.107	3.049	3.809	3.121	3.105	3.049	3.049	3.354	3.192	3.156	3.182	3.588	3.049	3.154	3.556	3.049	3.078	3.112	3.049	3.221	3.078	3.146	3.049	3.192	3.049	3.227	3.049	3.131	3.094	3.114
KIF16B	5.483	5.016	5.566	5.955	6.400	7.041	5.818	5.907	6.077	6.370	6.595	5.912	6.019	5.349	5.606	6.439	6.523	5.614	5.924	6.269	5.493	5.926	5.192	5.631	6.366	6.860	5.555	5.487	5.310	5.352	5.578	6.050	5.775	6.447	6.751	6.441	5.805	5.642	6.582	5.555	4.998	5.915	6.412	5.088	5.625	5.723	6.381	5.063	5.394
HCRTR1	3.076	3.111	3.086	3.070	3.146	3.146	3.419	3.978	3.282	3.295	3.027	3.067	3.193	3.245	3.073	3.127	3.759	3.322	3.295	3.178	3.063	3.208	3.113	3.157	3.199	3.144	3.404	3.135	3.123	3.492	3.381	3.310	3.181	3.339	3.198	3.130	3.083	3.120	3.173	3.433	3.056	3.133	3.114	3.027	3.188	3.073	3.077	3.094	3.027
CD1B	3.657	3.833	3.161	3.753	3.456	3.389	4.450	3.563	3.819	4.797	3.504	3.598	3.741	3.110	3.771	3.826	3.086	3.879	3.358	3.540	3.280	3.214	4.696	3.210	3.425	3.773	3.171	3.804	3.086	3.494	3.541	3.714	3.086	3.993	3.886	3.976	3.352	3.631	3.086	3.302	4.382	3.188	3.217	3.329	3.256	5.172	3.973	3.187	3.136
ZNF155	3.882	3.837	4.093	3.251	4.383	3.931	4.132	4.431	3.522	4.548	4.557	3.351	4.189	3.531	3.780	3.580	4.352	4.359	3.963	4.170	4.105	4.305	4.288	3.238	3.663	4.033	4.064	4.243	3.645	3.755	4.190	4.629	3.123	4.368	4.831	3.987	4.212	4.055	3.869	3.709	4.384	3.032	3.752	3.868	3.512	4.315	4.029	3.795	3.873
RHAG	3.177	3.184	3.045	3.045	3.045	3.093	3.067	3.291	3.045	3.045	3.103	3.045	3.045	3.045	3.045	3.073	3.128	3.966	3.225	3.045	3.045	3.117	5.657	3.091	3.070	3.045	3.045	3.836	3.045	3.157	3.302	3.210	3.045	3.079	3.116	3.045	3.221	3.045	3.488	3.371	3.045	3.045	3.045	6.253	4.251	3.045	3.179	3.064	3.081
GRPR	3.364	3.239	3.091	3.085	3.364	3.288	3.183	5.527	3.219	4.902	3.217	3.283	3.280	3.216	3.291	3.133	3.070	3.631	4.852	3.872	3.179	3.414	3.534	3.789	3.214	3.773	3.466	4.149	3.318	3.919	5.127	3.406	3.070	3.673	4.906	3.227	3.129	3.336	3.070	3.942	3.244	3.455	3.713	3.163	3.451	3.367	3.388	3.166	3.261
C10orf113	3.315	3.404	3.061	3.167	3.061	3.248	3.234	3.061	3.061	3.250	3.061	3.061	3.061	3.107	3.061	3.061	3.273	4.598	3.134	3.061	3.061	3.061	3.484	3.061	3.254	3.061	3.061	3.708	3.061	3.061	3.061	3.279	3.519	3.529	3.403	3.249	3.061	3.061	3.696	3.061	3.061	3.521	3.251	3.226	3.260	3.061	3.061	3.208	3.061
FKBPL	5.103	4.595	5.061	5.249	6.104	5.086	4.568	4.806	5.448	4.518	4.900	5.259	5.022	5.791	5.339	5.881	5.924	5.260	4.909	5.963	5.403	5.534	4.776	5.325	4.955	4.783	5.419	5.072	4.968	4.949	4.164	4.580	4.205	4.864	5.014	4.763	4.941	5.580	4.637	5.702	6.192	5.705	4.567	5.011	4.929	4.762	5.435	5.142	5.481
GNGT2	4.269	3.705	3.240	4.322	4.609	3.983	4.807	4.636	4.557	4.165	4.675	4.384	4.696	3.664	4.275	3.925	5.426	4.516	4.894	4.397	4.158	4.225	4.509	3.399	3.719	3.833	4.134	4.721	4.487	5.017	4.160	4.185	3.796	4.474	4.202	4.081	4.763	4.934	3.714	4.206	4.357	3.263	3.401	3.757	3.764	5.518	4.911	3.850	4.550
CDKN2AIPNL	8.091	8.185	8.122	8.926	10.114	8.765	8.043	8.998	8.921	7.908	8.057	8.772	8.538	9.023	8.166	8.762	9.075	8.507	7.627	7.540	7.430	8.820	9.090	9.115	7.865	8.031	8.625	8.879	9.759	7.972	7.899	6.996	7.930	8.566	9.205	7.419	8.552	9.410	7.386	8.929	9.554	10.416	7.850	6.445	7.884	8.888	7.335	9.144	8.500
ZNF132	3.786	3.901	4.070	3.546	4.653	3.559	4.447	4.970	3.863	4.513	4.062	3.473	4.219	3.404	4.117	3.457	3.942	4.363	4.168	4.422	3.648	4.265	4.379	3.543	4.048	3.362	3.907	4.263	3.303	4.144	4.393	3.962	3.439	4.150	4.809	3.643	3.972	4.263	3.783	3.985	5.214	3.421	3.530	3.642	4.463	3.843	3.986	3.553	3.681
CCDC90B	7.032	7.305	6.852	7.047	7.012	7.516	7.343	7.734	7.060	7.346	7.915	7.079	7.330	6.988	6.716	7.918	9.544	7.182	7.728	7.064	7.366	7.011	7.842	7.817	6.940	7.385	7.630	7.914	7.234	7.503	7.308	7.253	6.784	6.964	7.607	6.905	7.375	7.328	7.129	7.915	7.820	7.455	6.793	6.712	7.244	7.476	7.415	7.288	7.375
PRKRA	7.666	8.569	7.603	7.414	8.271	7.915	7.211	8.145	7.138	7.536	8.195	6.435	7.601	7.435	7.005	8.289	8.782	7.430	7.854	7.062	8.926	8.148	7.751	8.405	7.502	7.905	7.782	8.371	7.444	7.415	7.982	7.321	7.334	7.921	7.843	7.567	7.259	7.736	7.720	8.440	7.803	7.435	7.013	7.325	8.084	7.243	7.512	7.799	7.525
CDC123	8.272	8.319	8.502	7.816	9.789	8.549	7.734	7.291	8.332	8.068	8.886	8.106	8.265	7.635	7.573	9.317	8.722	8.500	8.075	8.561	8.407	8.108	8.797	8.194	8.190	8.894	8.112	9.059	8.350	7.775	7.385	7.683	7.773	7.984	8.334	7.815	7.233	8.219	8.491	9.509	8.603	8.742	8.419	7.516	7.694	8.296	8.520	8.761	8.151
FGB	3.934	7.777	3.128	3.141	3.128	5.741	3.128	3.146	4.839	3.397	6.504	3.527	3.220	6.766	3.589	4.902	3.408	3.492	3.576	3.158	4.495	4.248	3.338	3.292	4.408	3.128	3.276	3.147	3.128	3.128	4.805	5.377	3.705	3.363	3.295	3.644	3.706	3.307	4.744	4.532	3.557	4.726	3.232	3.411	5.192	3.128	3.346	3.251	3.128
NQO2	6.011	4.916	4.810	4.786	6.623	6.033	5.348	5.302	6.069	5.649	5.850	6.057	5.680	5.824	5.340	7.063	5.443	5.328	5.281	7.032	5.550	6.003	5.851	6.230	6.645	5.701	6.121	6.093	4.816	4.916	4.864	5.178	5.822	5.924	5.443	6.320	5.646	6.105	5.407	7.060	5.703	6.321	4.303	5.394	5.730	5.108	6.354	6.027	5.190
DPY19L2P4	3.153	3.270	3.053	3.068	3.079	3.090	3.103	3.332	3.053	3.161	3.053	3.074	3.121	3.079	3.053	3.096	3.053	3.374	3.190	3.125	3.127	3.107	3.053	3.279	3.053	3.053	3.146	3.122	3.087	3.082	3.611	3.138	3.136	3.290	3.207	3.194	3.222	3.118	3.076	3.107	3.053	3.053	3.053	3.274	3.073	3.053	3.155	3.150	3.053
LPGAT1	6.314	6.036	5.461	5.848	7.276	6.880	5.922	6.090	5.617	6.606	6.559	5.466	5.910	5.299	4.661	5.757	5.436	5.827	6.050	6.502	5.447	5.766	6.106	5.758	6.232	5.884	6.239	6.570	5.237	5.324	5.784	5.202	5.060	6.668	6.345	5.772	5.738	7.355	5.797	6.149	7.749	5.913	5.267	4.967	5.593	5.770	6.164	6.320	5.506
PRELID2	4.579	4.721	3.925	4.792	5.317	4.631	4.424	4.299	4.612	4.909	5.571	5.198	4.294	4.059	4.465	4.472	4.019	4.680	4.151	4.770	4.490	4.152	4.609	4.656	5.145	4.166	4.387	4.716	4.739	3.991	4.108	3.936	4.557	4.510	4.641	5.409	4.217	4.758	4.133	4.289	4.249	5.101	3.897	3.648	3.639	4.454	4.784	4.870	4.773
TKT	9.064	8.498	9.854	8.843	10.574	9.471	8.558	8.595	8.578	8.931	9.467	9.666	9.583	9.220	8.908	9.782	8.478	8.957	8.876	9.358	8.950	9.262	9.425	8.774	8.932	9.520	9.460	10.320	9.114	8.831	7.861	8.441	8.488	7.942	9.642	8.476	8.478	9.130	9.064	9.727	9.512	9.292	8.918	8.137	9.962	9.109	9.693	9.026	7.812
PRRG1	5.809	6.039	5.533	5.265	7.866	7.708	5.283	5.834	5.860	6.189	6.438	5.575	6.202	4.717	4.765	6.116	5.126	4.654	7.175	7.042	5.697	5.683	6.280	6.229	6.539	7.278	5.226	6.334	3.601	5.348	5.418	5.503	4.012	6.705	6.473	6.001	5.508	5.648	6.656	5.615	5.541	5.280	6.499	6.042	5.563	5.119	4.957	5.922	4.619
CAMKV	3.320	3.644	3.241	3.307	3.257	3.525	3.494	3.323	3.274	3.484	3.450	3.294	3.468	3.366	3.286	3.489	3.562	3.533	3.412	3.353	3.241	3.252	3.406	3.389	5.986	3.889	3.315	3.313	3.263	3.312	3.728	3.397	3.403	3.257	3.308	3.264	3.291	3.241	3.379	3.275	3.633	3.733	3.538	3.440	3.601	3.359	3.274	4.061	3.250
STAR	3.279	3.684	3.570	3.446	3.467	3.303	3.999	3.560	3.213	3.430	3.149	3.162	3.198	3.175	3.361	3.162	3.276	4.475	3.459	3.404	3.308	3.777	3.562	3.446	3.169	3.191	3.185	3.338	3.517	3.583	3.638	3.653	3.125	3.741	3.760	3.429	3.254	3.305	3.785	3.538	3.293	3.427	3.168	3.203	3.963	3.475	3.669	3.230	3.282
RPRML	3.305	3.654	3.332	3.177	3.305	3.314	3.920	3.441	3.177	3.248	3.234	3.333	3.236	3.479	3.463	3.177	5.012	4.225	3.229	3.792	3.272	3.515	3.680	3.177	3.318	3.311	3.177	3.349	4.432	3.386	3.560	3.735	3.262	3.734	4.302	3.358	3.459	4.060	3.397	3.692	3.331	3.363	3.177	3.699	3.413	3.177	3.427	3.476	3.247
PLA2G2D	5.744	4.535	3.810	5.280	7.377	6.423	7.800	5.700	4.977	5.890	4.553	5.294	4.192	4.126	6.097	4.202	4.841	6.240	5.903	6.548	5.051	4.939	5.352	3.750	3.799	3.780	4.779	6.653	5.635	5.913	5.786	5.456	3.840	3.837	4.529	6.693	6.297	6.992	3.888	4.829	7.810	3.872	3.854	4.131	4.233	8.357	7.603	4.487	4.577
KRT6B	4.817	4.869	3.218	5.967	3.135	3.208	5.095	3.135	5.851	3.163	3.201	3.507	6.659	6.313	4.102	7.326	11.486	4.236	4.620	3.208	5.696	4.020	3.754	9.530	10.212	3.487	3.378	3.135	3.135	3.556	6.596	6.185	3.312	5.105	4.826	3.818	3.342	7.904	6.645	5.440	3.340	3.812	6.749	7.330	7.933	4.133	4.636	3.178	3.204
QKI	5.030	4.305	3.232	4.408	5.168	4.506	5.710	5.973	4.573	5.362	5.245	4.461	5.593	4.865	4.336	3.860	5.475	4.930	5.969	4.820	4.731	4.833	5.264	5.006	4.250	4.251	5.032	5.926	4.057	5.413	5.535	4.943	3.977	5.920	5.749	4.400	5.082	5.071	4.679	5.233	5.717	3.002	4.311	4.073	5.333	5.215	5.241	4.743	4.480
PITPNB	7.086	6.572	7.115	6.726	8.408	7.773	6.978	7.416	6.118	7.126	7.544	6.385	7.313	6.443	6.415	7.056	7.992	7.041	7.490	7.698	7.389	7.435	7.175	7.440	7.555	7.664	7.385	7.932	7.063	6.636	6.940	6.996	6.170	7.377	7.643	6.261	6.728	7.155	7.194	6.734	7.910	7.044	6.613	5.894	7.047	7.526	7.708	6.816	7.094
ZNF662	3.862	4.617	3.158	3.276	3.224	3.978	4.522	5.014	3.293	4.391	3.405	3.280	4.131	3.502	4.050	5.075	3.584	3.816	3.873	3.520	3.552	3.874	4.676	3.139	3.351	3.120	3.661	4.070	3.096	3.880	4.705	3.862	3.291	4.495	4.670	3.461	3.596	4.462	3.460	3.774	3.412	3.218	3.415	3.500	4.961	3.447	4.069	3.438	3.408
IKZF5	5.446	5.802	5.994	5.462	6.829	6.618	5.994	6.252	5.470	6.527	6.039	5.246	5.554	5.181	5.060	5.630	5.793	5.816	5.909	6.011	5.698	5.776	6.141	5.247	5.912	5.900	6.477	6.501	5.444	5.598	5.604	6.414	5.147	5.932	6.277	5.465	5.032	5.194	5.456	5.458	6.104	5.477	4.791	5.549	5.962	5.308	6.263	5.524	5.510
TTC16	4.167	3.877	3.793	3.815	4.058	4.006	4.716	3.992	3.831	3.848	3.817	3.794	3.961	3.805	3.835	3.795	4.262	4.288	3.849	3.904	3.798	3.846	4.010	3.744	3.918	3.804	3.833	4.115	3.760	3.940	4.184	3.968	3.784	3.888	4.007	3.881	3.864	4.224	3.891	4.097	3.901	3.902	4.257	3.767	3.957	4.002	4.348	3.798	3.834
ZNF415	4.989	4.485	3.422	4.308	3.936	4.118	4.992	5.913	4.311	6.193	4.289	4.061	5.014	4.995	4.194	5.494	4.606	5.018	5.674	4.267	4.206	4.883	4.554	4.149	5.547	4.417	4.096	4.795	5.135	5.325	5.835	4.420	3.973	5.121	5.438	6.409	4.255	3.901	5.696	4.670	6.565	3.503	4.146	4.011	4.384	4.225	4.476	4.158	3.950
ACOT4	5.797	5.658	5.469	3.994	4.492	4.562	5.096	5.224	5.828	5.219	6.156	4.937	5.340	6.826	5.674	6.504	6.412	4.551	5.191	3.877	5.927	4.516	5.887	5.224	4.813	4.458	6.262	4.255	3.613	5.394	4.441	5.023	5.050	5.218	5.111	6.168	5.804	6.400	5.357	6.233	6.398	5.673	5.260	4.792	5.443	4.952	4.053	5.950	5.165
ARPC1B	7.821	7.005	6.936	6.959	7.918	7.971	7.894	7.660	8.810	8.055	8.213	7.951	8.696	7.872	7.294	8.825	8.838	7.859	7.882	8.643	8.019	7.876	8.077	8.176	8.164	8.714	9.243	8.157	6.540	8.033	6.968	7.010	8.796	7.946	8.319	7.737	11.032	9.502	6.937	9.028	7.364	7.546	8.906	7.020	7.627	8.150	8.798	8.846	7.536
GUCY2C	7.480	5.132	7.266	7.423	7.786	8.748	6.796	4.644	8.192	8.693	8.829	8.294	7.580	3.210	4.715	8.458	3.870	3.858	7.736	6.895	4.982	6.757	4.118	7.357	8.835	8.746	4.577	4.501	3.100	5.842	7.006	8.869	7.328	8.245	8.379	9.684	4.596	7.402	8.069	3.483	3.126	7.179	7.825	4.371	3.203	3.583	5.790	5.104	5.358
SUMF1	6.700	5.909	8.120	5.990	6.675	6.691	6.343	6.672	6.608	6.984	7.205	7.467	7.424	7.156	6.080	6.579	6.885	6.885	6.699	7.532	6.897	6.070	7.168	6.829	6.192	6.384	7.879	6.884	6.484	6.987	6.164	6.441	6.607	6.872	7.584	6.385	7.098	7.407	6.438	7.042	7.501	6.359	5.872	6.963	7.036	7.112	6.900	7.152	6.875
MBD3L1	3.134	3.202	3.069	3.069	3.069	3.069	3.069	3.069	3.069	3.139	3.069	3.069	3.183	3.226	3.069	3.069	3.224	3.821	3.515	3.069	3.069	3.069	3.477	3.318	3.069	3.069	3.069	3.239	3.069	3.069	3.271	3.538	3.069	3.134	3.137	3.069	3.069	3.152	3.182	3.245	3.147	3.117	3.069	3.069	3.119	3.069	3.316	3.069	3.069
SLC29A4	3.843	6.458	3.214	3.993	3.420	5.484	4.741	4.886	5.464	4.128	5.065	5.783	4.687	8.156	4.470	5.992	6.815	4.221	4.878	4.157	5.320	4.631	3.713	4.955	5.790	4.002	7.971	3.616	3.288	5.239	4.201	4.691	5.313	4.534	5.712	4.424	4.463	3.779	4.033	4.476	8.174	6.370	5.780	3.955	6.302	3.489	4.167	4.337	3.969
NR2C2AP	6.693	6.188	6.810	6.965	7.603	7.455	5.922	6.818	8.995	6.334	6.500	6.912	6.678	6.090	6.196	6.837	7.359	6.993	5.739	6.993	6.821	7.060	7.276	7.819	6.729	5.941	6.802	6.596	6.826	6.656	6.251	6.101	6.824	6.182	6.636	6.230	7.140	6.973	6.216	6.706	6.902	6.663	6.651	6.033	6.969	7.141	6.616	6.803	6.767
LAS1L	6.111	6.312	5.809	5.885	7.259	7.183	6.003	6.242	6.853	6.030	6.267	6.563	6.402	6.247	6.278	6.724	7.028	6.110	6.061	6.416	5.862	6.656	6.675	6.651	6.287	7.246	6.146	6.327	6.384	6.248	6.267	5.947	5.492	6.314	6.475	6.352	6.678	7.008	6.104	6.488	7.244	6.978	6.879	5.442	6.499	6.434	6.200	5.729	5.939
QRICH1	7.118	6.786	7.629	6.500	7.997	7.654	7.195	7.613	6.743	7.494	7.622	7.277	7.522	7.104	7.216	7.296	7.465	7.233	6.924	7.945	7.180	7.278	7.486	6.917	6.959	7.318	7.154	7.823	6.264	7.213	7.160	7.530	6.014	7.663	7.923	6.734	6.905	7.413	7.079	7.361	8.583	6.863	6.751	7.232	7.886	7.549	7.745	7.034	6.528
INPPL1	7.808	8.074	7.537	7.125	9.092	9.189	7.925	8.427	8.080	8.622	7.770	7.928	8.411	8.395	7.668	8.304	8.856	7.996	7.420	8.604	8.395	8.053	7.689	6.584	8.577	7.346	8.055	8.522	7.284	9.129	7.802	7.994	6.240	9.128	8.489	8.505	7.556	7.917	7.736	8.264	9.932	8.350	7.498	7.386	9.591	8.076	8.286	8.611	7.249
IFT122	4.772	5.520	5.103	4.372	5.825	4.855	4.856	5.074	5.037	5.066	5.027	5.041	5.299	5.143	4.635	4.835	5.155	5.307	4.792	5.184	5.003	5.171	5.498	4.641	5.199	4.320	5.155	5.047	4.610	5.015	4.489	4.876	4.096	5.535	5.498	5.183	5.223	5.364	4.891	5.282	6.637	4.904	4.764	4.595	6.317	5.597	5.702	5.314	4.467
SMARCAL1	6.318	6.504	6.115	5.570	6.895	6.914	6.394	6.620	6.309	6.401	6.986	6.278	6.714	5.635	6.142	6.311	7.094	6.441	6.780	6.327	6.241	6.560	6.237	6.656	6.300	6.465	7.231	7.079	5.758	6.461	6.029	6.295	5.538	6.495	6.717	6.475	6.446	7.084	5.476	6.450	7.154	6.341	6.070	5.692	6.606	6.582	6.541	6.202	6.235
NFE2L3	7.381	7.114	7.618	7.305	9.135	8.668	7.254	5.866	8.182	7.095	8.340	7.595	7.602	7.546	6.017	8.508	8.730	7.773	7.433	8.570	6.668	7.230	8.694	8.778	7.482	8.629	8.027	9.073	6.675	7.514	7.275	8.016	8.193	7.467	6.952	7.363	7.004	8.551	8.038	7.638	8.732	7.921	8.588	6.810	7.978	8.560	7.604	7.493	8.507
NPL	6.500	5.311	4.637	5.630	7.026	6.039	7.410	5.751	5.988	6.313	6.879	5.995	6.109	5.836	4.853	5.775	5.392	5.307	6.685	6.346	5.449	5.263	5.649	5.634	4.614	6.104	5.804	6.145	6.303	5.197	4.957	6.313	5.169	6.262	6.615	7.246	6.895	6.162	6.196	5.944	6.373	4.464	4.877	4.925	5.032	6.682	6.276	5.352	5.814
CREB3L3	3.150	4.203	4.000	2.901	2.973	5.556	3.198	4.899	7.237	4.298	4.281	5.807	3.287	5.959	6.535	3.586	2.852	4.018	6.885	2.954	5.602	7.004	4.758	2.909	5.463	3.370	5.278	3.199	2.961	5.026	4.546	5.525	3.288	3.031	5.059	3.991	5.832	3.939	3.058	6.565	7.180	5.117	3.478	5.556	3.188	3.307	4.876	6.760	4.032
FCAR	5.091	4.389	4.250	4.352	8.717	5.056	4.661	4.506	4.574	4.193	4.900	6.807	7.908	4.321	4.216	4.104	5.040	6.230	5.603	4.275	4.666	4.451	5.164	4.136	4.470	6.735	4.094	5.455	4.294	4.395	4.456	6.011	3.997	9.593	5.036	4.399	5.124	4.424	4.790	4.166	4.584	4.200	3.957	3.971	5.637	5.542	5.396	4.198	4.140
BRPF3	6.760	6.955	6.795	5.780	6.690	7.322	6.322	7.435	7.046	7.721	7.234	6.911	7.137	7.238	6.525	7.464	7.104	6.766	6.436	6.927	7.248	7.130	7.182	6.304	7.260	6.713	7.491	7.233	5.707	6.924	6.504	6.944	5.755	7.674	7.501	6.972	6.718	7.867	6.887	7.027	9.074	6.757	6.738	6.157	7.288	6.966	6.711	6.889	6.697
PEX13	5.982	5.279	6.314	5.212	6.684	6.185	5.492	6.331	5.522	6.168	6.552	5.721	6.022	5.695	5.335	6.410	7.028	5.582	5.688	6.774	6.698	5.722	6.053	5.751	6.241	6.283	6.476	5.846	5.645	5.298	6.001	5.813	5.634	6.136	6.705	6.127	5.682	6.469	5.792	6.375	6.063	6.155	5.178	6.028	6.489	6.291	6.126	6.180	5.966
ZNF630	4.037	4.942	4.579	4.860	4.666	5.555	4.484	4.668	4.559	4.943	4.146	3.539	4.792	4.498	4.447	4.839	5.110	4.839	4.703	4.068	4.304	4.383	4.012	3.918	4.229	5.065	4.785	3.967	4.127	4.508	4.723	4.702	4.376	4.615	4.783	4.908	4.597	5.009	4.739	4.499	4.693	5.352	4.922	3.389	4.404	4.259	3.892	4.560	4.647
PAIP1	6.031	6.746	6.132	5.788	7.021	6.218	5.599	6.272	6.149	5.900	6.062	6.008	6.164	6.560	5.503	6.468	6.876	5.980	6.166	6.070	6.416	6.173	6.669	6.114	6.013	7.097	6.311	6.339	6.164	5.853	5.756	5.500	5.514	6.927	6.464	5.965	5.955	6.501	6.604	5.784	6.847	6.448	5.613	5.494	6.114	6.110	5.979	6.927	6.049
IL2	3.240	3.320	3.052	3.012	3.012	3.012	3.491	3.609	3.062	3.065	3.174	3.012	3.056	3.131	3.058	3.169	3.130	3.922	3.230	3.047	3.012	3.081	3.255	3.012	3.012	3.113	3.012	3.057	3.012	3.012	3.166	3.310	3.012	3.012	3.113	3.271	3.012	3.347	3.056	3.208	3.128	3.012	3.012	3.012	3.050	3.266	3.244	3.012	3.115
KLHL23	5.408	6.809	4.598	5.645	6.561	6.582	4.586	6.220	4.863	5.982	5.853	4.427	5.207	4.938	4.262	6.162	5.888	5.411	5.734	5.650	5.700	5.495	5.561	6.193	6.119	5.665	6.106	6.113	5.088	5.223	6.170	5.268	5.627	5.286	5.695	5.628	4.694	6.455	5.997	7.047	6.643	6.244	5.211	4.489	5.523	5.452	5.407	5.469	6.241
MESP2	3.320	3.327	3.116	3.161	3.114	3.612	3.645	3.283	4.655	3.123	3.165	3.178	3.432	3.950	3.399	4.225	4.534	3.751	3.246	3.374	3.354	3.156	3.817	3.931	3.937	3.047	5.918	3.033	3.148	3.478	3.477	3.381	3.223	4.168	3.375	5.833	3.923	6.317	3.597	4.208	3.901	3.546	3.630	3.199	3.454	3.059	3.260	3.463	4.534
NDUFV3	5.758	5.765	5.450	5.798	6.238	5.444	5.209	6.097	5.821	5.575	5.613	5.690	5.811	5.510	4.966	5.702	5.407	5.304	5.208	5.143	4.990	5.693	5.914	5.811	4.798	5.469	6.192	5.418	5.940	5.465	5.650	5.032	5.469	5.490	5.890	4.623	5.417	4.868	4.887	5.663	5.669	5.309	5.295	5.456	5.181	5.578	5.366	5.393	5.639
TCEA2	5.018	6.289	3.299	4.496	4.434	5.487	5.247	6.415	4.858	5.069	3.936	4.642	5.637	6.346	4.754	4.252	6.880	5.770	5.380	4.362	6.481	5.283	5.680	5.822	5.281	4.526	5.842	4.624	6.351	6.001	6.072	5.226	4.898	5.867	5.276	4.344	5.903	6.404	4.926	5.740	6.933	5.622	5.750	5.047	5.848	6.175	4.639	5.518	5.596
ADCY5	5.326	4.901	2.963	3.055	2.842	3.666	4.358	7.119	4.586	5.847	3.046	3.994	5.237	6.154	3.753	3.585	3.004	4.336	5.561	4.571	3.795	5.510	3.563	2.787	3.407	2.882	4.922	4.468	3.266	6.555	6.123	3.333	3.007	4.471	6.249	3.826	4.537	5.325	2.987	4.253	5.599	2.864	4.746	3.615	4.289	4.833	3.573	3.094	3.192
KCTD20	7.397	7.171	7.321	6.538	8.325	7.276	7.704	8.301	6.904	7.992	8.150	6.905	7.828	7.290	6.584	7.867	7.412	7.527	8.267	7.952	7.460	7.272	7.676	7.000	7.939	8.071	7.179	8.215	5.897	7.515	7.574	7.703	6.362	8.201	8.136	6.812	7.297	7.474	7.726	7.829	8.274	7.310	7.017	6.301	7.711	7.560	8.226	7.138	6.550
HRC	3.587	3.625	3.281	3.325	3.192	3.517	4.154	4.085	3.628	3.924	3.401	3.654	4.297	3.520	3.444	3.286	3.630	4.301	3.954	3.447	3.549	3.620	3.778	3.289	3.459	3.475	3.955	3.762	3.492	4.514	3.544	3.724	3.506	3.796	3.972	3.676	4.020	3.539	3.364	4.050	8.407	3.346	3.566	3.601	3.665	3.488	3.624	3.290	3.123
SEZ6L	3.185	3.103	3.003	3.037	3.012	3.006	3.287	4.424	3.091	3.495	3.040	3.015	3.182	3.069	3.038	3.033	2.991	3.737	3.357	3.090	3.043	3.285	3.282	3.158	3.023	3.016	3.188	3.128	3.039	3.844	3.451	3.068	2.996	3.096	3.374	3.067	3.173	3.037	3.136	3.360	5.028	3.039	3.087	3.057	3.142	3.144	3.163	3.091	3.006
HSPA1L	4.087	4.198	3.718	3.930	4.482	4.188	4.751	4.928	4.542	5.069	4.240	3.900	4.487	4.708	4.070	4.665	5.797	4.835	4.629	4.257	4.223	4.351	4.230	4.293	4.732	4.547	4.942	4.488	3.664	4.439	5.253	4.691	3.974	4.519	4.476	5.140	4.431	5.173	4.645	4.936	5.413	4.586	5.003	6.800	4.627	4.345	4.460	4.327	3.779
SPATS2	5.428	5.560	5.365	5.414	6.192	6.061	5.433	5.466	5.810	5.325	5.678	5.576	5.928	5.311	5.758	5.677	7.411	5.645	5.584	5.921	5.591	5.268	6.059	5.470	5.863	5.389	5.959	6.844	5.438	5.504	5.280	5.807	5.136	6.350	5.838	5.475	6.147	5.906	5.919	6.008	6.986	5.982	5.322	5.758	5.775	5.907	5.669	5.474	5.538
TBPL1	6.844	7.749	6.729	6.218	7.020	7.038	6.792	6.611	6.923	6.819	6.928	6.938	6.870	6.058	6.068	7.451	7.064	6.343	6.849	6.806	6.533	6.620	7.312	7.368	6.983	7.591	6.999	7.214	6.554	6.419	6.684	6.770	6.960	6.950	6.830	6.340	6.212	6.606	7.639	7.351	7.137	6.949	7.418	6.768	6.378	7.023	6.882	6.959	6.583
PCYOX1	7.292	7.522	8.316	6.860	8.633	8.355	7.178	8.828	6.894	8.446	8.425	7.155	8.030	6.589	6.869	7.643	7.876	8.104	8.555	7.886	7.864	7.896	8.491	7.739	7.677	8.175	8.308	8.588	6.599	8.224	8.161	7.862	6.770	7.887	8.853	7.644	7.720	7.766	8.060	8.132	8.278	7.821	7.447	7.123	8.040	7.375	7.489	6.975	7.019
TNNC1	5.490	5.367	4.720	3.218	3.981	4.498	4.072	4.412	4.398	5.086	4.139	3.624	5.749	5.270	4.157	4.142	7.003	3.862	4.761	5.105	6.377	6.198	4.243	5.311	5.864	4.109	7.278	6.328	3.119	6.351	4.936	4.783	4.406	3.077	6.636	3.733	4.488	4.408	3.734	4.543	8.465	3.198	3.662	5.588	3.235	4.309	8.356	4.987	4.764
BCL2L2	7.465	6.925	6.473	6.476	7.400	7.350	6.806	8.375	6.737	7.930	6.781	6.539	7.658	7.701	7.056	6.289	8.009	6.332	7.001	8.038	7.009	7.677	6.604	7.573	7.275	7.322	7.201	7.166	6.414	7.493	7.864	6.360	6.598	7.926	7.831	6.975	7.099	6.563	7.112	6.853	6.905	6.778	7.121	6.348	7.183	7.444	7.025	6.588	6.614
GMPR2	6.943	6.509	7.007	6.695	7.876	7.394	6.810	7.323	7.396	7.347	7.781	7.387	7.561	6.844	7.120	7.020	7.698	6.355	7.344	7.406	6.943	7.217	6.585	7.432	7.381	7.252	7.445	7.643	6.335	7.510	6.770	7.276	6.335	7.126	7.345	6.438	7.098	7.104	6.716	6.925	7.485	6.890	6.987	6.691	7.327	7.118	7.584	6.746	7.041
FAT2	3.127	3.226	3.084	3.106	3.140	3.176	3.401	3.156	3.117	3.261	3.115	3.117	3.116	3.148	3.021	3.497	5.437	3.180	3.159	3.087	3.246	3.101	3.035	3.186	4.634	3.060	3.093	3.092	2.991	3.177	3.311	3.112	2.993	3.331	3.192	3.114	3.090	3.000	3.038	3.101	3.071	3.081	3.019	4.663	3.277	3.155	3.196	3.018	3.059
ISOC1	7.505	6.918	7.194	7.200	9.423	7.523	6.961	7.376	7.474	6.945	8.121	7.745	7.727	7.345	7.194	7.121	8.157	6.826	7.118	7.790	7.731	7.925	7.708	7.710	6.486	6.943	7.458	8.137	7.972	7.120	7.516	6.393	6.583	7.568	8.433	7.111	7.301	7.781	7.124	7.063	7.705	7.274	6.025	6.680	7.354	7.353	7.990	6.877	7.669
ICAM5	3.477	3.150	3.960	3.475	3.917	3.709	3.566	3.308	3.504	3.766	3.598	3.208	3.343	4.215	3.331	3.192	5.656	3.457	3.238	3.135	3.790	3.442	3.396	4.004	3.436	3.125	3.549	3.384	3.070	3.360	3.303	3.115	3.385	3.968	3.310	3.145	3.397	3.329	3.540	3.732	3.168	3.157	3.093	3.655	3.946	3.136	4.742	3.355	3.671
RASL10A	4.175	3.835	3.385	3.629	3.432	3.466	4.569	3.923	3.766	4.234	3.578	4.029	4.041	4.133	3.610	3.566	6.063	4.279	3.299	4.044	3.604	3.803	3.945	3.487	3.797	3.245	4.064	3.496	3.417	3.767	3.891	3.881	3.675	4.548	4.357	3.783	3.821	3.309	3.509	4.433	4.011	3.609	5.888	3.843	4.125	3.973	3.762	3.673	3.787
ACY3	8.838	6.138	5.514	5.367	5.466	6.524	5.103	4.536	6.398	5.953	6.362	7.729	6.301	6.062	6.041	7.031	2.902	5.819	6.624	8.534	6.398	6.699	6.354	5.701	6.662	5.610	6.094	3.934	4.631	6.624	7.564	6.112	5.412	5.484	5.896	6.740	5.493	6.741	4.041	5.871	4.697	6.514	6.317	5.700	5.266	5.709	5.728	7.221	6.898
RAB23	6.885	5.654	5.372	5.231	7.082	6.142	6.282	8.591	5.820	8.432	6.473	5.685	7.200	5.618	5.280	6.650	6.189	6.087	7.834	6.924	5.610	7.099	6.831	6.736	5.948	6.959	6.554	7.964	5.298	7.761	9.149	5.946	4.945	7.268	8.062	5.469	6.131	5.866	6.069	6.465	6.788	6.242	6.864	5.238	6.360	6.569	6.376	5.610	5.318
MMAB	5.103	4.697	4.600	4.853	4.060	4.580	4.268	4.979	5.306	4.791	5.277	5.186	4.507	4.887	4.521	5.570	4.239	4.895	4.856	5.209	4.937	4.891	5.147	5.130	5.024	4.875	4.803	5.124	5.383	4.747	4.612	4.645	4.631	4.484	4.718	5.980	4.869	5.143	5.532	4.336	4.823	5.547	5.141	4.637	5.477	4.676	4.802	4.746	5.278
ZIC4	3.075	4.041	3.068	3.080	3.075	3.082	3.072	3.287	3.068	3.068	3.074	3.073	3.068	3.474	3.068	3.073	3.117	3.446	3.110	3.068	3.078	3.068	3.162	3.273	3.073	3.293	3.074	3.068	3.068	3.068	3.281	3.183	3.068	3.095	3.157	3.102	3.068	3.068	3.138	3.110	3.208	3.083	4.725	3.080	3.099	3.068	3.102	3.072	3.079
MORF4L2	9.269	9.565	8.702	9.055	9.851	10.280	9.143	9.148	9.075	8.604	10.285	8.924	9.373	8.976	9.257	9.824	10.138	8.461	9.596	9.367	9.154	9.145	9.591	8.617	9.059	9.785	9.243	9.488	9.564	9.017	8.649	8.978	8.016	9.726	9.435	9.242	9.068	9.762	9.682	10.390	9.832	8.762	8.966	9.040	9.471	9.053	9.618	9.125	8.887
ADH1C	7.909	8.232	12.639	8.503	3.687	9.345	7.407	9.331	8.041	10.060	5.134	9.879	11.549	6.948	9.675	6.619	3.476	9.594	7.877	6.339	8.241	9.458	8.744	3.615	7.188	5.855	10.752	5.439	12.142	9.725	4.907	11.262	4.154	8.544	11.474	6.419	9.341	8.243	6.992	9.254	4.569	4.040	3.358	10.757	4.167	9.229	9.697	9.244	11.486
PON1	3.700	5.021	3.238	3.231	3.192	3.151	3.433	3.367	3.297	3.138	3.169	3.138	3.154	3.706	3.238	3.241	3.225	3.656	3.314	3.202	3.401	3.238	3.388	3.280	3.152	3.151	3.204	3.234	3.138	3.218	3.516	3.436	3.138	4.456	3.300	3.239	3.403	7.996	5.835	4.022	3.244	3.165	3.151	3.328	3.207	3.138	3.262	3.138	3.167
ZBTB41	5.389	5.331	5.012	4.971	6.690	5.987	5.049	5.370	4.390	5.551	5.729	4.519	5.023	4.239	4.395	4.712	5.695	5.267	5.555	5.511	5.097	5.093	5.412	5.269	5.391	5.844	5.318	6.062	4.747	4.399	4.616	5.247	4.243	5.418	5.812	5.161	4.802	5.454	5.365	5.221	5.655	4.659	4.003	4.597	5.466	5.195	5.541	4.775	5.051
PLCE1	5.552	5.478	5.597	5.247	4.789	5.509	5.535	6.446	5.298	6.876	5.329	4.744	5.437	4.481	5.693	3.996	4.016	5.655	5.609	5.804	5.686	5.416	6.265	4.319	6.124	3.944	6.854	5.397	4.163	5.267	4.816	5.761	4.504	4.667	6.348	4.581	5.188	4.238	4.782	5.079	5.316	4.401	3.983	4.336	5.586	4.984	5.761	4.988	5.034
ADAM19	6.559	5.644	3.985	5.976	7.065	5.434	7.029	6.916	5.908	6.716	5.938	5.784	7.202	5.421	5.590	5.200	5.860	6.296	6.254	6.190	4.873	6.188	5.310	5.871	5.684	5.323	6.116	6.307	4.540	6.694	7.311	6.299	4.922	7.796	6.423	5.634	6.474	5.803	4.909	5.419	6.024	4.697	5.861	4.487	6.552	6.962	6.676	5.414	5.092
TOP1	6.493	6.678	6.823	6.329	8.061	7.441	6.416	6.383	6.995	6.961	7.198	6.458	6.663	7.134	6.363	7.418	7.009	6.832	6.502	7.022	6.756	6.715	6.793	6.521	6.924	7.116	6.590	6.462	7.101	6.073	5.681	6.518	6.383	7.076	6.915	6.868	6.505	7.822	7.124	7.155	8.033	7.387	6.271	7.432	7.004	7.420	6.808	6.995	7.377
CHURC1	7.509	6.702	6.434	6.005	7.234	6.879	7.646	8.755	6.720	7.624	7.569	6.625	7.372	7.272	6.039	6.778	8.224	7.250	8.229	7.268	5.934	7.235	6.935	7.309	7.564	6.572	6.504	7.534	6.097	7.367	8.163	7.635	6.981	7.064	8.212	7.693	7.052	6.365	8.249	7.030	7.054	6.855	6.186	5.787	7.873	7.658	8.398	6.552	6.365
PPP2R3C	6.809	6.584	6.901	6.019	7.089	6.868	7.159	7.224	6.844	7.323	7.444	6.738	7.016	6.539	6.459	7.046	6.957	6.626	7.655	6.983	6.868	6.757	7.308	7.173	6.727	7.702	7.497	7.066	5.855	6.433	7.147	7.251	6.029	7.710	7.298	7.351	6.607	6.742	7.290	6.472	7.290	6.027	6.287	5.936	6.984	6.865	7.238	6.733	6.915
ARRB2	5.932	5.274	5.538	5.633	6.599	6.392	6.299	5.810	6.340	5.615	6.105	6.346	6.230	5.866	5.480	5.940	5.972	5.486	5.977	5.754	5.935	5.187	5.658	5.232	5.867	5.749	5.888	5.534	5.605	6.138	5.357	5.825	4.787	6.464	5.947	5.802	5.772	6.012	5.263	5.927	6.168	5.405	5.273	5.656	6.003	6.054	6.334	5.422	5.151
ALG14	4.961	5.136	4.870	4.887	5.046	5.090	4.774	4.938	5.631	4.763	5.648	5.733	5.444	4.884	5.386	5.487	4.057	5.154	4.929	5.197	4.582	4.798	5.971	5.608	4.583	5.658	5.125	4.291	5.054	5.165	4.848	4.469	5.883	4.962	5.487	4.136	5.369	4.790	5.097	4.994	5.003	5.226	5.031	4.979	5.570	5.054	5.889	5.417	5.221
PDE4A	5.305	4.932	5.537	4.171	4.862	6.074	4.974	5.640	5.175	5.572	4.763	4.282	5.235	5.535	4.801	3.980	5.295	5.287	5.036	5.660	5.572	4.998	4.373	5.317	5.719	4.086	5.615	5.440	3.519	5.276	4.710	4.410	4.291	6.087	5.138	5.030	5.533	5.469	3.710	5.381	5.485	4.053	3.925	5.594	5.818	4.735	5.125	5.271	4.917
SCGB3A2	3.321	3.405	3.174	3.290	3.707	3.347	3.174	3.174	3.174	3.174	3.417	3.216	3.174	3.430	3.174	3.174	3.174	3.652	3.174	3.174	7.183	3.280	3.264	3.638	3.174	3.174	3.221	3.350	3.174	3.231	3.904	3.217	3.272	3.744	3.228	3.174	3.174	3.174	3.305	3.494	3.349	3.212	3.174	5.279	3.487	3.174	3.369	3.360	3.331
PCP4L1	3.242	3.668	2.856	2.906	2.986	3.159	3.829	6.442	3.155	5.427	3.380	2.984	3.637	4.795	3.222	3.101	3.643	3.203	4.615	4.002	3.129	4.728	2.917	3.039	3.150	2.898	4.058	4.109	3.351	5.099	5.687	3.059	2.829	3.223	5.112	2.987	3.946	3.281	2.996	3.102	4.049	2.948	4.266	4.512	3.141	3.362	3.153	2.847	3.301
RNASE1	8.911	7.682	4.993	8.354	6.202	8.329	9.642	9.730	9.686	8.305	10.617	9.231	8.623	8.390	9.928	8.491	9.173	9.299	10.723	9.843	8.372	9.432	8.786	9.245	8.201	8.732	9.448	9.098	9.097	9.530	7.604	8.108	8.973	9.184	8.448	7.438	9.890	9.239	8.045	10.684	8.944	7.512	6.202	8.103	7.998	10.101	9.167	9.072	10.100
WFDC3	3.580	3.973	3.314	3.394	3.229	3.472	3.677	3.736	3.330	3.631	3.691	3.354	3.933	4.357	3.794	3.567	3.923	5.182	3.868	3.225	4.525	3.688	4.311	4.999	3.744	3.801	3.477	3.394	3.811	3.664	3.845	3.940	4.329	4.143	3.930	3.791	3.251	4.505	4.763	4.374	3.275	4.427	4.803	3.610	3.583	3.294	3.716	4.014	3.596
HSPE1	10.068	10.056	9.778	10.346	10.405	9.982	9.103	9.087	9.513	9.087	10.502	8.464	9.123	9.002	8.941	10.657	10.466	9.895	9.413	9.469	10.474	9.945	9.406	10.648	9.641	10.504	9.464	9.898	11.296	8.465	8.641	9.015	10.177	8.727	9.572	9.456	9.001	9.676	10.564	10.480	9.235	10.496	8.796	10.647	9.561	9.453	9.877	11.033	9.821
FASTKD3	5.406	6.542	5.724	5.267	6.246	6.388	5.402	5.765	5.928	5.627	6.318	5.474	5.547	6.306	5.010	6.995	7.135	5.931	5.303	5.987	5.673	5.498	6.622	5.739	5.751	6.973	5.462	5.237	5.474	4.768	5.329	5.656	5.257	5.748	6.223	5.618	5.109	6.258	6.612	5.343	6.265	6.587	4.738	5.174	5.666	5.766	6.083	6.504	5.612
PIK3C2G	4.776	4.356	7.626	2.994	6.968	3.095	3.020	6.091	3.367	3.393	3.358	3.600	6.277	3.055	5.162	4.612	3.058	5.385	3.012	6.828	4.969	7.058	4.097	3.331	3.620	3.362	4.860	2.997	6.199	3.031	3.398	3.641	3.014	4.902	6.342	3.753	6.229	3.421	3.047	3.294	2.989	3.065	3.010	4.916	3.068	5.986	6.886	3.908	5.031
RNF31	6.066	5.643	6.166	5.299	7.573	6.957	6.309	6.692	6.681	6.612	6.083	6.472	6.701	6.263	6.252	6.235	6.768	5.815	6.062	6.912	6.178	6.381	6.307	6.276	6.457	5.849	7.100	6.563	4.900	6.467	5.777	6.145	4.791	6.805	6.708	5.919	5.970	6.783	5.856	6.387	7.370	6.011	6.044	4.989	6.195	7.109	5.992	5.826	6.033
FGF10	4.393	3.546	3.001	2.956	2.913	3.241	4.277	5.042	3.826	5.590	3.247	3.395	4.654	2.958	3.804	3.116	2.865	3.713	5.835	4.108	3.462	5.145	3.198	3.030	3.234	3.169	4.212	4.857	3.063	5.270	6.068	3.339	3.136	3.579	5.098	3.312	3.559	3.380	3.266	3.514	3.522	3.042	4.303	3.132	3.945	3.156	3.734	3.125	3.133
PTMS	8.615	9.095	7.382	10.297	10.427	9.866	8.520	9.687	9.983	8.249	8.340	9.706	10.131	8.933	7.513	9.412	10.094	7.957	8.534	9.380	8.196	9.722	9.248	9.568	9.892	6.544	10.141	9.320	7.927	9.995	9.557	6.973	8.291	9.415	8.304	7.705	8.978	9.242	7.956	9.247	10.397	8.774	10.193	7.856	9.003	8.942	8.286	9.597	8.522
PRKAR2B	5.232	4.158	3.070	5.680	3.962	5.413	5.313	5.682	4.870	6.036	3.594	4.272	6.117	3.581	4.381	3.426	4.146	4.674	5.832	4.379	4.628	4.648	4.811	5.056	4.215	3.538	4.056	4.991	3.070	4.884	6.650	4.532	3.559	5.717	5.264	4.165	4.773	4.679	3.917	4.058	5.061	3.312	4.056	3.926	4.476	4.991	4.628	3.820	4.253
MTCH1	9.865	9.920	10.127	9.487	10.641	9.849	9.770	10.364	10.254	10.121	9.978	10.196	10.505	10.620	10.064	10.769	10.623	10.342	9.943	10.147	10.581	10.338	10.364	10.339	10.157	9.924	10.487	10.416	9.240	10.413	9.608	9.767	9.267	10.170	10.254	9.555	10.210	10.584	9.823	10.550	10.980	10.019	9.985	9.626	10.195	10.324	10.367	10.331	9.506
SMC3	7.191	7.585	7.663	7.477	9.077	8.297	7.395	7.460	6.974	8.424	8.421	6.777	6.930	7.367	6.304	7.130	7.658	7.556	7.319	7.031	6.825	7.490	8.097	6.974	7.962	7.688	7.637	8.693	7.320	6.206	6.903	7.538	6.912	7.444	7.773	7.500	6.608	7.046	6.934	7.366	8.105	7.062	6.582	6.353	7.795	7.601	7.721	7.787	7.539
CADPS	3.328	3.439	3.134	3.163	3.110	4.671	5.013	4.624	4.132	4.785	3.202	5.103	3.858	3.153	3.339	4.730	3.186	3.727	4.844	3.135	3.345	3.243	3.667	3.240	5.631	3.149	3.099	3.194	3.090	3.980	4.379	5.659	4.560	4.433	6.090	4.877	5.339	3.195	4.998	3.142	3.693	4.269	4.414	3.194	3.421	3.176	3.426	3.122	3.183
ERCC3	6.132	6.779	6.273	5.853	7.670	6.820	6.411	6.508	6.113	6.617	6.673	6.001	6.629	6.020	6.096	6.283	7.492	6.436	5.974	6.749	6.073	6.792	6.524	6.504	6.356	6.637	6.629	7.452	5.690	6.049	6.040	6.561	5.471	6.910	6.745	5.977	6.186	6.692	6.767	6.417	7.167	6.202	5.917	5.787	6.998	6.330	6.994	6.528	6.163
NRSN2	6.047	6.105	3.442	6.199	4.992	6.888	5.952	7.008	6.285	5.847	5.059	5.951	6.913	6.998	5.746	6.620	7.695	5.871	6.577	5.318	6.798	6.052	6.487	4.988	6.955	6.512	8.124	5.551	6.376	7.573	6.676	5.436	4.832	7.487	6.312	7.093	6.188	6.653	6.812	7.094	6.754	6.174	5.921	5.245	8.008	5.698	5.484	5.774	4.371
DGKD	5.341	5.197	5.631	4.676	5.385	5.908	5.605	5.637	5.501	6.034	5.472	5.721	5.528	5.330	6.395	5.690	4.872	5.497	4.826	5.337	4.934	5.717	5.521	5.262	6.110	5.425	4.307	5.564	4.140	5.368	5.313	5.512	4.706	6.373	5.883	5.516	5.188	4.940	5.579	5.098	5.660	5.523	5.174	5.119	6.641	5.100	5.571	4.506	4.607
REG3A	13.176	10.246	9.148	10.831	3.926	3.920	3.559	4.106	8.085	7.312	10.316	12.431	3.481	10.662	11.773	10.928	3.413	8.001	5.928	3.413	5.629	6.003	5.744	3.825	10.697	15.929	3.413	6.848	3.413	8.009	6.062	8.238	6.307	5.212	5.657	10.455	7.188	3.413	11.369	4.185	3.819	11.233	7.576	9.860	5.926	3.794	8.680	3.456	3.943
RNF6	5.781	5.149	5.531	5.283	6.469	6.147	5.507	5.434	5.591	6.013	6.118	5.266	5.509	4.772	5.304	5.747	5.723	5.379	5.540	5.726	5.295	5.496	5.692	5.899	6.469	7.060	5.727	6.053	5.324	4.826	5.248	5.626	5.341	5.698	5.782	5.976	5.320	5.217	5.492	5.540	5.806	5.511	6.201	5.402	5.446	5.529	6.047	5.042	5.412
SERPINA3	6.042	6.478	5.457	5.377	5.283	5.326	6.017	6.315	5.304	5.493	5.500	5.365	6.487	11.987	5.964	6.286	6.527	7.780	6.177	5.749	7.111	5.882	6.014	5.687	5.892	5.487	5.531	6.124	5.283	6.543	5.730	6.015	5.297	6.187	5.562	6.117	7.087	8.018	5.903	8.315	7.018	5.485	5.412	8.270	8.095	5.321	5.555	5.586	5.400
WDR64	3.138	3.316	3.136	3.161	3.208	3.152	3.276	3.356	3.175	3.190	3.177	3.136	3.126	3.144	3.160	3.146	3.126	4.268	3.272	3.160	3.161	3.160	3.736	3.175	3.153	3.134	3.137	3.222	3.126	3.153	3.545	3.497	3.142	3.138	3.499	3.152	3.181	3.172	3.711	3.217	3.184	3.188	3.143	3.126	3.216	3.171	3.233	3.152	3.126
RUFY3	5.390	5.059	5.240	4.538	5.247	5.526	6.045	5.919	4.997	6.042	5.338	4.548	5.529	5.325	4.682	5.256	6.340	5.483	5.251	5.280	5.912	5.391	5.378	5.100	5.615	4.698	4.964	5.838	4.960	5.035	5.537	5.234	4.546	5.810	6.074	4.757	4.846	4.881	5.375	5.733	5.548	5.714	4.588	5.271	5.478	5.141	5.554	4.859	4.775
LUZP2	3.245	3.663	3.212	3.215	3.197	3.282	3.248	3.994	3.366	3.386	3.208	3.251	3.529	3.248	3.264	3.242	3.312	3.997	3.339	3.232	4.622	3.223	4.365	3.247	3.388	3.206	3.417	3.303	3.238	3.339	3.603	3.586	3.368	3.527	3.658	3.286	4.572	3.385	3.504	3.324	3.241	3.251	3.249	3.357	3.562	3.197	3.359	3.234	3.255
DSCR8	3.161	6.883	3.316	3.161	3.161	3.298	3.161	3.161	3.488	3.161	3.161	3.288	3.265	7.107	3.161	3.161	3.161	3.607	3.161	3.161	6.606	3.190	3.362	6.349	3.220	3.161	7.553	3.161	3.161	3.206	3.646	3.195	3.161	3.161	3.357	3.190	3.192	3.161	3.329	3.689	5.950	3.220	3.161	6.857	3.161	3.161	3.161	3.268	3.161
NADSYN1	6.453	6.149	6.892	5.938	7.568	7.278	6.744	5.989	5.999	7.129	6.787	6.640	7.130	5.892	6.192	6.809	6.682	6.916	6.150	7.116	6.545	6.893	6.090	5.681	6.794	5.781	6.542	7.619	5.701	7.112	5.995	6.993	5.622	6.636	7.360	6.369	6.508	5.982	6.034	6.795	6.787	6.684	6.093	6.307	7.507	6.008	6.890	8.082	6.021
SRP72	7.392	7.492	7.574	7.406	8.582	8.253	7.417	7.513	7.839	7.241	8.606	7.411	7.777	7.387	8.083	8.149	8.513	7.293	7.975	7.870	8.056	7.165	7.759	8.188	7.928	7.917	7.418	8.464	7.863	7.130	7.214	7.677	7.215	7.859	7.729	7.246	7.174	7.445	8.011	7.773	8.309	7.303	7.060	6.830	7.860	7.577	7.746	7.300	7.464
MAP1LC3A	7.139	7.962	6.894	7.439	5.740	8.320	7.271	7.992	7.225	8.300	6.515	8.110	7.812	7.463	6.105	7.340	9.184	7.264	7.458	7.975	7.942	7.926	6.857	5.455	6.482	6.483	8.065	7.393	5.452	8.181	8.349	8.234	7.633	7.562	7.478	7.167	7.800	8.229	6.641	8.377	5.845	8.029	8.821	8.016	8.505	6.428	7.187	8.744	7.317
TEAD4	6.295	5.805	6.224	6.657	8.017	6.593	5.213	6.313	6.828	6.089	6.531	6.073	7.065	6.101	5.787	6.747	7.111	6.545	5.733	6.873	6.331	7.108	7.037	7.546	6.996	6.256	6.933	6.936	5.594	6.614	6.065	5.226	5.549	7.074	6.731	6.870	6.740	6.862	6.246	6.371	6.725	6.026	6.764	5.034	6.468	7.418	6.199	8.227	6.149
GRIN2C	3.401	3.298	3.419	3.397	3.442	3.541	3.639	3.473	3.365	3.535	3.272	3.354	3.482	3.668	3.382	3.262	3.658	3.476	3.437	3.647	3.425	3.526	3.377	3.400	3.447	3.311	3.378	3.369	3.346	3.574	4.138	3.486	3.272	3.860	3.394	3.828	3.389	3.323	3.416	3.602	3.639	3.968	3.396	3.532	3.630	3.514	3.294	3.259	3.455
ASTN2	3.939	3.459	3.857	3.512	4.265	3.815	3.737	4.627	3.878	3.949	3.921	3.848	3.748	3.915	3.666	3.656	3.947	4.074	4.156	3.359	3.591	3.784	3.608	4.122	3.621	3.516	4.226	3.921	3.503	4.182	4.020	3.738	3.460	3.767	4.192	3.711	4.072	3.843	3.794	3.684	4.001	3.880	3.614	3.494	4.018	3.981	4.089	3.408	3.971
TSPYL5	5.346	4.525	3.457	4.439	4.449	4.253	5.679	6.988	4.710	6.045	4.748	4.432	5.940	6.000	5.114	4.016	4.348	5.244	5.998	4.789	4.247	5.277	4.519	6.396	4.510	3.874	7.371	5.361	3.588	6.077	6.307	4.716	4.302	6.332	6.144	4.626	6.237	7.198	3.817	5.239	7.127	3.501	4.816	6.658	5.585	5.296	5.388	4.623	5.174
XCL1	3.732	5.821	2.938	3.002	3.540	3.469	3.860	3.810	3.461	3.288	3.290	3.445	3.030	3.953	3.344	3.514	3.876	3.580	3.366	3.557	3.621	3.075	3.596	4.188	2.905	3.052	4.597	3.676	3.476	4.099	3.705	3.045	2.896	3.597	3.345	3.895	3.687	4.024	4.047	4.493	4.588	2.999	2.903	3.300	3.092	4.593	3.437	3.243	4.275
LRRC42	7.250	7.378	7.346	7.102	8.480	8.236	6.627	6.876	7.827	7.208	7.853	7.509	7.573	7.077	6.941	7.702	9.039	7.414	7.061	7.463	8.168	7.525	7.653	7.972	7.929	7.378	8.773	7.901	6.636	7.015	6.875	7.016	6.926	7.311	7.171	6.456	7.440	7.486	7.370	8.043	9.005	7.682	7.947	6.891	7.576	7.664	7.749	7.743	7.383
PPM1L	4.349	4.228	4.834	3.633	5.429	4.379	4.219	5.434	3.145	5.070	4.095	3.637	4.573	3.863	3.991	4.039	3.763	4.880	4.895	4.533	4.491	5.261	4.757	4.394	3.589	2.972	5.311	6.784	4.643	4.799	4.888	4.119	3.891	4.406	5.076	3.799	4.151	3.571	4.713	4.419	4.457	2.840	4.267	4.451	4.565	4.467	5.549	3.978	3.468
MSRA	6.509	5.516	7.062	5.589	7.412	5.655	6.215	6.554	9.748	5.967	6.660	7.244	6.952	5.995	6.672	6.282	4.742	5.194	6.611	7.040	6.236	7.521	6.087	5.824	5.605	5.223	5.572	7.560	3.872	7.464	6.511	6.098	5.512	6.280	6.530	5.296	6.565	6.421	5.037	6.302	5.766	6.349	5.938	6.332	5.806	5.259	7.158	6.434	6.261
MDFIC	5.755	5.690	3.366	4.986	5.609	5.171	6.555	6.393	5.128	6.136	5.667	4.862	6.029	4.863	5.189	4.077	5.549	5.766	6.403	5.103	5.680	5.328	6.346	4.561	4.761	3.833	5.247	5.810	4.354	5.713	6.080	5.273	4.738	6.740	6.841	5.097	5.472	5.626	3.916	5.864	5.842	3.357	4.714	4.416	5.189	6.166	5.719	5.210	4.919
AKAP10	5.388	5.434	5.252	4.935	6.249	5.521	5.752	6.010	5.078	5.538	5.808	5.041	5.583	5.226	4.976	5.160	6.285	5.111	5.609	5.795	5.212	5.446	5.361	5.172	5.605	5.329	4.955	5.966	5.029	4.976	5.435	5.096	4.052	6.198	5.984	5.022	4.796	5.886	5.572	5.513	5.805	4.786	4.689	5.227	6.183	5.762	5.837	5.218	5.270
SLC6A9	4.215	4.395	4.498	4.354	6.182	5.360	3.909	4.996	5.700	4.724	4.383	4.578	5.257	4.961	4.872	4.370	5.255	5.926	4.732	4.924	5.120	4.818	5.278	6.225	5.939	3.968	6.047	4.735	4.314	5.821	4.668	4.139	4.384	5.951	4.827	3.899	5.187	4.762	4.306	5.442	5.375	4.712	4.953	5.260	5.427	5.647	4.808	4.845	4.122
OSGEPL1	4.536	5.799	4.931	4.460	5.339	4.939	5.297	5.028	4.073	5.146	5.340	4.129	4.688	4.934	4.294	4.760	5.791	5.039	5.111	5.132	4.856	4.728	4.845	5.645	4.114	5.543	4.948	5.067	5.361	4.275	5.077	5.192	4.508	4.705	5.051	4.756	4.538	5.018	5.907	5.767	5.084	4.625	4.197	4.178	5.419	4.455	5.598	4.759	4.882
ZBTB38	5.810	5.254	5.410	4.664	6.402	7.797	5.738	6.666	5.633	6.813	6.213	5.768	6.032	4.564	5.467	5.855	5.958	6.082	6.307	5.548	5.549	5.629	5.535	5.420	6.236	6.539	5.682	6.476	3.764	5.615	6.118	6.145	4.428	6.312	6.468	5.137	5.807	5.923	5.137	5.509	6.289	4.914	5.952	5.071	6.143	6.232	5.811	5.246	5.166
TBC1D12	4.769	4.283	5.291	4.108	6.554	5.361	5.142	5.265	4.621	5.163	5.184	4.395	5.116	4.807	4.220	4.492	4.781	4.788	4.960	5.211	4.423	4.804	5.197	4.094	4.750	4.181	4.374	5.364	4.153	4.332	4.639	4.759	4.026	4.942	5.215	4.400	4.593	4.339	4.301	4.157	4.843	4.408	3.907	4.178	5.037	5.179	5.199	4.125	4.458
C9orf50	3.638	3.769	3.592	3.343	3.543	3.450	3.642	3.652	3.172	3.422	3.124	3.167	3.360	3.563	3.262	3.815	3.296	4.164	3.309	3.632	3.232	3.367	3.499	3.182	3.896	3.313	3.327	3.344	3.018	3.526	3.548	3.261	3.619	4.022	3.979	4.289	3.136	3.483	3.419	3.575	3.093	4.009	3.268	3.417	3.425	3.186	3.468	3.439	3.208
FANCL	6.059	6.382	5.304	6.179	7.263	6.853	6.056	5.880	5.396	5.406	6.095	5.438	5.721	5.401	5.258	5.824	6.220	5.731	5.486	6.390	6.137	6.365	6.529	6.449	5.620	5.703	5.742	6.650	6.754	5.037	5.821	5.693	5.806	6.008	5.993	6.298	5.388	6.275	6.613	6.220	5.882	6.011	5.453	5.054	6.086	5.910	6.575	5.887	5.827
UHRF1BP1L	5.032	4.999	4.927	4.374	6.152	5.649	5.019	5.746	4.499	5.365	5.986	4.494	5.315	4.531	4.489	5.007	5.801	4.997	5.674	5.219	5.404	5.131	5.229	4.718	4.936	5.182	5.365	6.262	5.175	4.919	5.335	5.202	3.888	5.702	5.621	4.242	5.001	4.668	4.446	4.918	5.911	5.252	4.253	4.951	5.377	5.051	5.881	5.044	4.989
SLC22A18AS	6.032	5.243	5.084	5.340	4.479	4.628	5.154	5.194	6.349	5.965	6.683	6.218	6.311	4.568	5.237	6.789	4.444	6.201	5.505	7.593	5.564	5.654	4.555	3.640	5.356	6.309	6.610	4.345	3.934	3.946	5.314	5.363	6.483	5.059	6.343	6.559	6.930	6.464	4.736	5.562	3.763	6.213	7.892	3.852	3.873	4.996	6.548	6.302	5.372
CFL1	10.949	10.663	10.441	10.370	11.094	11.076	10.385	10.592	11.775	10.529	11.456	11.756	11.664	10.373	11.057	11.807	11.396	11.102	10.794	11.218	11.384	10.989	10.997	11.388	10.876	11.211	11.769	10.736	10.640	11.034	10.298	10.645	10.797	10.883	10.904	11.044	11.024	11.404	10.692	11.331	10.843	10.957	10.949	10.085	10.506	11.129	10.943	11.588	10.456
TMEM186	5.185	4.049	4.747	4.769	5.502	5.889	4.774	4.934	5.901	5.306	5.724	5.795	5.157	5.138	4.945	5.842	6.212	4.684	5.925	5.588	5.780	5.117	4.969	5.972	5.309	6.010	5.512	5.677	5.374	4.905	4.785	4.947	4.760	4.670	5.558	5.884	5.193	5.505	5.659	4.874	5.626	6.025	4.536	5.152	5.004	4.909	5.602	4.775	5.137
TAF6L	6.464	7.370	6.300	6.172	7.045	7.296	5.974	6.390	7.028	6.319	6.219	7.085	7.056	6.942	6.530	7.277	6.779	6.692	5.521	6.777	6.495	7.087	6.651	6.376	6.124	5.771	6.831	6.971	6.715	6.677	5.627	6.202	5.591	6.536	6.639	6.507	6.124	6.687	5.958	7.291	7.662	6.524	6.136	6.133	6.790	6.658	6.687	6.152	6.169
C1orf216	4.839	5.488	4.564	4.587	6.172	4.919	5.335	6.003	5.155	5.369	5.182	4.480	6.093	5.217	4.712	4.550	5.961	5.305	5.547	5.712	5.171	5.526	5.060	5.049	5.641	4.826	6.341	5.858	4.374	5.922	5.762	4.909	4.386	6.091	5.792	5.103	5.602	5.304	4.753	5.412	5.951	4.999	5.421	4.307	5.587	5.569	5.871	4.886	5.031
LRRCC1	6.375	5.055	7.149	6.412	8.512	7.113	6.207	6.126	6.129	5.766	6.666	6.272	6.097	6.305	4.933	6.440	5.687	5.199	5.898	5.802	5.617	6.294	7.638	6.933	6.495	6.713	6.277	5.805	6.982	5.691	5.800	5.620	6.642	5.536	6.628	6.769	5.337	5.691	6.760	5.849	5.407	4.754	4.575	4.578	6.811	6.197	6.736	5.750	6.366
RBM38	6.837	7.978	6.582	6.815	7.982	7.325	6.665	7.965	7.597	7.524	5.534	7.547	7.032	7.589	6.742	7.128	7.729	7.615	6.906	7.750	7.317	7.436	6.766	8.073	6.782	5.914	8.014	6.874	6.801	7.999	7.983	5.812	6.490	7.851	7.324	6.785	6.626	8.518	6.435	8.133	8.430	7.480	7.226	6.581	7.297	7.569	6.600	6.637	6.537
PAK2	7.495	7.118	7.667	6.650	8.013	8.224	7.366	7.503	6.901	7.559	8.078	7.098	7.728	6.976	6.897	7.261	8.300	7.820	7.390	7.783	7.703	6.861	7.510	7.098	7.508	7.444	7.176	7.862	7.017	7.067	6.877	7.187	6.506	7.603	8.109	7.022	7.497	7.009	7.173	7.298	8.897	7.197	7.348	6.928	7.900	7.567	7.987	7.439	6.992
SLC25A38	6.560	5.828	7.506	6.240	7.891	6.992	6.336	6.848	7.125	6.573	7.067	7.073	6.863	6.926	6.624	6.844	9.269	6.831	6.246	6.902	6.677	7.330	6.258	6.658	5.969	6.171	7.625	8.001	7.007	6.535	6.379	6.611	5.649	6.353	7.237	6.013	6.919	6.971	5.879	6.211	7.448	6.375	6.878	6.921	6.720	7.552	7.134	6.593	7.013
SACM1L	7.101	6.619	7.818	6.647	8.579	7.647	7.443	7.264	6.421	7.645	7.997	6.381	7.284	6.741	6.915	7.369	6.691	7.047	7.168	7.201	7.117	7.198	7.220	6.751	6.657	7.219	7.134	8.150	6.704	6.102	6.533	7.330	6.218	7.407	7.749	6.213	6.922	6.814	6.980	6.690	8.034	6.831	6.496	7.427	7.600	7.249	7.354	6.683	6.403
IMPDH1	7.119	6.896	7.455	7.438	8.560	7.485	6.642	6.635	7.217	6.005	6.027	6.175	7.744	6.328	8.147	7.707	6.352	8.216	6.249	7.745	8.204	7.671	7.362	8.203	7.592	8.559	5.598	7.734	6.745	7.304	6.116	5.794	6.401	7.428	7.030	7.080	6.585	6.884	7.512	8.029	6.989	7.537	5.296	5.835	7.145	6.448	8.009	7.373	5.174
ZMYND8	5.722	6.666	5.928	5.751	6.829	6.588	6.212	6.462	5.844	6.319	5.725	5.718	5.919	6.781	6.124	6.401	6.848	6.690	5.956	7.460	6.326	6.194	5.982	6.305	6.192	6.455	5.197	5.891	6.443	6.359	6.040	6.125	6.895	7.245	6.764	6.307	5.834	6.403	7.475	7.098	8.120	7.963	6.262	5.522	6.715	7.166	6.055	6.454	6.352
ZNF569	3.863	3.315	3.154	3.324	4.936	3.261	4.277	4.581	3.334	4.166	3.501	3.301	3.814	3.170	3.416	3.058	3.472	4.055	4.200	3.574	3.156	3.419	4.567	3.435	3.242	3.078	3.205	3.702	3.861	3.812	4.332	3.941	3.204	3.978	4.168	3.590	3.514	4.282	4.008	3.665	4.824	3.017	3.246	3.719	3.427	3.671	3.566	3.632	3.929
DDX42	7.268	6.323	7.540	6.904	7.991	8.218	7.432	7.791	7.006	7.650	7.761	7.240	7.622	7.189	6.943	6.813	7.971	7.381	7.309	7.896	7.312	7.448	7.530	6.969	7.764	7.406	7.529	7.980	6.733	7.298	6.992	7.917	6.033	7.883	8.056	7.240	7.156	7.758	7.471	7.618	8.293	7.257	6.663	6.797	8.050	7.496	7.763	6.951	7.019
PTTG1	8.142	9.380	8.206	9.417	9.471	8.062	7.493	6.366	8.673	6.309	9.083	8.596	7.768	8.091	7.673	8.442	7.989	7.617	7.022	8.120	7.410	8.568	8.865	9.523	8.070	8.585	7.482	8.086	9.277	7.267	6.688	7.310	8.029	8.012	7.453	7.714	7.099	7.819	8.141	7.740	9.291	9.406	7.105	6.505	7.691	8.585	8.363	9.552	7.810
SLC2A11	3.845	4.129	3.933	3.897	4.371	3.854	4.373	4.368	3.723	4.156	3.584	3.560	4.003	3.997	3.840	3.643	4.808	4.324	4.023	3.877	3.996	4.368	4.199	4.088	4.263	3.833	4.133	4.756	3.957	4.137	4.218	4.419	3.645	4.001	4.557	3.778	3.952	3.821	4.203	3.915	3.802	4.149	3.580	3.330	4.505	3.906	4.532	3.375	3.649
CNNM3	6.655	7.186	7.181	6.481	8.046	7.466	6.654	7.427	7.068	7.909	7.143	7.690	7.166	7.217	6.831	7.290	6.607	7.327	6.464	7.881	6.673	7.356	7.597	7.041	7.404	6.629	7.893	7.300	5.424	7.418	6.437	7.026	5.709	7.586	7.970	7.127	7.478	8.198	6.897	7.707	8.275	6.783	6.410	6.174	8.157	7.445	7.045	6.164	6.685
GNPDA1	8.241	7.912	8.019	7.807	9.208	9.351	8.118	8.212	8.850	8.370	8.481	8.505	8.380	9.278	7.421	8.701	8.620	7.827	8.575	8.482	7.681	7.959	8.365	8.372	9.108	9.528	10.059	8.470	8.119	8.017	7.793	7.925	7.572	7.829	8.475	8.726	8.939	8.274	7.749	8.603	8.525	8.545	9.162	6.827	8.232	8.674	9.143	8.074	8.334
CCR2	3.970	3.561	3.128	3.470	5.145	3.641	5.174	5.036	4.391	4.862	4.300	3.881	4.227	3.318	4.135	3.390	3.241	4.140	5.408	4.326	3.604	3.867	3.808	3.260	3.250	3.372	3.961	5.417	3.388	4.410	4.237	4.442	3.131	3.800	4.215	4.501	4.417	4.969	3.363	3.963	5.182	3.160	3.382	3.175	3.558	4.914	5.268	3.718	4.080
PCP4	3.852	7.521	3.116	3.642	3.116	3.949	3.420	6.536	3.566	3.587	3.165	3.163	3.907	4.367	3.611	3.163	3.252	3.576	3.919	3.157	5.857	3.505	4.362	5.195	3.900	4.040	3.169	7.187	3.116	4.840	4.822	3.568	3.741	3.332	4.334	3.380	3.536	3.659	3.587	3.271	3.723	3.116	4.635	4.843	3.768	4.023	3.333	3.148	3.561
OR5V1	3.127	3.220	3.127	3.127	3.127	3.175	3.127	3.127	3.127	3.127	3.127	3.127	3.127	3.127	3.127	3.127	3.127	3.629	3.127	3.127	3.127	3.127	3.127	3.218	3.127	3.127	3.127	3.127	3.127	3.127	4.120	3.127	3.127	3.194	3.127	3.127	3.179	3.127	3.244	3.127	3.127	3.127	3.127	3.127	3.127	3.127	3.127	3.127	3.127
CACNB4	3.295	3.429	3.115	3.106	3.118	3.193	4.087	3.658	3.123	3.572	3.239	3.137	3.218	3.599	3.506	3.310	3.173	3.574	3.854	3.219	3.233	3.195	3.465	3.162	3.157	3.291	3.692	3.270	3.098	3.287	3.557	3.345	3.147	3.591	3.602	3.241	3.713	4.146	3.266	3.796	3.471	3.203	3.115	3.678	3.754	3.217	3.518	3.219	3.131
TNFAIP2	7.530	5.953	6.879	5.340	8.941	7.819	7.704	7.449	6.707	7.218	5.703	5.788	8.495	9.042	5.475	5.913	7.578	6.563	5.777	8.885	6.537	7.257	6.974	6.220	7.111	7.190	6.844	7.716	5.081	6.689	6.162	6.102	4.125	7.730	6.884	6.094	8.057	7.801	6.741	6.315	6.708	6.574	6.336	6.445	8.633	8.705	7.030	6.311	7.487
FOXK1	6.584	6.381	6.950	6.504	7.414	7.140	6.507	7.724	6.519	7.778	5.670	6.351	6.954	6.402	5.837	6.819	6.720	6.588	5.694	7.198	5.985	6.653	7.407	7.521	7.568	6.354	6.395	6.839	5.446	7.268	6.583	6.527	6.114	7.318	7.547	6.525	5.809	6.444	6.220	6.491	7.349	6.486	6.815	4.937	7.253	7.383	7.088	6.254	6.487
UBE2W	5.200	5.234	5.928	5.274	6.804	6.165	5.497	5.508	5.529	5.745	5.670	4.683	5.512	5.544	4.569	5.043	5.927	5.177	5.518	5.564	5.137	5.572	6.335	5.770	5.541	5.992	4.861	6.007	5.747	5.035	5.324	5.266	5.840	5.788	5.677	5.771	4.477	4.692	5.866	5.462	5.422	5.375	4.315	4.942	5.791	5.239	5.811	5.379	4.774
SLC30A7	7.990	7.690	7.892	7.401	8.694	8.435	8.166	7.532	7.182	7.831	8.343	7.398	7.938	7.310	7.526	7.794	7.834	8.176	7.830	8.524	7.845	7.674	8.893	7.469	7.959	7.665	7.569	8.127	7.040	6.998	7.178	7.333	7.421	8.907	8.446	7.095	7.234	7.715	7.496	7.927	7.848	7.613	6.678	7.951	8.420	8.445	7.908	7.955	8.116
RPL36	10.608	10.681	10.092	11.018	10.843	10.975	10.154	10.288	10.417	9.923	10.047	10.441	10.421	9.658	10.153	10.700	10.349	9.946	10.148	10.233	10.429	10.974	10.421	11.452	9.925	9.406	9.116	10.186	11.526	10.393	10.041	8.600	10.701	9.637	10.021	10.230	10.492	9.647	9.594	10.064	10.142	10.231	10.481	10.051	10.471	10.522	9.766	10.406	10.852
TPM3	8.063	6.961	7.353	7.255	8.468	8.091	7.363	6.755	8.198	7.206	8.423	8.131	7.842	6.458	7.450	7.972	7.779	7.913	7.456	8.015	7.470	7.132	8.143	7.378	7.643	7.705	7.483	7.463	6.948	7.002	6.030	7.286	6.683	7.466	8.043	7.390	7.847	8.387	7.830	9.027	8.030	7.821	6.919	6.615	7.564	8.008	7.714	7.716	7.327
NUDT16	5.713	5.445	6.826	5.099	6.162	6.407	5.624	6.026	6.008	5.868	6.461	6.182	5.979	5.334	5.642	5.310	5.975	5.617	5.411	5.909	6.155	5.970	5.459	4.898	5.402	5.305	5.426	6.131	4.683	5.541	5.437	5.519	4.609	6.219	6.524	6.197	6.081	6.011	5.616	5.694	6.364	4.685	5.863	5.299	6.048	6.070	6.485	5.832	5.601
CLDN14	4.537	4.047	4.007	4.140	4.700	4.394	4.313	4.264	4.420	4.179	4.952	4.456	4.831	4.859	4.189	4.269	5.324	4.540	4.101	4.183	4.335	4.207	4.575	4.337	4.035	4.167	4.600	4.167	4.287	4.530	4.393	4.091	4.375	6.207	4.281	4.105	4.422	4.911	4.179	5.317	4.281	4.339	4.273	4.137	4.663	6.246	4.323	4.760	4.452
ACOX2	5.658	4.331	4.074	4.383	3.888	4.223	5.909	6.966	5.975	7.581	7.221	7.294	5.725	4.965	4.327	5.421	4.223	4.628	7.094	4.653	5.349	6.103	4.816	3.685	4.683	6.318	5.227	5.866	3.701	6.251	6.841	7.030	5.632	5.567	6.976	4.944	5.045	5.578	5.069	5.365	6.292	7.572	7.432	4.548	4.690	4.780	6.353	4.491	3.887
LY6G6C	3.503	4.622	3.209	5.667	4.034	4.448	3.825	3.290	3.673	4.043	3.455	3.348	3.691	4.097	4.186	3.843	6.023	4.337	3.459	3.550	4.297	3.797	3.586	8.751	5.196	3.447	3.140	5.312	3.095	3.296	3.986	3.642	4.052	3.832	3.951	3.164	3.133	3.095	4.194	4.814	3.311	3.465	4.718	4.400	3.648	3.605	5.685	4.130	3.172
ZNF639	4.911	4.934	5.052	4.664	5.500	5.673	4.726	5.190	4.108	4.701	5.167	4.486	4.814	4.666	4.234	5.058	5.898	4.209	4.778	4.996	5.421	5.186	5.018	4.800	4.810	5.054	5.011	5.769	5.797	4.583	4.806	4.783	4.236	5.054	5.289	4.279	4.427	4.807	4.697	4.807	6.222	4.331	4.769	4.748	4.549	5.430	5.662	5.108	4.997
SAMD10	4.768	6.797	5.511	5.741	5.265	5.603	4.831	4.729	5.142	5.746	5.220	5.307	5.354	5.370	5.209	5.891	5.438	6.487	4.499	6.371	6.406	5.384	5.661	5.482	5.213	5.021	5.774	5.470	5.253	5.097	4.723	5.507	5.645	4.586	5.397	5.740	5.651	6.702	5.279	5.009	6.458	5.616	5.797	4.521	6.088	6.022	5.767	5.080	6.114
FEZ1	5.311	5.577	3.703	4.593	4.409	4.453	5.437	6.935	5.275	5.800	5.123	4.895	6.252	6.201	4.356	4.215	6.344	5.266	6.855	4.531	4.512	5.674	4.814	4.386	4.790	4.051	5.463	5.267	3.875	6.713	6.091	4.643	4.198	6.451	5.796	4.326	5.386	6.457	4.318	5.497	6.884	4.190	5.043	4.918	5.090	5.138	5.434	4.772	3.854
PPP1CC	9.212	9.187	9.909	8.916	10.179	9.858	9.104	9.491	9.734	9.627	9.948	9.612	9.539	9.093	8.998	9.468	9.751	9.302	9.229	9.417	9.504	9.319	9.566	9.292	9.240	8.917	9.671	10.102	9.391	8.993	9.086	9.075	8.664	9.239	9.947	9.649	9.233	8.769	9.380	9.469	10.482	9.244	8.899	9.513	9.624	9.464	9.785	9.219	9.881
DCST2	3.382	3.686	3.365	3.179	3.112	3.464	3.495	3.094	3.661	3.448	3.094	3.150	3.088	3.797	3.112	3.490	4.275	3.649	2.987	3.251	3.448	3.487	3.475	3.346	3.791	3.461	2.990	3.315	2.959	3.062	3.433	3.864	3.233	3.467	3.474	4.385	3.116	3.295	3.552	3.493	2.951	3.612	3.322	3.809	4.900	3.149	3.640	3.119	3.190
LTK	4.792	4.418	3.130	4.165	3.107	5.579	3.354	4.655	3.940	3.924	4.916	5.842	3.314	5.619	5.676	5.620	3.274	3.432	3.563	5.452	4.858	3.952	4.075	4.355	4.479	4.268	5.676	2.968	3.077	3.345	3.694	3.468	3.957	3.753	5.678	5.325	3.745	5.652	4.752	4.584	4.201	3.208	2.868	4.828	5.964	3.120	3.736	4.954	3.676
ZNF235	4.110	4.657	4.305	3.706	4.637	4.188	4.516	4.654	3.679	4.580	4.620	3.800	4.266	3.797	3.608	4.056	4.904	4.211	3.948	4.512	4.053	4.221	4.275	4.455	4.146	4.059	4.356	4.471	3.722	3.886	4.364	4.598	3.850	4.926	4.615	4.168	3.993	4.260	3.988	3.999	4.664	4.493	3.976	3.684	3.703	4.604	4.286	4.011	4.267
SNAPC1	5.851	5.723	4.472	5.257	7.578	6.290	5.629	5.866	4.999	5.272	6.376	4.780	5.879	7.774	4.325	5.793	9.631	5.964	6.377	5.559	5.232	6.082	5.870	6.988	5.557	6.018	4.338	6.191	6.015	5.327	4.679	5.627	4.940	7.695	5.837	5.858	5.162	5.021	6.666	7.402	5.840	5.726	4.402	4.443	5.197	5.526	4.967	6.380	4.952
TOMM22	7.912	7.574	8.329	8.155	8.534	8.321	7.318	7.722	8.074	7.429	8.836	8.409	8.277	8.335	7.881	8.384	8.353	7.998	8.061	8.334	7.940	7.982	8.000	8.306	8.108	8.916	8.612	8.512	8.674	8.079	6.824	7.765	7.181	7.268	8.140	6.641	8.451	8.662	7.925	7.913	8.990	8.297	7.647	6.444	7.920	7.725	8.521	7.843	8.047
SGCZ	3.126	3.177	3.126	3.140	3.126	3.126	3.189	3.322	3.151	3.126	3.126	3.185	3.126	3.126	3.126	3.146	3.185	3.300	3.256	3.126	3.126	3.227	3.169	3.254	3.144	3.143	3.148	3.148	3.910	3.281	3.612	3.146	3.126	3.150	3.294	3.126	3.126	3.157	3.126	3.160	3.212	3.126	3.126	3.126	3.126	3.257	3.175	3.139	3.139
NDUFAB1	9.896	8.812	9.755	10.109	10.105	9.703	9.463	9.572	10.203	8.884	10.476	9.765	9.263	9.292	9.412	11.005	10.639	9.184	9.946	9.774	10.668	10.401	9.483	10.858	9.549	10.322	9.632	9.973	10.061	9.027	9.406	9.048	9.550	9.189	9.563	9.234	9.411	9.606	9.682	9.006	9.212	8.985	8.809	9.584	9.417	9.518	8.832	9.576	9.741
ZNF268	4.228	4.457	4.689	3.399	5.128	4.906	4.297	4.630	3.662	4.219	4.687	3.919	3.992	4.135	3.899	4.081	5.111	4.020	4.409	3.456	3.970	3.799	3.610	4.187	4.019	4.287	4.287	4.196	4.134	3.868	4.630	4.554	4.298	4.530	4.521	4.133	4.278	4.349	4.371	4.480	5.485	2.969	4.021	4.449	5.169	4.179	4.160	3.325	4.725
ZNF439	4.292	5.612	3.607	4.575	5.017	5.241	5.685	4.946	4.193	5.784	4.148	4.030	4.721	4.355	4.348	4.786	4.268	5.563	4.494	4.069	4.176	4.392	4.682	4.124	4.458	4.296	3.907	4.938	3.865	4.331	5.306	4.368	4.048	5.314	4.927	4.874	4.185	4.032	4.908	4.182	5.503	4.384	3.815	5.358	4.262	4.755	4.520	4.964	3.942
PLD3	7.476	7.042	7.023	7.314	8.688	8.363	8.170	8.067	8.320	7.972	8.118	8.345	8.528	7.855	7.421	7.556	8.008	7.890	8.446	8.367	7.861	7.592	8.004	7.355	7.540	7.177	10.258	8.014	7.527	8.653	7.268	7.481	6.543	8.309	8.390	7.872	8.390	9.034	6.261	8.355	8.642	6.808	7.575	6.964	7.900	8.468	8.322	7.738	7.303
PPP1R14C	4.629	5.307	2.979	3.181	3.113	2.955	3.249	4.158	3.396	5.466	6.136	5.725	3.051	4.387	3.346	4.114	6.473	3.815	5.782	5.313	3.769	6.394	3.638	6.632	5.758	6.470	3.283	3.836	3.006	2.995	4.316	4.635	4.423	3.614	5.142	4.860	4.202	4.487	3.844	3.728	3.147	4.705	6.510	5.750	5.264	3.250	3.519	3.297	3.221
MYO1G	5.372	4.517	3.839	4.817	6.467	5.227	6.961	5.556	5.704	5.260	5.351	5.515	5.812	4.505	5.949	4.501	4.947	6.042	5.649	5.750	4.667	5.022	5.032	3.853	4.176	4.544	4.881	5.804	4.301	5.652	5.385	5.262	3.958	6.312	4.930	5.292	5.849	6.223	4.211	4.915	5.751	3.934	3.965	3.894	5.430	6.581	5.695	4.678	4.975
ZNF785	4.472	4.513	4.226	4.524	4.690	4.440	4.882	4.856	4.468	5.195	3.979	4.134	4.708	4.720	3.957	4.562	4.389	4.423	4.078	4.887	4.648	4.580	4.200	3.826	4.539	3.775	4.216	4.429	4.547	4.084	4.641	4.383	4.002	5.071	5.196	4.914	4.083	4.211	4.271	4.801	5.280	3.956	4.332	4.337	5.257	4.985	4.453	4.154	4.569
ALPL	5.988	5.587	3.817	4.955	5.875	4.353	5.727	5.510	5.851	4.600	6.276	6.374	7.202	5.887	6.101	4.689	5.946	6.416	6.266	4.439	6.348	6.227	5.655	4.475	5.692	5.291	5.761	4.807	4.752	6.662	5.364	6.729	4.952	8.901	6.611	5.527	6.851	5.789	5.026	4.846	6.302	3.759	4.733	5.526	6.262	4.658	5.240	4.965	4.406
NCR2	3.141	3.236	3.141	3.141	3.395	3.141	3.201	3.141	3.401	3.141	3.607	3.179	3.222	3.141	3.227	3.217	3.533	3.454	3.141	3.141	3.272	3.268	3.223	3.141	3.141	3.141	3.225	3.141	3.141	3.290	3.286	3.255	3.141	3.141	3.190	3.239	3.311	3.141	3.141	3.237	3.197	3.176	3.141	3.450	3.211	3.227	3.360	3.192	3.391
TTC23	5.468	5.091	5.465	4.800	5.999	5.527	5.244	6.494	4.756	6.412	5.776	5.044	5.827	5.492	5.123	5.424	5.581	5.327	5.842	5.511	5.081	5.720	5.423	4.657	4.828	4.961	6.598	6.011	5.452	5.743	6.219	5.814	4.815	6.081	6.272	5.256	5.834	6.310	5.294	5.487	5.608	5.075	4.871	5.233	5.347	5.616	6.051	4.794	4.701
FAM90A1	3.277	3.170	3.120	3.944	4.329	3.846	3.328	3.969	3.543	3.354	3.161	3.347	4.728	3.670	3.509	4.429	5.658	4.175	3.421	3.298	3.744	3.735	4.400	4.204	3.496	3.064	5.677	3.481	3.272	3.762	3.951	3.399	3.107	3.505	3.470	4.340	4.411	4.457	4.023	3.896	5.306	3.651	3.589	4.113	3.579	3.282	4.771	3.822	4.946
KCTD10	6.936	5.805	5.941	5.845	6.937	7.032	6.304	8.009	6.703	7.576	6.696	6.569	7.443	6.002	5.884	5.792	7.018	6.682	7.466	7.037	6.108	7.009	6.623	5.780	6.756	5.746	7.072	7.074	5.270	7.681	7.493	6.489	5.374	8.074	7.453	6.783	6.761	6.101	6.156	6.942	7.444	6.683	6.318	5.794	7.172	6.933	6.864	6.106	5.808
TRPC1	4.743	4.905	3.412	4.292	4.023	4.394	5.569	6.492	4.079	5.448	4.261	3.762	5.171	4.178	3.884	3.760	6.688	4.671	5.373	4.462	4.328	4.558	4.480	4.133	4.131	3.562	4.759	5.077	3.833	5.276	6.116	4.422	4.263	5.895	5.822	4.070	4.553	4.626	4.747	4.968	5.937	3.547	4.198	3.856	4.982	4.585	4.778	4.950	3.858
KIR3DX1	3.166	3.302	3.128	3.183	3.422	3.384	3.572	3.176	3.146	3.137	3.167	3.119	3.121	3.263	3.461	3.137	3.206	4.207	3.243	3.208	3.149	3.207	4.039	3.175	3.211	3.220	3.111	3.289	3.449	3.113	3.377	3.485	3.144	3.239	3.453	3.194	3.135	3.211	3.543	3.235	3.179	3.165	3.117	3.182	3.176	3.460	3.519	3.131	3.142
CLDN7	10.072	8.584	9.758	9.960	10.581	10.594	7.952	8.719	10.778	9.313	10.908	10.803	10.174	9.423	6.581	10.401	9.803	8.804	8.587	11.058	9.542	9.050	9.984	9.694	9.725	9.591	9.713	8.498	8.891	8.219	8.250	8.340	8.953	8.361	9.997	9.473	7.572	10.016	9.525	8.521	9.003	8.774	9.774	8.817	9.363	10.461	9.538	9.285	9.869
ERAP1	5.490	5.774	5.907	5.490	6.146	6.847	6.079	6.330	6.217	6.699	6.792	6.783	6.689	5.842	5.381	5.078	5.581	5.528	6.177	7.033	5.609	5.565	6.352	5.033	5.935	5.204	5.792	5.854	4.595	5.244	5.841	5.466	5.188	5.853	6.906	5.694	5.641	6.032	4.910	5.930	6.298	6.307	5.513	5.205	6.370	6.563	6.173	5.701	6.483
TUFM	9.318	8.002	9.539	9.279	10.382	9.536	8.739	9.082	10.351	8.976	9.681	10.172	9.837	8.945	9.517	9.956	9.697	8.888	9.596	9.583	9.517	9.557	9.160	9.652	9.599	9.603	9.793	9.953	9.296	9.768	8.200	8.743	8.417	8.822	9.676	8.858	9.803	9.574	9.258	9.183	10.073	8.698	9.019	8.400	9.641	9.253	9.646	8.717	9.085
HOXA2	4.542	4.976	3.371	3.778	3.529	4.619	5.238	5.838	5.046	5.990	3.489	4.038	5.316	3.510	3.876	5.228	3.742	3.686	4.933	4.302	4.254	4.716	4.733	5.007	4.789	4.020	5.222	5.018	3.670	5.206	6.471	4.485	5.315	4.470	5.273	5.703	4.261	4.467	4.837	5.319	4.441	4.767	4.429	3.952	4.193	3.789	4.565	5.085	3.666
B3GNT6	5.130	5.278	4.433	4.179	4.172	4.188	4.254	5.287	4.680	5.499	4.183	4.196	5.860	4.471	8.231	5.548	4.268	6.346	4.291	4.493	6.142	5.220	6.154	4.371	5.300	5.588	4.220	4.251	4.842	4.556	4.335	4.355	4.159	9.522	5.269	8.182	4.599	5.300	8.613	4.771	4.224	4.611	4.175	5.043	4.233	4.446	5.193	4.406	6.890
CCDC146	5.091	5.182	4.286	4.276	4.462	4.789	5.392	7.054	4.179	5.552	4.812	3.948	4.150	4.261	3.673	4.134	3.838	5.067	5.937	6.314	4.723	4.733	4.471	4.595	5.181	5.164	4.521	4.933	4.235	5.486	5.316	5.373	5.174	5.527	5.152	5.866	4.424	4.305	5.265	4.849	3.917	5.307	4.786	4.415	5.126	5.531	5.159	5.323	4.679
ZNF518B	5.070	4.067	3.590	4.213	4.894	6.576	5.687	6.627	4.332	6.396	4.791	4.511	5.353	5.648	4.810	3.975	6.637	5.174	6.042	4.690	4.131	4.779	4.440	3.873	6.226	4.091	5.579	5.231	3.960	5.343	6.004	5.536	4.733	5.779	5.870	6.511	5.207	4.510	6.110	4.828	4.953	5.006	4.280	5.904	5.934	5.248	5.204	4.480	5.751
COMTD1	7.292	6.960	7.560	7.304	7.867	7.599	6.516	6.521	7.841	7.182	6.919	8.502	7.237	8.183	7.910	9.639	8.232	7.181	5.769	7.326	7.678	7.616	7.384	7.764	7.391	6.142	7.352	6.941	8.233	7.318	6.456	5.801	7.551	6.032	6.883	7.967	6.523	6.813	5.380	8.206	6.406	7.719	7.151	8.375	8.115	6.257	6.495	7.336	7.459
AATF	7.218	7.203	7.620	7.245	8.366	8.038	7.268	7.282	7.811	7.501	7.730	7.851	7.937	7.133	7.458	7.027	8.223	7.615	7.124	7.780	7.707	7.732	7.872	7.908	8.150	7.868	8.225	7.990	7.407	7.552	6.805	6.914	6.674	7.270	7.747	8.034	7.746	8.131	7.323	7.613	8.066	7.441	7.571	6.825	7.556	7.833	8.137	7.715	7.142
STK17B	5.827	5.521	5.341	5.570	6.459	6.290	7.065	5.914	5.218	5.790	5.752	5.361	5.649	4.929	5.555	5.325	5.220	6.459	6.281	6.018	5.738	5.837	5.374	5.574	5.693	5.240	4.726	6.119	5.008	5.573	5.722	5.782	5.051	7.204	5.993	5.865	5.427	5.864	5.680	5.737	5.988	4.783	4.190	5.071	5.276	6.399	6.029	6.067	5.680
COIL	6.486	6.881	6.284	6.610	7.588	7.138	6.553	6.854	6.928	6.767	7.484	6.914	6.982	7.855	6.554	6.891	7.805	6.779	6.835	7.334	7.196	5.950	6.873	7.369	6.941	7.380	7.509	7.155	6.530	6.592	6.461	7.001	5.874	6.850	7.194	6.623	6.874	7.590	7.161	7.143	8.248	6.970	6.657	6.516	6.833	7.208	6.784	7.046	6.634
HLA-DMB	8.721	7.253	7.774	8.196	9.247	7.927	10.115	9.012	9.175	8.756	9.641	8.886	8.769	10.118	8.231	7.402	7.621	8.998	9.652	8.817	8.626	7.954	8.472	7.788	7.786	9.179	8.423	9.221	8.664	8.915	8.498	8.731	6.714	8.021	8.537	8.691	9.376	9.911	8.680	8.464	8.742	5.767	6.901	7.003	8.979	10.414	9.891	7.701	8.874
KIAA1324L	3.881	6.033	3.186	3.308	3.514	5.702	4.481	5.088	4.113	4.660	5.470	3.456	4.101	4.505	3.846	5.886	5.042	4.915	5.126	3.919	6.083	4.866	5.814	5.987	5.384	3.301	5.828	4.657	4.495	4.595	5.159	5.160	3.220	5.144	5.815	3.483	3.758	4.915	5.666	5.754	5.770	4.784	3.659	5.309	4.571	3.992	4.298	4.715	3.445
TLE4	6.148	5.388	5.752	6.042	4.845	6.783	6.234	7.065	5.683	6.531	5.829	5.480	6.399	5.314	6.201	4.938	4.887	5.592	6.531	6.736	6.112	6.051	5.971	4.823	4.751	4.633	5.079	5.795	5.974	6.254	6.562	5.433	5.278	7.112	6.416	6.379	6.054	5.776	4.133	5.619	6.853	4.459	4.873	5.311	6.515	5.589	5.449	4.844	5.252
TIPIN	5.139	4.841	5.479	5.252	6.550	5.967	4.778	4.798	5.418	4.402	6.133	5.385	5.085	4.934	5.162	5.928	5.838	5.279	4.967	5.359	4.720	5.412	5.976	6.592	5.270	6.140	5.239	5.956	5.647	4.311	4.134	4.986	4.965	4.947	5.729	5.030	4.628	4.533	5.929	4.996	4.584	4.807	4.423	4.214	5.504	5.300	5.680	5.125	5.341
HTN3	3.174	3.379	3.174	3.174	3.174	3.202	3.174	3.174	3.174	3.174	3.174	3.174	3.174	3.174	3.174	3.174	3.174	3.507	3.174	3.202	3.532	3.174	3.209	3.174	3.174	3.174	3.174	3.174	3.174	3.174	3.355	3.174	3.174	3.174	3.254	3.174	3.174	3.174	3.174	3.201	3.174	3.203	3.174	3.174	3.174	3.174	3.174	3.217	3.174
PIGF	6.334	5.110	6.519	5.584	7.269	5.941	5.633	5.700	6.154	6.071	7.379	6.319	5.930	5.785	5.900	6.161	6.464	5.559	6.643	6.177	6.275	6.329	6.539	6.401	5.982	7.465	6.386	6.891	5.695	5.401	5.384	6.281	4.994	6.174	6.377	6.483	5.795	5.712	6.927	5.805	5.743	5.320	5.577	6.004	6.632	6.038	6.861	5.264	6.112
TMTC4	6.083	5.599	5.700	5.921	6.399	6.974	5.445	5.415	5.595	6.590	6.136	5.860	5.947	6.787	4.977	6.743	5.219	5.510	5.584	5.895	5.708	5.874	5.500	5.321	6.166	7.251	5.321	5.647	5.212	5.214	5.754	5.743	5.558	5.926	6.245	5.698	5.429	6.333	5.917	6.177	6.823	6.052	6.155	5.144	6.277	5.644	6.316	5.426	5.728
RPL36AL	11.238	10.304	10.695	11.319	11.071	10.774	10.554	11.334	10.770	10.060	11.814	11.047	10.875	10.710	11.203	10.985	11.674	10.644	11.215	11.576	11.431	11.343	10.612	11.436	10.667	10.919	10.075	10.816	11.492	10.803	11.060	10.329	10.735	10.806	10.929	10.611	10.534	11.227	11.042	10.850	10.447	11.036	10.091	11.382	10.702	11.433	11.215	11.523	11.078
ESCO1	5.300	5.871	5.286	5.050	6.605	6.230	5.427	5.618	4.999	5.700	6.204	4.605	5.260	6.813	4.665	5.591	5.684	5.806	5.182	6.128	5.765	5.447	7.019	4.880	5.679	5.444	4.884	6.269	4.935	4.445	4.937	5.973	4.937	5.565	5.867	5.288	5.290	5.756	5.589	5.243	6.730	5.378	4.925	5.990	5.874	5.745	5.913	4.891	5.383
IL12A	3.543	4.337	3.412	3.271	4.780	4.238	3.816	4.133	3.853	3.847	3.604	3.584	3.521	4.428	3.212	3.607	3.652	3.683	3.820	3.448	3.736	4.403	3.329	3.966	3.312	3.143	4.079	3.717	6.429	3.488	4.082	3.522	3.217	3.406	4.080	4.462	3.527	4.853	3.231	3.376	3.430	3.545	3.383	3.497	3.606	4.534	3.812	3.533	4.112
R3HDML	3.238	4.127	3.337	3.588	3.177	4.521	3.436	3.069	3.639	4.342	3.039	3.249	3.101	3.253	3.107	4.585	3.318	4.232	3.242	3.593	3.290	3.198	3.518	3.311	3.934	3.298	3.105	3.007	3.007	3.007	3.860	3.893	3.529	3.868	3.516	4.409	3.166	3.182	4.163	3.376	3.720	4.825	3.794	3.137	3.235	3.197	3.481	3.290	3.172
ZWILCH	6.358	6.281	6.315	6.280	7.941	7.150	6.129	5.615	6.218	5.768	7.116	6.174	6.261	6.404	6.273	7.016	7.086	5.947	5.838	6.637	6.039	6.171	7.083	6.887	6.642	6.632	5.919	6.996	6.697	5.109	5.306	6.260	5.968	6.425	6.640	6.015	5.783	5.751	6.864	5.913	6.398	6.011	5.381	6.549	7.009	6.461	6.905	5.998	6.425
INPP5B	5.472	5.018	4.832	4.671	6.254	5.286	5.850	5.922	5.023	5.669	4.968	4.620	5.343	5.010	4.730	4.429	5.626	5.662	4.902	5.332	5.374	5.519	5.506	4.935	5.205	4.358	5.058	5.566	4.572	5.420	5.737	5.025	4.019	6.149	5.752	5.233	4.890	5.036	4.941	5.441	5.976	4.981	4.661	4.867	5.545	5.882	5.375	5.005	4.594
PTGER4	7.769	5.213	7.391	6.516	6.992	6.709	6.959	7.177	8.039	7.851	6.859	8.066	7.853	5.249	7.071	6.607	7.461	6.361	7.573	7.692	5.896	7.352	7.563	4.386	6.285	5.380	6.035	7.158	5.333	7.218	7.563	7.371	5.505	9.828	8.662	6.469	7.282	8.344	7.621	8.462	6.290	4.782	4.785	7.568	6.495	6.839	6.710	6.148	7.031
UBE2C	8.383	10.010	7.926	9.145	9.107	9.272	7.368	6.045	9.190	7.079	8.866	8.507	7.779	9.539	8.215	10.096	9.414	8.533	7.399	8.150	8.571	8.595	9.325	9.978	8.032	9.581	8.218	7.764	9.791	7.891	7.038	7.414	8.651	8.181	7.389	8.695	7.488	10.250	9.637	9.338	10.695	10.162	8.140	7.110	8.476	9.729	8.615	10.627	8.657
CSNK1G3	6.033	5.468	6.729	5.715	6.377	7.044	6.083	6.325	6.145	6.811	6.534	5.928	6.484	5.468	5.861	5.587	6.602	5.908	6.404	6.476	5.588	6.062	5.965	5.744	5.584	6.073	5.735	7.127	6.015	5.865	5.788	5.716	5.629	6.911	7.061	5.906	5.708	6.067	6.088	6.214	6.450	6.960	5.334	5.621	6.586	5.659	6.544	6.143	6.136
SLC43A3	5.134	5.736	6.294	6.457	7.609	4.759	5.974	6.321	5.602	5.504	5.895	5.267	6.329	5.596	5.627	6.249	5.704	6.440	6.082	5.606	5.676	6.660	6.402	3.899	4.430	4.866	6.178	5.783	6.839	6.065	5.031	5.199	4.137	7.047	6.407	7.366	5.594	5.732	6.917	6.196	5.670	3.131	4.374	5.063	5.302	6.590	6.299	5.474	5.780
DENND2A	4.751	5.025	3.925	4.469	4.654	5.188	6.323	6.078	6.093	6.309	4.218	6.056	7.440	4.967	5.227	4.445	4.389	5.739	5.970	4.316	4.546	5.302	5.219	3.950	5.277	4.770	4.974	5.022	4.184	6.121	5.098	5.141	3.793	7.074	6.248	5.973	5.017	4.977	4.935	4.881	5.250	4.150	4.357	4.143	5.757	4.715	5.060	4.363	4.283
SPATA20	6.969	7.226	7.122	6.094	7.155	6.974	6.642	7.832	6.730	7.382	6.954	7.830	7.990	7.017	7.254	7.259	7.365	7.065	7.114	7.580	6.784	7.508	7.468	6.499	7.687	6.768	9.001	7.567	7.735	7.897	7.140	7.484	7.038	7.532	7.387	7.240	6.886	7.450	6.279	7.858	7.754	7.839	7.193	7.954	8.390	7.005	7.033	7.126	7.887
CPM	5.113	4.413	3.330	4.815	5.303	5.699	6.070	5.556	4.746	5.557	5.428	4.984	5.867	4.825	5.459	4.995	5.981	5.143	5.920	5.384	5.533	4.437	4.489	3.907	5.295	3.716	6.856	5.207	4.492	5.889	4.465	5.089	4.890	7.203	6.353	4.533	6.634	5.240	5.082	5.271	5.771	3.255	3.840	6.625	6.323	6.788	5.209	5.619	4.231
MGLL	5.995	6.379	7.174	6.046	5.408	7.323	6.587	7.183	7.507	8.077	6.575	6.901	7.785	5.914	7.082	5.968	5.667	6.213	7.185	7.791	7.187	6.854	7.319	5.784	7.636	6.487	6.295	7.714	4.971	6.977	6.473	6.790	6.168	7.901	7.866	6.839	7.965	7.045	6.516	8.475	5.676	5.320	8.266	6.001	6.473	6.976	8.156	7.643	5.272
CEACAM7	3.759	7.745	4.105	4.313	6.220	5.093	3.028	3.332	4.816	5.356	6.587	2.717	7.944	6.416	4.207	5.510	3.677	4.492	4.322	4.614	8.948	4.241	5.464	4.936	5.700	5.063	4.723	3.370	2.619	3.888	3.153	3.077	2.876	3.584	3.440	5.555	8.700	8.294	6.070	3.451	2.619	6.081	4.659	4.785	2.681	4.654	2.867	5.894	4.916
STARD5	4.716	3.877	4.321	4.473	4.618	4.508	4.431	4.607	4.730	5.296	5.696	4.719	4.951	4.109	4.685	5.423	4.688	4.506	5.290	4.916	4.091	4.726	4.077	3.508	4.629	4.428	4.189	4.168	3.779	4.578	4.692	5.094	3.686	4.722	4.933	4.686	4.158	4.377	4.440	4.388	4.663	4.595	4.055	5.164	4.509	4.164	4.683	3.701	4.259
HCRTR2	3.206	3.233	3.206	3.206	3.245	3.366	3.232	3.240	3.246	3.206	3.206	3.238	3.206	3.264	3.278	3.206	3.206	3.628	3.355	3.206	3.206	3.206	3.494	3.206	3.206	3.260	4.659	3.241	3.206	3.411	3.874	3.422	3.206	3.245	3.206	3.206	3.236	3.206	3.402	3.206	3.206	3.206	3.234	3.206	3.236	3.206	3.322	3.206	3.227
ARL15	5.689	4.802	5.453	5.173	6.169	5.705	5.840	5.866	5.255	6.092	5.762	5.704	6.011	4.615	4.768	5.220	4.972	5.162	6.073	5.733	4.957	5.592	5.683	4.366	5.051	4.661	5.123	5.846	5.276	5.369	4.898	5.221	4.961	6.046	6.695	4.799	5.628	5.197	4.835	6.032	6.053	4.398	4.867	5.344	5.635	5.425	6.087	4.534	4.870
ASB4	3.097	3.289	3.151	3.951	3.086	3.111	4.375	3.182	3.152	3.064	3.265	3.064	3.074	5.105	3.115	3.127	3.064	3.230	3.116	3.064	3.202	4.595	3.103	5.383	3.196	3.168	3.961	3.084	3.064	3.357	3.278	3.146	3.071	3.151	3.175	3.149	3.282	8.140	3.536	3.423	3.142	3.089	3.080	4.865	3.259	3.064	3.086	3.076	3.082
TPP2	6.442	5.877	6.044	5.801	6.912	7.297	6.385	6.151	5.639	6.498	6.795	5.554	6.345	6.508	5.736	7.003	6.289	5.517	5.889	6.223	5.897	5.964	6.059	6.158	6.637	7.043	5.519	6.694	5.800	5.480	5.904	5.708	5.447	6.399	6.588	5.891	5.583	5.761	6.368	6.427	6.980	5.904	6.007	5.549	6.374	6.014	6.807	5.749	5.891
GPSM1	5.169	6.632	3.865	5.450	5.076	6.175	5.362	6.209	5.438	5.465	4.202	4.741	6.348	6.304	4.895	4.223	7.494	4.870	5.573	5.055	5.155	5.755	4.310	4.796	6.162	3.776	6.077	6.288	4.189	6.211	5.336	5.178	4.232	7.268	5.464	4.532	5.390	4.715	4.197	5.669	7.684	4.614	4.755	5.926	6.908	5.157	5.313	4.804	6.140
DMD	4.933	5.060	3.289	3.445	3.506	3.764	4.402	6.668	3.791	5.825	3.641	3.631	4.681	3.585	3.899	3.392	3.299	4.265	5.156	4.721	3.821	4.710	4.206	4.347	3.631	4.265	4.451	4.953	4.114	5.348	6.341	3.985	3.706	4.208	6.090	3.745	4.777	4.074	3.608	4.459	4.579	4.206	4.088	3.502	4.057	4.592	3.762	3.522	3.571
NPM1	6.855	6.739	7.335	7.208	7.905	6.753	6.597	6.633	7.196	6.453	7.611	7.057	6.792	6.621	6.637	7.133	7.130	6.312	6.820	6.768	6.313	7.074	6.547	7.345	6.992	7.040	6.434	7.491	7.710	6.500	6.014	6.350	6.577	6.647	7.090	6.172	6.249	6.276	6.527	6.512	7.517	7.679	6.191	5.724	6.932	6.679	7.061	6.757	6.976
LAMB4	3.199	3.224	3.126	3.161	3.298	3.302	3.148	3.210	3.165	3.196	3.165	3.156	3.228	3.446	3.178	3.193	3.141	4.056	3.540	3.182	3.197	3.249	3.573	3.180	3.314	3.315	3.177	3.268	3.236	3.198	3.527	3.378	3.160	3.759	3.364	3.196	3.174	3.232	3.569	3.248	3.162	3.185	3.209	3.218	3.220	3.186	3.293	3.239	3.133
MOCS3	4.381	4.568	4.299	4.663	4.042	5.610	4.575	4.831	5.099	5.334	4.750	4.688	4.762	4.964	4.276	5.798	5.429	4.948	4.618	5.205	4.245	4.430	4.492	5.014	4.900	5.457	5.387	4.247	4.375	4.838	4.631	4.929	4.068	4.817	5.057	5.028	4.751	6.131	5.164	5.386	5.587	5.419	5.018	3.974	5.018	4.330	5.134	5.024	5.026
FRMD3	5.121	4.731	3.743	3.714	6.165	7.057	5.151	5.713	5.687	5.788	5.697	4.201	4.594	3.792	4.652	4.433	3.789	4.392	5.848	4.291	4.220	4.885	4.877	4.314	5.177	4.124	4.164	5.181	3.698	5.161	4.347	4.473	4.211	6.486	5.152	5.570	4.376	5.137	6.799	4.703	4.553	4.667	3.959	4.063	4.423	6.276	4.629	3.960	4.197
AKAP12	6.343	4.375	3.493	4.024	4.367	5.560	6.299	8.171	5.086	6.709	5.538	5.347	6.053	4.596	4.398	3.801	7.867	5.448	6.544	5.251	5.108	6.126	4.832	5.862	5.304	3.920	5.788	8.182	3.636	6.972	6.478	4.680	4.459	6.588	6.906	4.792	5.563	5.005	4.329	5.958	5.256	3.211	5.208	4.848	5.895	5.285	5.966	5.520	4.251
NKX2-2	3.509	3.467	3.274	3.462	3.223	3.268	4.650	3.562	3.489	3.354	3.250	3.223	3.223	3.300	3.949	3.866	3.299	3.311	3.223	3.223	3.625	3.245	3.251	3.223	3.269	3.245	3.223	3.223	3.306	3.223	3.416	3.276	3.223	5.696	3.350	3.333	4.152	3.223	3.251	3.245	3.334	3.246	3.223	3.757	3.294	3.223	3.347	3.223	3.486
PEBP1	9.473	9.331	9.680	9.357	10.387	10.022	9.145	9.447	11.230	9.847	10.415	11.286	9.116	9.694	8.746	10.254	8.512	9.856	9.908	9.139	8.692	10.087	9.242	8.718	9.978	8.724	9.881	10.572	11.024	9.908	9.312	9.288	10.226	8.193	10.097	8.353	9.898	9.048	9.223	10.310	10.848	9.384	9.280	8.533	8.785	9.843	9.694	9.705	9.827
ZFP30	4.302	3.459	4.332	3.329	7.038	4.408	4.656	5.210	4.341	4.748	4.631	3.320	4.446	3.345	3.830	4.902	4.945	5.069	4.381	4.406	4.183	3.850	4.642	4.904	4.311	4.384	3.473	3.758	4.709	4.253	4.802	4.569	3.875	4.360	5.009	4.570	3.775	5.884	4.570	4.547	4.652	4.963	3.945	4.029	3.620	4.676	4.572	4.363	4.369
LAMA2	5.745	5.604	3.175	4.248	4.394	4.529	6.834	6.987	5.314	6.475	4.609	4.769	6.108	4.093	4.997	4.406	5.368	5.440	7.622	5.102	4.898	5.231	4.687	4.441	5.193	3.936	5.894	5.616	3.262	6.866	5.741	5.379	4.213	7.057	7.529	4.811	5.884	4.892	4.413	5.396	5.296	3.435	4.388	4.217	6.091	5.199	6.252	4.388	3.970
LYPD4	3.183	3.590	3.153	3.223	3.270	3.356	3.374	3.179	3.153	3.218	3.179	3.153	3.153	3.183	3.153	3.203	3.153	4.941	3.224	3.175	3.153	3.196	4.279	3.153	3.262	3.174	3.153	3.207	3.193	3.153	3.781	4.020	3.212	3.183	3.823	3.217	3.153	3.302	3.739	3.297	3.153	3.324	3.153	3.153	3.153	3.153	3.666	3.153	3.153
YPEL3	7.040	7.297	6.412	7.512	8.005	7.567	7.373	7.800	7.440	7.667	6.370	7.134	7.784	8.303	6.936	6.582	6.388	7.206	7.740	7.262	8.421	8.002	7.040	6.193	6.941	6.065	7.883	8.720	6.494	8.175	7.767	7.155	6.884	7.921	6.984	6.191	7.131	7.348	5.818	8.834	8.300	5.309	7.414	6.830	7.473	7.485	7.599	7.755	6.684
SLC6A16	4.111	4.177	4.180	3.509	4.021	3.412	5.090	5.109	3.412	3.931	3.442	3.567	3.639	3.507	3.853	3.307	5.406	5.132	3.742	3.744	4.294	3.965	4.622	3.847	3.461	3.264	3.405	3.805	3.181	3.970	4.625	3.852	3.461	4.518	4.503	4.358	3.748	3.683	3.547	3.977	3.757	3.386	3.404	4.317	4.964	3.974	4.271	3.379	4.334
NAP1L4	8.398	8.063	8.571	7.778	9.748	9.034	8.400	9.002	8.466	8.673	8.665	8.725	8.840	7.203	8.373	9.246	9.448	9.012	7.865	9.124	7.989	8.643	8.775	8.369	8.268	8.182	8.002	9.268	8.633	8.429	8.327	7.543	7.893	8.713	9.007	8.336	8.168	8.998	8.194	8.812	9.206	9.498	8.162	7.081	9.257	8.852	8.842	8.294	8.127
TFAM	7.112	7.178	7.758	6.367	8.126	8.303	7.015	7.009	7.152	7.475	7.460	7.309	7.145	6.945	6.405	8.517	7.715	6.960	7.138	6.905	6.590	6.912	7.831	7.492	7.728	7.410	6.449	7.025	8.276	6.484	6.503	6.972	6.443	6.961	7.825	6.619	6.290	7.086	7.058	7.657	8.049	7.523	6.629	6.700	7.750	7.684	6.982	7.206	7.001
ZNF792	5.600	5.227	5.340	5.225	6.616	7.264	5.677	5.990	6.104	5.887	5.308	5.196	6.322	4.730	5.016	6.422	4.197	5.524	5.587	6.610	5.633	5.779	5.758	4.969	5.401	5.278	5.781	5.564	3.967	5.182	4.996	5.410	4.659	6.416	6.311	5.961	5.488	6.301	6.174	6.133	5.989	5.464	4.816	4.924	5.800	5.762	5.846	5.071	5.046
ATXN7	5.007	4.429	5.224	4.060	5.825	5.911	5.204	5.312	4.714	5.398	5.236	4.660	4.855	4.678	4.275	4.441	4.847	4.996	4.747	5.259	4.829	4.681	4.779	4.305	4.476	4.800	4.874	5.809	4.020	4.852	4.776	4.918	3.991	5.440	5.355	5.234	4.330	5.077	4.667	4.497	5.257	4.437	4.203	4.929	5.081	5.198	5.086	4.435	4.464
RNF128	6.719	7.171	4.082	6.246	3.339	5.653	6.610	6.587	7.096	7.370	6.255	7.394	7.125	5.373	7.279	7.247	7.356	6.291	6.254	7.949	7.328	7.045	7.721	6.522	7.031	6.909	7.451	5.244	5.646	6.299	7.165	7.370	6.919	6.101	7.595	7.560	7.232	7.835	6.940	6.522	3.755	6.303	7.147	7.528	6.691	6.817	6.843	6.767	7.314
ACO2	7.475	7.132	8.306	7.039	8.201	7.846	6.623	7.909	7.673	7.952	8.042	8.507	7.912	6.919	8.190	7.189	7.104	7.669	7.598	8.377	7.550	7.951	7.680	7.316	7.909	7.617	8.437	7.691	6.475	7.695	7.380	7.670	5.955	7.456	8.314	6.930	8.430	8.207	7.028	6.971	7.848	7.390	7.588	6.080	8.563	7.574	7.793	6.422	7.332
HRK	3.121	3.203	3.096	3.213	3.111	3.177	3.494	3.196	3.101	3.472	3.097	3.105	3.136	3.954	3.206	3.105	3.414	4.527	3.211	5.596	3.245	3.147	3.643	3.326	3.202	3.094	3.098	3.137	3.204	3.262	3.441	3.459	3.107	3.122	3.604	3.155	3.305	3.147	3.803	3.314	4.150	3.218	3.086	3.456	3.274	3.099	3.361	3.143	3.164
ATP10B	8.661	6.473	6.766	8.475	4.287	9.741	6.524	7.085	8.899	8.907	7.178	9.395	8.559	5.829	6.522	8.407	4.280	6.324	8.803	10.853	6.061	6.766	4.596	5.320	9.524	9.319	3.754	7.541	4.103	5.731	7.852	8.247	7.768	8.354	7.742	8.896	8.097	8.715	7.617	4.169	3.784	10.497	7.948	5.687	4.500	5.315	7.292	4.920	9.589
CSTB	10.538	10.741	9.741	10.148	10.783	9.955	9.231	9.590	10.049	9.521	10.453	9.699	10.243	12.320	9.725	9.899	11.698	9.801	9.689	11.202	10.465	10.139	10.578	10.256	9.609	10.399	11.106	10.401	10.010	9.356	9.233	9.631	10.709	8.785	9.671	9.597	9.895	9.387	9.340	10.477	8.931	9.949	9.828	10.725	9.803	10.661	11.129	10.922	9.595
ELMO2	5.831	5.674	5.452	5.742	6.592	6.502	6.373	6.574	5.955	6.773	6.103	5.623	6.483	6.066	5.679	6.141	6.792	6.635	6.249	6.300	6.136	6.246	6.114	5.839	6.145	6.422	7.001	6.277	5.500	6.509	6.293	6.447	4.993	6.927	6.355	6.209	6.109	7.438	6.372	6.219	7.285	6.826	6.018	5.591	6.439	6.545	6.469	5.876	5.870
SLC25A29	6.154	4.760	5.591	5.494	6.014	5.700	5.763	5.764	6.014	5.891	5.099	6.407	6.148	6.093	4.869	5.893	5.930	6.188	4.870	6.993	5.750	5.987	5.021	5.361	6.388	4.368	5.084	5.538	6.117	5.730	5.670	5.350	4.788	5.978	6.652	6.082	4.785	5.883	5.721	5.869	6.297	6.271	5.048	5.931	7.196	5.677	5.967	4.516	5.532
SEZ6	3.323	3.350	3.158	3.260	3.180	3.316	4.258	3.988	3.222	3.694	3.176	3.232	3.314	3.337	3.372	3.377	3.224	3.999	3.873	3.249	3.252	3.302	3.493	3.191	4.615	3.185	3.328	3.309	3.230	3.604	3.535	3.373	3.235	3.624	4.016	3.620	3.369	3.624	3.427	3.406	3.235	3.267	3.230	3.346	3.543	3.261	3.326	3.238	3.225
OPTN	7.563	8.194	7.772	6.635	10.131	8.944	8.016	8.277	7.872	9.032	8.918	7.926	8.479	7.240	7.371	7.177	8.076	8.645	8.136	8.678	7.409	7.637	8.357	7.004	7.825	7.490	7.747	9.153	7.130	7.850	7.908	7.226	7.378	8.639	8.027	7.657	7.377	8.582	6.824	8.878	7.115	8.158	8.476	6.990	7.034	8.482	8.325	8.300	7.769
NCF4	6.981	5.523	3.573	4.962	6.025	4.935	6.511	5.755	6.023	5.720	5.781	5.808	5.894	5.808	6.006	4.710	4.826	5.871	6.757	5.824	5.267	5.152	5.390	4.174	5.402	6.513	5.367	5.892	5.430	6.020	5.767	6.232	3.977	6.198	5.414	5.236	5.805	6.125	4.237	5.208	5.940	4.367	6.606	4.175	5.071	6.350	6.153	4.796	5.006
NKX2-8	3.209	3.550	3.209	3.209	3.209	3.209	3.209	3.953	3.253	3.256	3.209	3.209	3.209	4.079	3.209	3.209	3.719	3.327	3.209	3.209	6.409	3.269	3.248	3.209	3.241	3.209	3.324	3.209	3.266	3.257	3.405	3.922	3.237	3.252	3.254	3.356	3.209	3.209	3.247	5.094	6.449	3.241	3.240	4.933	3.527	3.209	3.253	3.752	3.497
TIGD6	4.272	4.031	4.049	4.550	4.159	3.969	4.314	4.269	4.315	4.498	4.579	4.467	4.543	4.406	4.101	3.970	5.150	3.992	4.438	4.498	4.030	4.301	4.085	4.022	4.454	4.297	4.533	4.382	4.198	4.283	4.244	4.061	4.207	4.490	4.599	4.479	4.480	4.216	4.032	4.328	4.521	4.400	4.002	4.087	4.769	3.829	4.799	4.257	4.121
ZADH2	6.589	6.323	6.253	5.837	7.448	6.105	5.804	7.070	6.534	7.238	6.973	6.266	6.427	5.672	5.577	6.589	5.635	6.096	6.302	6.239	5.965	6.794	6.840	5.017	6.053	5.612	6.593	7.371	6.353	5.780	6.392	6.550	4.620	6.033	7.237	5.738	5.912	5.855	6.522	5.878	6.208	5.970	6.005	6.557	6.505	6.315	7.074	5.814	6.405
GRPEL2	6.741	6.376	6.902	7.031	8.818	7.750	6.723	6.719	6.708	6.844	7.532	6.331	6.871	6.681	6.088	6.926	7.535	6.555	6.480	7.230	6.221	7.112	6.660	7.117	7.385	6.987	6.373	7.610	6.716	6.270	6.189	6.450	5.864	8.007	7.447	6.858	5.934	6.483	6.960	6.606	7.455	7.647	5.957	6.155	7.089	6.480	7.524	6.471	6.819
CCDC65	3.864	3.983	3.211	3.989	3.919	3.759	4.220	4.201	3.404	4.023	3.666	3.296	3.671	3.544	3.045	3.125	4.369	4.294	3.595	4.016	3.815	3.740	4.280	3.963	3.886	3.069	3.549	3.752	3.647	3.505	4.063	3.934	3.262	4.647	4.240	3.483	3.460	3.992	3.685	4.411	3.515	4.229	3.264	4.165	4.575	4.168	3.861	3.787	3.841
NCR1	3.995	3.696	3.032	3.234	4.464	3.671	3.962	3.459	3.401	3.551	3.404	3.294	3.272	3.137	3.192	3.081	3.490	4.655	3.429	3.259	3.352	3.310	4.075	3.480	3.094	3.128	3.189	3.681	3.576	3.500	3.553	3.629	3.320	3.598	3.900	3.330	3.182	4.323	3.432	3.240	3.408	3.155	3.171	3.063	3.239	4.708	4.235	3.221	3.804
PARK7	9.721	9.370	9.370	9.496	10.154	10.011	9.278	9.967	10.333	9.122	10.350	9.752	9.861	9.597	9.631	10.453	9.414	9.315	10.027	9.539	9.466	9.991	9.984	9.746	9.477	9.987	10.061	10.103	10.295	9.907	9.139	9.317	9.501	9.429	9.538	9.234	9.615	9.715	9.933	9.996	9.733	9.960	9.480	9.342	9.789	9.726	9.715	9.863	9.566
PTGDS	7.693	8.122	4.173	7.586	5.522	5.263	9.556	8.823	9.793	6.870	5.102	8.295	10.224	6.012	8.470	5.025	7.837	8.188	10.216	4.693	8.654	8.310	5.665	4.662	4.538	4.909	7.013	7.854	3.311	10.137	8.567	6.865	5.488	8.030	8.750	7.083	8.938	8.100	5.337	6.069	8.265	4.224	4.632	7.325	5.627	7.854	7.134	6.433	6.222
MFNG	6.380	5.141	4.620	5.781	6.223	5.760	7.385	6.918	6.824	6.733	5.749	6.585	6.935	5.356	6.598	5.228	5.346	6.597	6.582	6.309	5.584	6.148	6.037	4.364	5.741	4.956	5.813	6.131	5.211	7.308	6.024	6.018	4.938	7.797	6.292	5.980	6.698	6.969	4.729	6.323	6.802	4.814	5.544	5.048	6.413	6.979	6.272	5.282	5.566
ZNF618	5.869	5.255	5.665	4.703	5.188	6.921	5.642	6.313	5.819	5.210	5.744	4.670	6.495	5.989	5.219	5.215	5.928	4.872	5.235	4.602	5.770	5.869	5.442	4.999	4.580	4.561	5.879	4.879	6.355	5.865	4.647	5.348	4.261	7.166	6.431	5.294	5.881	6.713	6.607	6.047	7.109	3.625	5.630	4.943	6.303	6.504	5.316	5.378	5.630
DLGAP4	6.158	6.656	5.536	5.558	6.462	7.339	6.174	6.901	6.939	6.897	6.238	6.289	7.007	6.697	5.773	7.031	6.989	6.795	6.460	6.516	5.903	5.950	6.002	5.783	6.570	5.925	7.008	6.178	5.426	7.197	6.903	6.183	5.754	7.767	6.628	6.786	6.304	7.319	6.679	7.513	8.672	6.882	6.999	5.938	7.629	6.362	6.284	6.828	5.414
PLA2G12A	5.456	5.698	5.732	5.257	6.480	6.180	4.985	5.836	5.171	5.822	5.846	5.690	5.421	5.490	5.130	5.441	5.220	5.138	5.577	5.413	5.492	5.522	5.635	5.583	5.715	5.469	5.564	6.130	6.410	5.191	5.340	5.610	5.448	5.451	5.937	5.449	5.231	4.969	5.567	5.400	5.681	5.958	5.039	5.447	5.671	5.277	5.894	5.208	5.332
ZNF517	4.516	3.894	4.616	3.982	4.888	5.453	4.634	4.906	5.217	5.023	3.546	4.358	4.683	5.020	3.886	4.385	4.902	4.917	4.060	4.496	4.277	5.075	4.083	4.639	4.764	3.990	5.395	4.196	4.299	4.713	4.806	4.379	4.750	5.099	4.761	5.127	4.010	4.573	4.221	4.790	4.690	4.849	4.522	3.769	5.219	4.808	4.047	4.201	4.190
SLC25A31	3.247	3.448	3.269	3.274	3.210	3.210	3.281	3.273	3.210	3.288	3.210	3.210	3.210	3.265	3.210	3.210	3.210	4.346	3.350	3.210	3.264	3.287	3.684	3.308	3.237	3.236	3.244	3.210	3.210	3.251	3.433	3.386	3.210	3.283	3.612	3.210	3.210	3.210	3.583	3.359	3.210	3.238	3.237	3.210	3.210	3.210	3.210	3.231	3.269
POLR1E	6.954	6.998	6.807	6.377	7.874	7.839	6.389	7.044	6.849	6.486	6.969	6.797	6.819	6.157	6.439	6.842	6.790	6.503	6.328	6.813	6.367	6.943	7.038	7.506	6.791	6.685	5.913	7.939	6.559	6.275	6.689	5.999	6.270	6.958	7.146	6.448	5.894	6.527	7.843	6.424	7.269	6.690	6.591	5.796	6.773	6.560	6.762	5.995	6.496
NXPH4	3.590	3.735	2.898	5.655	3.599	3.091	3.042	3.329	4.262	2.872	3.392	3.173	3.611	5.454	4.329	3.513	5.562	3.531	2.996	4.291	3.461	5.634	4.784	6.630	4.539	3.294	3.598	5.851	5.901	3.833	3.205	2.997	3.194	3.805	3.921	3.034	3.691	3.560	3.164	4.516	3.969	3.375	3.561	4.218	5.770	3.311	3.685	4.659	4.596
RBMXL2	3.037	3.104	3.037	3.065	3.131	3.072	3.069	3.078	3.086	3.037	3.037	3.037	3.162	3.285	3.037	3.116	3.037	3.126	3.149	3.037	3.037	3.231	3.080	3.102	3.037	3.037	3.207	3.164	3.037	3.037	3.457	3.078	3.069	3.132	3.037	3.037	3.074	3.098	3.037	3.169	3.095	3.107	3.072	3.037	3.110	3.037	3.037	3.037	3.186
NSDHL	6.990	7.390	7.014	6.709	7.702	8.158	6.586	6.764	7.624	6.599	7.794	7.475	7.554	6.872	7.360	8.168	8.018	6.844	7.259	7.560	7.896	7.539	7.679	7.574	7.395	7.844	7.772	7.331	6.916	7.188	6.936	6.878	7.959	6.752	7.309	7.116	7.803	7.979	7.534	7.574	7.528	7.841	8.302	6.797	7.562	7.379	7.519	7.236	6.661
PPM1K	5.391	4.837	4.564	4.345	5.958	5.519	6.576	6.456	4.540	4.942	5.032	4.209	4.614	5.056	4.988	4.293	4.559	6.072	5.520	5.002	5.103	5.052	4.605	4.008	3.878	3.631	4.454	5.221	6.085	5.131	5.993	4.727	4.353	5.563	5.734	4.162	4.607	5.065	4.791	5.841	5.037	3.303	4.137	4.937	4.244	5.471	5.229	4.226	4.777
ATMIN	6.182	5.552	6.425	5.977	7.023	6.690	6.057	6.625	6.435	6.542	6.971	6.256	6.640	5.539	5.940	6.745	7.754	6.022	6.720	6.892	6.147	6.426	6.035	6.556	6.528	6.336	6.694	7.257	6.185	6.281	6.118	6.979	5.830	6.870	6.942	5.769	6.395	6.614	6.605	6.626	6.729	5.466	5.771	4.988	6.148	6.546	6.967	6.023	6.493
CD1C	5.348	4.313	3.230	4.190	3.840	3.599	6.780	5.388	5.041	6.565	4.332	4.843	5.802	3.376	5.203	4.337	3.232	5.843	5.533	4.116	4.487	3.828	5.669	3.157	3.334	3.952	4.362	4.613	3.587	6.169	5.869	4.645	3.772	4.732	5.279	4.893	5.559	4.862	3.185	3.946	4.606	3.780	3.841	4.025	4.060	5.613	5.221	4.473	3.764
MGAT4B	7.539	7.139	8.482	7.559	8.149	7.287	6.973	7.211	8.923	8.716	7.733	8.797	8.300	7.541	7.702	8.257	7.162	7.926	6.682	8.693	7.381	7.403	8.123	7.754	8.185	7.626	8.435	7.904	7.133	7.783	6.552	7.849	7.058	7.345	8.472	7.764	8.186	7.687	6.440	8.242	7.538	8.303	7.723	6.501	8.525	7.161	8.220	8.167	7.360
SENP5	5.386	5.485	5.594	4.930	6.545	6.400	5.590	5.824	4.744	5.678	6.429	4.717	5.499	5.210	4.928	5.167	6.613	6.019	5.018	5.748	5.839	5.448	5.342	5.017	5.644	5.309	5.139	6.265	4.874	4.771	5.356	5.715	4.832	6.299	6.385	5.325	5.105	5.133	5.377	5.409	6.945	5.285	5.395	5.427	5.965	6.300	6.210	5.647	5.110
THSD7A	4.260	3.668	3.121	3.857	3.882	3.910	4.520	4.969	3.587	4.746	3.841	3.946	4.386	3.595	3.382	3.190	3.919	4.289	5.080	3.620	3.934	4.839	4.278	3.459	3.886	3.132	3.559	5.406	3.250	4.420	3.779	4.068	3.926	5.390	5.014	3.720	4.106	3.850	3.407	4.563	3.952	2.990	3.525	3.372	4.138	3.793	3.850	3.621	3.351
HEATR1	7.387	6.988	7.148	6.274	7.743	8.442	6.996	7.153	7.281	7.419	7.751	6.633	7.204	6.111	6.463	7.617	8.092	7.067	6.989	7.621	7.496	7.010	7.752	7.914	7.751	8.095	7.458	8.100	5.359	6.353	6.431	6.944	5.650	7.350	7.806	6.671	7.368	7.119	7.787	7.151	8.953	7.133	6.346	5.830	7.343	7.312	7.288	6.943	6.443
SMAP1	6.661	7.470	6.115	5.363	5.546	6.874	6.566	6.444	6.083	6.187	6.520	6.402	6.450	6.143	6.057	7.072	6.179	6.154	6.060	6.520	6.434	5.393	7.209	6.319	6.163	6.181	5.978	6.786	7.559	5.741	6.219	6.057	6.920	6.239	6.785	5.752	5.974	6.058	5.895	7.947	6.990	6.443	5.504	5.758	6.280	6.597	5.808	6.963	6.177
PIAS2	4.987	4.329	4.987	4.796	5.588	5.290	5.357	5.184	4.596	4.983	5.129	4.486	4.804	4.667	4.399	4.962	5.084	4.579	4.859	5.113	4.615	4.916	4.942	4.114	4.728	4.783	4.977	5.320	4.934	4.439	4.924	4.862	3.817	5.410	5.357	4.597	4.228	4.340	5.239	4.752	4.631	3.441	3.989	4.995	5.687	4.545	5.315	4.754	4.698
UFM1	7.709	7.200	7.435	7.597	8.321	8.213	7.762	7.284	7.154	7.798	7.850	6.963	7.641	7.350	7.596	7.956	7.861	7.274	7.201	8.211	7.363	7.355	7.529	7.711	8.121	8.849	7.411	7.722	6.841	6.716	7.040	7.507	6.998	7.847	7.709	7.439	7.486	7.112	7.377	7.927	8.261	7.511	7.980	7.238	7.503	7.369	7.969	7.496	7.636
TRIM35	4.980	4.416	6.065	5.026	6.688	5.579	5.205	5.522	5.130	5.222	5.143	5.629	5.739	4.605	5.017	5.142	5.619	4.970	5.034	5.752	4.955	5.803	5.217	4.696	4.835	4.220	5.498	5.652	4.627	5.372	5.005	5.072	3.801	5.651	5.751	4.801	5.096	5.331	4.996	5.603	5.502	4.950	4.948	4.709	5.810	5.060	5.693	4.979	4.732
CAPZA2	8.813	8.443	8.719	8.693	9.464	9.649	8.867	10.583	8.626	9.400	9.601	8.668	9.036	7.933	8.254	9.196	8.580	8.988	9.411	9.144	9.144	8.854	9.305	9.217	9.515	9.989	9.133	9.443	8.622	8.393	9.173	9.268	8.911	9.107	9.387	8.566	9.927	8.292	9.368	8.640	8.565	8.603	8.709	7.799	8.532	9.425	9.501	9.184	9.054
NEU1	5.967	8.162	4.734	5.962	7.307	5.409	6.368	6.719	7.200	7.742	7.494	6.186	6.782	9.677	5.918	9.020	6.360	7.234	6.821	7.926	5.782	6.760	7.497	7.466	7.780	5.150	7.577	6.912	5.260	7.030	6.026	6.014	6.720	7.164	6.232	6.138	6.562	8.498	5.030	8.457	8.120	7.877	5.426	8.973	7.502	6.507	6.508	5.776	5.492
TMC5	6.685	5.984	7.951	5.908	2.933	7.531	5.829	7.030	7.170	7.492	8.645	7.411	7.641	7.432	6.880	7.361	4.430	7.815	8.036	8.994	8.329	7.170	7.349	7.334	8.091	8.079	6.809	6.906	6.354	5.998	5.523	7.252	6.201	7.323	8.064	7.322	7.880	8.205	7.777	7.385	3.693	8.338	6.757	7.822	8.428	7.778	6.922	7.361	7.430
NTHL1	6.350	5.690	6.200	7.164	7.596	6.931	6.347	6.624	7.404	6.231	6.250	7.256	6.899	6.234	6.229	7.615	7.249	7.453	6.919	6.443	6.589	7.192	6.602	7.024	6.332	6.590	6.599	6.920	7.046	6.966	5.887	5.275	6.674	6.045	6.840	7.316	6.951	7.249	6.240	7.017	7.504	5.870	6.727	5.890	5.944	6.891	5.701	6.457	6.187
MTHFD1L	6.771	6.471	5.496	6.194	8.612	7.879	6.171	6.262	6.612	5.306	7.001	5.792	6.807	6.420	6.122	7.300	7.303	6.584	5.981	7.125	6.645	7.141	7.611	8.250	7.258	7.342	6.939	7.908	6.348	6.323	6.007	5.678	6.087	7.406	6.909	5.720	6.306	6.177	7.007	6.626	6.554	6.691	6.136	5.605	6.839	7.452	7.003	6.612	6.346
EPAS1	8.842	7.927	8.596	7.995	8.156	8.534	9.142	9.915	8.724	9.486	8.997	9.107	9.887	9.342	8.599	7.531	7.696	8.920	9.359	8.982	9.104	8.961	8.988	7.420	9.480	8.195	9.410	8.546	5.954	9.806	7.747	9.115	7.190	10.934	9.882	8.207	9.375	9.200	8.378	9.487	8.313	7.440	8.440	8.362	8.791	8.465	8.378	8.568	7.157
DRD3	3.169	3.169	3.169	3.169	3.284	3.210	3.245	3.169	3.287	3.232	3.169	3.169	3.169	3.169	3.224	3.169	3.169	4.096	3.215	3.169	3.416	3.169	3.605	3.169	3.254	3.169	3.169	3.169	3.169	3.169	3.985	3.360	3.169	3.169	3.461	3.169	3.214	3.169	3.220	3.291	3.169	3.169	3.169	3.169	3.169	3.169	3.343	3.169	3.169
GSPT1	9.233	7.920	9.572	8.791	10.226	9.697	9.075	9.419	9.288	9.264	9.966	9.067	9.282	8.763	8.886	9.821	9.764	9.265	9.589	9.313	9.825	8.995	9.037	9.564	9.681	9.673	8.955	10.013	8.811	8.448	8.859	8.947	8.496	9.470	9.850	8.937	9.157	9.210	9.471	8.733	9.845	9.715	8.191	8.715	9.280	9.234	9.228	8.910	8.981
ACOT6	3.004	3.196	3.004	3.088	3.004	3.368	3.184	3.271	3.004	3.155	3.046	3.004	3.048	3.188	3.094	3.004	3.412	3.722	3.080	3.004	3.075	3.039	3.381	3.070	3.075	3.039	3.049	3.091	3.004	3.004	3.352	3.232	3.128	3.053	3.321	3.039	3.004	3.066	3.277	3.072	3.004	3.041	3.004	3.004	3.147	3.004	3.101	3.205	3.004
PHACTR2	7.222	7.418	7.278	6.383	6.447	8.028	7.677	8.037	6.448	7.693	7.242	6.446	7.784	6.261	6.937	6.830	6.651	7.596	7.306	7.943	7.341	6.958	7.436	6.261	7.002	7.036	6.901	7.584	6.817	6.785	7.006	6.772	5.919	7.632	8.765	6.362	6.779	7.094	6.515	7.692	6.906	6.531	6.010	6.386	7.069	7.822	7.299	7.087	6.111
TMLHE	5.306	5.389	5.391	4.549	6.359	6.319	5.119	6.134	5.686	5.707	6.320	5.689	5.665	4.954	4.804	6.241	6.135	4.831	6.129	5.494	6.038	5.137	5.916	6.278	5.694	6.645	5.807	5.687	4.761	4.998	5.736	5.129	5.239	5.243	5.983	5.535	5.313	5.919	5.411	5.398	5.732	5.477	4.813	4.831	4.800	5.407	5.629	5.041	5.291
ZFX	5.966	5.680	5.898	4.729	6.785	6.191	6.227	7.372	5.222	6.078	6.476	4.798	5.707	5.079	4.765	5.637	6.237	6.015	5.749	5.948	4.962	6.065	5.518	5.783	5.486	5.859	5.016	6.585	4.791	5.146	5.879	5.577	4.414	6.321	6.226	5.555	4.763	5.835	5.512	5.395	6.559	5.567	4.925	5.358	5.913	5.530	5.816	5.535	5.878
UPK3B	3.641	3.874	4.497	3.065	3.855	3.003	3.256	4.097	3.198	3.418	2.980	2.919	5.103	5.563	5.027	3.384	6.471	3.936	3.291	4.188	7.420	6.265	5.538	3.982	3.763	3.415	4.322	5.446	3.239	3.359	3.402	3.452	3.545	3.430	3.205	3.427	3.204	4.933	3.214	4.663	3.538	3.181	3.790	8.944	4.465	6.504	4.015	3.951	5.443
CRB1	3.155	3.372	3.140	3.152	3.199	3.169	3.156	3.174	3.140	3.151	3.148	3.144	3.149	3.142	3.144	3.140	3.140	3.711	3.274	3.161	3.155	3.168	3.346	3.174	3.158	3.147	3.172	3.272	3.173	3.222	3.443	3.207	3.163	3.160	3.232	3.143	3.209	3.140	3.317	3.223	3.164	3.170	3.165	3.140	3.151	3.159	3.210	3.151	3.151
CLECL1	4.951	3.349	3.366	3.889	4.306	3.964	6.312	4.804	4.001	4.305	4.477	3.708	3.919	3.920	5.076	3.789	3.897	5.680	5.200	4.017	4.389	3.903	4.145	3.451	3.326	3.429	3.519	4.676	4.449	3.910	4.894	4.580	3.316	3.708	4.465	4.270	4.373	4.366	3.445	4.115	4.342	3.356	3.463	3.386	3.656	5.084	5.171	3.989	4.054
SH3PXD2B	6.631	5.857	5.706	6.249	7.136	6.278	6.264	7.313	6.183	6.606	6.466	5.947	7.545	6.041	5.210	5.230	7.476	6.378	7.669	6.926	5.693	6.607	5.753	5.560	7.093	5.524	6.269	6.113	4.784	7.465	5.958	6.583	5.267	9.243	7.167	6.427	6.533	5.569	5.853	6.348	7.133	5.845	6.341	5.253	7.431	6.221	6.954	5.734	4.360
CASP8AP2	4.581	4.870	4.697	4.495	5.301	5.272	5.016	4.798	4.048	4.864	4.804	3.847	4.352	4.078	3.726	4.812	4.704	4.640	4.267	4.929	3.967	4.469	5.073	4.567	4.615	4.678	3.523	5.074	4.354	3.697	4.505	4.496	3.921	4.796	5.147	4.680	3.842	4.326	4.931	4.744	5.285	4.848	3.766	3.666	5.323	4.256	4.580	4.547	4.678
LRRC8D	5.920	5.741	6.164	5.926	7.229	6.789	6.425	6.234	6.114	6.290	6.857	5.983	6.184	5.594	5.590	6.694	6.496	6.417	6.301	6.771	5.942	5.978	6.954	6.813	6.353	6.985	6.409	6.766	6.516	5.788	6.026	5.867	5.666	6.136	6.761	5.487	6.743	5.878	6.142	6.222	7.344	6.525	6.247	5.658	5.991	6.386	6.925	5.991	6.100
POU2F3	3.849	3.475	3.719	3.587	3.503	3.511	3.330	4.014	3.892	3.356	3.709	4.105	4.540	4.184	3.732	3.714	3.763	4.262	3.408	4.079	3.896	3.462	3.718	3.695	4.427	4.227	3.800	3.044	6.363	3.860	3.268	3.427	3.816	3.578	4.137	4.087	3.521	3.508	4.222	3.438	3.060	3.824	3.385	4.223	3.675	3.818	3.690	3.470	3.334
TECTA	3.454	4.294	3.209	3.312	3.297	3.460	3.572	3.851	3.356	3.598	3.316	3.290	3.607	3.486	3.252	3.231	3.243	3.694	3.588	3.327	3.267	3.427	3.321	3.239	3.458	3.263	3.381	3.544	3.181	3.544	4.121	3.339	3.242	3.992	3.714	3.271	3.403	3.406	3.234	3.472	3.794	3.200	3.301	3.290	3.445	3.377	3.536	3.282	3.245
KLHL4	3.613	3.238	3.091	3.324	3.188	3.368	3.296	4.292	3.184	4.270	3.317	3.204	3.628	3.298	3.132	3.144	3.578	3.648	4.656	3.337	3.132	3.963	3.501	3.077	3.113	3.152	3.399	3.751	3.213	3.892	4.811	3.235	3.221	3.673	4.147	3.179	3.226	3.186	3.088	3.539	3.632	3.053	3.450	3.091	3.488	3.397	3.368	3.755	3.117
PTPN6	6.242	5.762	5.895	6.441	7.372	6.395	7.383	6.054	6.872	6.738	6.524	6.562	6.736	6.307	6.568	6.039	6.526	6.718	6.229	7.046	5.749	6.063	6.070	5.860	6.283	6.163	7.156	6.932	6.292	6.570	6.164	6.671	5.390	6.447	6.389	7.255	6.896	7.252	5.668	6.438	6.810	5.439	7.001	5.369	6.131	6.994	6.858	5.733	6.679
CENPM	6.378	6.520	6.507	6.851	7.655	5.854	5.392	5.825	6.718	4.608	6.844	7.319	6.391	6.127	6.501	7.092	6.466	6.662	6.044	7.103	5.881	7.157	7.281	6.733	6.387	7.317	6.753	6.621	7.084	6.176	4.720	5.742	5.705	5.538	6.030	5.801	6.812	7.542	6.396	5.377	7.559	5.776	5.947	4.551	6.552	7.443	6.893	6.621	6.518
ST6GALNAC2	4.203	3.691	4.774	3.221	5.528	5.038	4.030	4.696	3.905	3.981	4.813	3.573	4.945	4.106	4.405	3.677	6.349	4.486	4.027	5.941	5.030	3.981	4.363	4.745	4.416	3.510	5.770	4.830	3.285	4.505	3.994	4.008	3.490	4.936	4.261	3.780	3.632	4.647	4.095	4.696	3.541	3.288	5.769	5.029	5.467	3.640	5.039	5.292	3.583
LNX2	6.884	6.405	6.908	6.012	7.589	7.178	6.329	6.780	7.281	7.802	7.094	6.611	6.817	5.658	6.225	7.651	6.498	6.676	6.566	7.135	7.314	6.442	7.027	6.708	7.738	8.163	6.518	6.751	5.611	6.180	6.654	6.894	6.586	7.304	7.418	7.920	6.857	6.721	6.671	6.184	7.949	6.466	7.002	6.647	7.003	6.550	6.846	6.281	6.568
BSND	3.269	3.317	3.311	3.309	3.269	3.269	3.291	3.269	3.269	3.269	3.299	3.269	3.389	3.269	3.269	3.269	3.269	3.381	3.282	3.281	3.294	3.306	3.300	3.269	3.294	3.269	3.269	3.269	3.315	3.307	3.456	3.298	3.314	3.269	3.287	3.281	3.282	3.291	3.299	3.281	3.311	3.294	3.294	3.269	3.309	3.269	3.286	3.335	3.269
FER1L4	4.024	4.979	7.047	3.455	3.529	3.545	4.527	4.822	4.739	4.011	3.267	3.278	5.125	7.194	6.197	4.013	5.343	5.181	4.452	6.045	7.474	5.215	3.662	3.624	4.583	4.965	4.638	4.302	3.419	4.095	3.846	5.464	4.658	6.032	4.751	6.177	3.251	4.768	4.373	6.162	4.455	4.438	3.908	7.037	5.036	4.916	7.450	7.394	5.304
RC3H2	6.035	6.148	6.221	5.412	7.209	7.358	6.192	6.446	5.498	6.647	6.707	5.537	6.336	5.299	5.494	5.781	7.261	6.309	6.311	6.543	6.334	6.064	5.984	6.548	6.944	6.358	5.404	7.091	5.677	5.447	5.933	6.382	5.864	7.136	6.744	5.756	5.632	5.983	7.083	5.586	6.681	6.130	5.557	5.674	6.940	6.589	6.574	5.403	5.927
COQ10A	5.075	5.405	4.918	5.265	4.938	5.253	5.398	5.643	5.074	5.228	5.277	5.367	5.358	5.634	4.932	4.980	5.836	5.235	5.091	5.523	5.131	5.565	5.821	4.595	4.916	4.277	5.673	6.373	5.356	5.380	5.406	5.602	4.959	5.538	5.378	4.393	5.155	5.674	5.258	4.954	5.725	4.448	4.846	5.356	5.458	5.185	5.207	4.542	5.345
RAB43	4.860	4.362	5.126	3.946	5.265	4.597	4.550	4.872	5.396	4.717	4.411	5.021	5.290	4.416	4.816	4.402	4.809	4.879	3.989	4.808	4.688	4.688	4.679	3.890	4.399	4.066	5.180	4.281	3.785	5.045	4.075	3.928	3.783	5.206	5.316	4.451	5.140	5.468	3.763	5.132	5.851	4.185	5.034	4.064	4.967	5.765	4.389	4.659	4.359
HSD17B6	5.440	4.675	3.370	4.269	3.650	3.648	3.329	5.996	4.819	5.701	4.196	3.746	5.838	4.753	4.126	3.875	4.576	4.817	5.380	4.126	5.079	5.584	5.028	3.871	3.575	3.636	3.527	5.928	3.102	5.301	6.382	4.968	4.119	5.040	4.543	4.123	5.404	4.353	4.448	4.432	4.663	3.262	4.836	5.127	4.187	4.414	4.147	5.136	4.184
UTP3	6.769	6.075	6.770	6.516	7.430	7.090	6.578	6.695	6.876	6.715	7.301	6.931	6.948	6.931	6.319	6.680	8.116	6.459	6.599	7.546	6.568	6.996	6.595	7.032	6.618	6.530	6.640	6.744	6.925	6.170	6.178	6.308	6.191	6.941	7.144	6.210	6.134	6.466	6.724	7.558	5.918	6.604	6.340	6.563	6.760	6.900	7.232	6.674	6.885
PPIA	7.497	7.792	7.624	8.259	7.996	7.678	7.197	6.910	8.424	7.003	8.027	8.304	8.118	7.999	7.413	8.683	7.693	7.684	7.572	7.558	8.034	7.970	8.371	8.817	8.107	8.118	7.893	7.913	8.120	7.367	6.796	7.142	8.451	7.742	7.552	7.627	8.218	8.118	8.076	8.153	7.752	8.636	8.124	7.813	7.817	8.024	7.999	8.761	8.105
HLCS	5.415	5.514	5.691	4.684	6.101	5.863	5.017	5.179	5.305	5.229	5.925	5.101	5.627	5.310	4.989	5.423	4.624	5.118	5.041	5.087	5.188	5.562	6.015	5.234	4.984	5.691	5.804	6.078	4.946	5.021	5.039	5.231	5.239	5.317	5.844	5.007	5.016	4.575	5.255	4.576	5.502	5.149	5.053	4.688	6.128	5.400	6.005	5.140	4.951
NCKAP1L	5.670	4.111	3.487	4.845	6.225	5.304	7.063	5.805	5.296	6.018	6.158	5.365	5.579	4.829	5.321	4.338	4.335	6.015	6.349	5.616	4.414	4.639	5.107	3.294	3.999	4.599	4.791	6.218	5.045	5.352	5.546	5.628	3.631	5.605	5.817	5.469	5.954	5.919	4.152	5.063	5.821	3.572	4.142	3.685	4.767	6.539	6.417	4.567	5.001
ETS1	8.515	7.813	6.430	7.626	9.118	8.838	9.615	9.040	8.144	8.820	8.108	8.260	9.471	7.579	7.864	7.167	8.315	9.276	8.818	8.193	7.562	8.136	8.356	8.113	8.435	7.168	8.260	8.982	6.950	8.502	7.997	8.094	7.315	10.055	8.847	8.358	8.661	8.563	8.055	8.670	8.397	5.717	7.029	7.091	8.407	9.435	9.008	8.593	7.867
F2RL1	7.945	6.570	8.939	7.546	3.679	8.980	6.437	7.936	8.105	8.370	10.462	8.760	8.412	6.306	8.955	8.423	9.215	7.987	7.703	9.740	8.459	8.466	7.805	7.673	7.892	8.210	8.711	9.410	6.580	7.597	5.964	7.585	7.448	6.877	9.400	7.935	8.154	8.365	7.428	8.761	6.500	8.571	7.174	8.227	7.096	8.125	9.651	8.261	8.655
LAP3	8.518	7.319	8.097	7.834	10.252	9.464	8.792	8.059	9.094	8.092	9.435	8.916	8.462	7.677	8.056	8.273	9.647	7.846	9.602	8.731	8.265	8.872	8.347	9.043	7.721	8.615	9.332	9.357	7.174	8.443	7.733	8.261	7.616	8.219	8.250	8.011	8.372	8.653	7.593	8.344	8.340	6.490	7.356	6.863	8.334	10.352	9.135	7.051	8.919
MMP13	3.534	3.938	2.967	6.847	4.072	3.083	3.048	3.197	2.975	3.019	4.176	3.132	3.723	3.834	3.026	3.148	5.947	3.264	3.598	3.955	3.331	4.295	3.315	3.347	4.219	4.192	3.243	4.547	3.413	2.957	3.322	4.505	3.928	5.885	3.685	4.613	3.454	3.189	3.085	4.357	2.959	3.007	5.276	4.548	5.841	3.109	3.802	4.403	2.945
EIF4A3	8.375	8.010	8.548	7.958	9.797	8.794	7.937	8.277	8.917	8.336	9.337	8.890	8.937	9.662	8.120	8.640	9.368	8.521	8.417	8.846	8.841	9.090	8.797	9.566	8.874	9.279	8.909	8.918	8.100	8.450	7.725	8.433	7.563	8.824	8.542	8.243	8.371	8.988	9.030	8.633	9.290	8.138	7.903	8.425	9.165	9.005	8.966	8.388	8.229
CAPZA1	7.627	6.928	7.302	6.853	8.564	7.625	7.205	6.599	7.205	6.827	9.063	7.331	7.950	6.523	7.222	7.305	8.610	6.771	7.521	8.485	6.651	6.922	7.868	7.101	7.437	7.943	7.752	8.025	7.609	6.562	6.066	7.312	6.465	7.429	7.797	5.800	6.586	6.974	6.917	8.550	7.858	7.631	6.705	6.636	7.306	7.682	8.236	7.765	7.446
CD53	7.206	5.654	4.093	6.741	8.292	6.936	8.554	7.025	6.997	7.211	8.081	7.063	7.268	6.333	6.828	5.773	6.352	7.553	8.090	7.071	6.117	6.280	6.703	4.396	5.208	7.130	6.366	7.954	6.838	6.922	7.173	7.518	4.658	7.606	6.686	6.789	7.357	7.294	5.763	6.531	7.214	4.044	4.983	5.027	6.060	7.980	8.219	6.187	6.736
MRM1	5.528	4.761	5.089	4.992	5.834	5.030	4.870	5.082	5.778	5.553	4.875	6.062	5.703	6.090	5.026	5.430	6.215	4.913	4.181	4.665	4.998	5.792	5.846	5.992	5.302	5.145	5.658	4.806	5.430	5.197	4.550	4.524	4.385	4.637	5.506	5.493	5.544	5.843	5.114	4.985	5.969	4.336	5.093	4.320	5.321	5.437	4.957	4.772	5.792
ATP6V1H	6.426	6.048	7.613	6.119	8.408	7.482	6.716	6.817	7.243	6.727	6.747	6.278	7.107	7.448	6.052	6.106	7.543	6.378	6.829	6.992	6.510	7.127	6.351	6.865	7.163	7.176	6.882	6.946	7.110	6.451	6.627	6.050	7.293	6.968	6.545	6.895	6.251	6.263	6.490	7.165	6.149	6.464	6.221	6.551	6.933	6.476	7.093	6.784	5.971
NUP210L	3.143	3.563	3.086	3.107	3.212	3.291	3.353	3.621	3.108	3.161	3.073	3.064	3.116	3.111	3.058	3.103	3.110	4.595	3.220	3.087	3.109	3.087	4.037	3.079	3.137	3.080	3.040	3.117	3.066	3.134	3.749	3.375	3.102	3.272	3.638	3.173	3.055	3.052	3.831	3.400	3.152	3.252	3.061	3.316	3.398	3.093	3.249	3.201	3.060
IAPP	3.258	3.550	3.258	3.258	3.319	3.258	3.258	3.285	3.290	3.258	3.258	3.258	3.258	3.258	3.343	3.258	3.332	3.787	3.258	3.258	3.303	3.258	3.365	3.340	3.258	3.258	3.314	3.258	3.377	3.326	3.572	3.309	3.278	3.258	3.322	3.258	3.282	3.298	3.258	3.280	3.258	3.258	3.258	3.258	3.282	3.258	3.289	3.341	3.258
PLK2	5.295	5.443	4.814	4.844	7.811	4.624	5.472	5.859	5.307	5.335	5.578	4.841	6.585	5.474	4.533	4.498	7.752	5.528	5.735	6.256	4.913	5.638	6.630	5.114	5.211	4.310	5.427	7.667	6.195	5.180	4.606	5.535	4.971	6.590	6.190	4.598	5.043	6.025	4.888	6.531	5.460	3.392	4.673	6.257	6.105	6.447	7.183	5.599	5.766
ARPC3	9.927	9.105	9.560	9.767	10.236	9.936	9.471	9.663	9.939	9.210	10.551	9.903	9.870	9.853	9.034	10.532	10.660	9.959	9.719	10.050	10.419	9.643	10.095	9.745	9.511	9.800	9.777	10.206	10.123	9.029	9.421	9.255	9.426	9.412	9.660	10.181	9.599	9.503	9.385	10.631	9.748	10.685	9.342	10.705	9.132	10.793	9.874	10.554	10.547
EGFLAM	4.314	5.393	4.253	4.562	5.592	4.342	4.549	4.988	5.020	4.427	4.642	4.332	5.777	5.707	3.748	3.715	3.918	4.853	5.194	4.301	4.388	3.982	4.477	4.001	4.452	4.769	4.085	4.468	3.842	5.262	4.351	4.660	3.731	6.907	5.067	3.883	4.232	3.943	4.191	4.548	5.027	3.437	4.364	4.981	5.228	4.500	4.518	4.725	3.688
SND1	8.570	8.123	8.443	8.442	9.479	9.628	8.120	8.373	8.462	8.635	8.776	8.964	9.051	7.681	9.051	8.850	7.933	8.680	8.338	9.105	8.971	8.902	8.933	9.297	9.440	9.524	8.827	9.245	7.809	8.790	7.651	8.160	7.329	9.025	8.995	8.984	8.821	8.517	8.741	8.548	9.830	8.670	9.323	6.762	8.973	9.074	8.784	7.957	6.974
DPY19L2	3.674	5.503	3.095	3.615	3.457	3.355	3.897	5.122	3.232	3.879	3.318	3.144	3.860	3.392	3.209	3.096	3.974	3.529	3.899	3.645	3.496	4.027	3.400	3.343	3.514	3.124	3.979	4.025	3.327	3.567	4.762	3.521	3.201	4.215	4.141	3.272	3.190	3.747	3.490	3.677	3.282	3.121	3.222	3.299	3.636	3.331	3.578	3.387	3.160
F2RL3	5.900	4.181	3.808	4.862	5.734	5.719	4.988	6.422	5.002	4.783	4.245	5.973	6.098	4.684	4.298	4.565	4.558	6.106	5.098	4.359	5.718	5.360	6.071	4.069	5.441	3.786	4.558	4.504	3.786	6.583	4.825	3.917	4.509	7.135	6.057	4.311	5.372	5.049	3.868	5.625	4.496	3.593	4.307	5.897	5.171	5.439	4.182	3.993	4.584
DNAJA1	10.401	9.595	9.838	9.578	11.304	10.923	9.605	9.521	9.834	9.593	10.889	9.578	10.165	9.377	9.684	10.482	9.823	9.671	10.184	9.941	9.559	10.135	9.789	11.267	10.105	10.654	9.896	10.541	10.063	9.395	9.295	9.170	9.835	10.132	9.976	9.575	9.446	10.284	10.562	10.174	10.308	10.372	9.556	10.931	9.658	10.334	10.194	9.674	9.883
TMEM144	5.942	6.016	6.883	5.446	6.299	6.677	5.719	5.831	7.543	6.508	6.677	7.362	6.424	5.002	5.966	7.650	5.845	5.792	6.272	7.015	6.215	5.566	6.889	5.989	6.124	7.642	7.941	5.820	6.162	5.734	6.003	6.361	5.570	5.506	6.697	6.879	6.793	6.468	6.607	6.688	4.327	5.921	6.175	5.269	4.568	5.866	6.691	5.856	7.271
PPAT	5.972	5.765	6.170	5.851	7.791	7.317	5.758	5.116	6.117	5.693	7.164	5.913	6.100	5.782	5.692	6.870	7.488	5.855	5.748	6.160	6.602	6.391	6.553	7.456	6.734	7.058	5.854	7.392	6.520	5.393	5.027	5.959	5.528	5.885	6.418	5.895	5.447	5.870	7.097	6.292	7.494	6.051	5.546	5.892	6.782	6.084	6.728	5.802	6.030
VN1R4	3.225	3.295	3.225	3.225	3.225	3.225	3.225	3.225	3.225	3.225	3.225	3.225	3.225	3.465	3.225	3.308	3.225	4.087	3.225	3.225	3.225	3.225	3.314	3.225	3.225	3.225	3.225	3.225	3.225	3.225	3.225	3.225	3.225	3.225	3.225	3.225	3.225	3.225	3.225	3.225	3.225	3.225	3.225	3.225	3.225	3.225	3.225	3.281	3.225
CCDC141	3.157	3.185	3.015	3.066	3.078	3.290	3.583	3.223	3.169	3.142	3.081	3.059	3.054	3.047	3.114	3.071	3.032	3.727	3.298	3.056	3.083	3.093	3.453	3.173	3.182	3.098	3.021	3.326	3.033	3.121	3.387	3.196	3.319	3.276	3.206	3.103	3.085	3.164	3.223	3.615	4.486	3.048	3.037	3.587	3.682	3.193	3.177	3.052	3.058
C8orf49	4.300	3.989	5.236	4.272	2.867	4.024	3.893	4.191	4.546	3.033	3.139	4.416	3.900	3.919	4.619	3.674	2.933	3.914	3.203	4.936	3.052	4.569	3.340	3.372	3.339	3.093	3.915	3.792	5.211	4.693	3.033	3.187	3.366	3.519	4.907	3.603	3.914	3.895	3.107	6.430	3.880	4.008	2.926	4.114	3.669	3.876	4.178	5.886	3.423
CAB39	8.745	8.540	8.976	7.851	9.394	9.338	8.828	9.291	8.349	9.265	9.804	8.508	9.030	8.056	8.739	8.707	9.817	8.883	9.054	9.246	8.858	8.502	9.117	9.003	9.300	9.083	8.747	9.112	7.775	8.277	8.747	9.133	8.040	9.241	9.291	8.489	8.563	8.980	8.857	8.813	9.096	8.649	8.081	8.451	8.646	8.784	9.062	8.585	8.217
ANKRD13C	5.835	5.615	5.330	5.192	7.281	6.225	6.067	6.370	5.815	6.254	6.189	5.688	6.078	5.554	5.597	5.501	6.057	5.972	5.913	6.978	6.128	5.644	6.395	5.891	5.828	5.638	6.095	6.191	5.440	5.696	5.893	5.800	5.280	6.367	6.451	5.419	6.060	5.797	5.824	6.313	6.326	5.570	5.311	6.101	6.256	5.503	6.650	5.850	6.017
NDE1	6.569	5.743	6.877	6.598	8.827	6.635	6.856	7.681	6.971	7.307	6.726	6.818	7.073	6.050	6.293	6.737	8.285	6.652	6.439	6.955	6.711	6.787	7.056	6.852	6.704	6.465	6.753	8.066	5.935	7.120	7.596	6.166	5.787	7.807	7.527	6.747	6.932	7.458	6.804	6.550	7.653	7.121	6.746	5.679	6.707	7.472	7.116	6.959	6.316
TAF1L	3.675	3.932	3.920	3.701	3.913	4.024	3.996	3.971	3.788	3.771	3.845	3.730	3.998	3.731	3.779	3.839	4.183	4.909	3.781	3.816	3.740	3.769	4.435	4.078	3.853	3.859	3.757	4.022	3.675	3.894	4.302	3.769	3.690	4.059	4.051	3.771	3.942	3.978	3.942	3.875	3.782	3.790	3.865	3.758	3.891	3.758	3.788	3.748	3.735
CADM1	5.014	8.118	3.724	4.842	4.304	4.253	5.079	6.227	5.395	5.144	5.226	4.814	5.838	6.994	4.686	3.906	4.286	5.555	5.513	4.372	4.494	4.632	4.422	5.756	4.565	3.961	5.021	5.431	3.921	6.065	5.745	5.173	4.165	5.418	5.431	4.466	5.567	6.986	4.124	7.879	10.249	3.945	6.069	4.080	8.863	4.787	5.229	4.389	5.047
EPHB2	6.904	6.184	5.772	6.173	3.831	6.942	6.103	4.801	6.944	6.319	7.157	7.534	6.635	5.258	4.741	6.746	5.448	4.546	6.560	6.516	4.589	6.296	5.220	7.690	7.260	7.467	5.344	4.185	4.505	6.426	5.563	5.683	5.897	4.293	7.254	6.387	3.883	5.092	5.926	4.562	6.121	6.964	6.820	3.986	6.596	6.378	4.522	4.284	5.449
GPX3	8.000	6.895	4.559	6.402	7.030	6.884	7.736	8.764	7.594	8.139	7.668	8.185	7.619	7.254	7.977	6.028	8.265	6.635	9.156	6.595	8.223	7.993	7.067	5.766	7.039	6.635	6.954	7.927	5.598	9.354	7.360	6.903	6.565	8.450	8.073	6.153	8.156	7.591	6.872	8.388	8.864	7.835	6.439	7.407	6.936	7.477	8.073	7.976	6.630
MYLK2	3.390	4.619	3.415	3.497	3.768	3.627	3.374	3.491	3.795	3.232	3.312	3.433	3.403	3.609	3.324	3.390	3.339	3.798	3.319	3.506	3.395	3.480	3.517	3.433	3.368	3.231	3.321	3.457	3.326	3.326	3.505	3.392	3.399	3.744	3.877	3.521	4.105	3.241	3.467	3.710	3.516	3.664	3.486	3.447	3.566	3.547	3.413	3.528	3.373
PIK3CG	5.075	4.064	3.572	3.921	5.754	4.838	6.287	5.951	5.312	5.628	5.442	5.096	5.471	4.181	5.716	3.983	3.848	5.793	6.001	4.940	4.610	4.463	4.719	3.626	3.872	4.494	4.286	5.723	4.035	5.033	5.058	5.637	3.426	5.102	5.484	4.965	5.756	5.494	4.549	4.484	5.701	3.431	3.713	3.882	4.605	6.026	5.712	4.124	4.952
ZNF185	7.420	6.076	6.331	5.657	4.842	5.464	5.329	5.486	5.955	5.274	5.308	6.104	7.444	5.625	6.937	5.513	7.868	4.832	6.845	8.298	6.847	7.192	4.528	7.370	7.365	4.869	7.300	7.112	4.323	5.886	5.450	5.643	4.844	5.196	7.452	5.823	5.758	5.901	5.693	5.765	6.223	4.724	4.928	6.756	6.519	4.814	7.563	5.962	4.724
SULT4A1	2.984	3.328	5.333	4.667	2.967	5.087	3.185	4.718	2.967	3.411	4.893	2.981	2.967	5.217	3.190	4.545	3.009	3.000	4.125	3.004	3.066	2.967	4.052	3.819	5.724	3.050	3.030	3.073	2.967	3.790	3.779	3.437	2.979	3.190	5.137	3.004	3.794	3.688	3.153	4.651	5.248	5.267	5.091	3.120	5.735	2.967	3.117	4.117	4.684
HSPA4L	5.621	3.860	5.798	4.436	7.268	5.788	4.480	5.626	3.745	4.340	6.086	4.644	5.509	4.150	4.245	3.984	6.073	3.830	5.355	5.691	4.443	5.733	4.756	5.323	4.131	3.450	5.001	6.842	5.135	4.416	5.134	4.809	3.370	4.439	5.924	3.273	3.658	5.190	6.016	3.970	3.519	3.315	3.328	5.821	5.350	5.242	5.351	4.027	4.565
SHCBP1	8.044	7.576	8.204	7.714	8.695	7.357	7.763	6.854	8.135	6.709	8.922	7.673	8.036	7.563	8.548	8.253	8.876	7.957	7.495	8.292	7.907	7.978	8.160	8.659	8.237	8.600	7.800	8.032	7.575	6.802	6.744	7.745	6.988	8.115	8.069	7.177	7.903	8.472	8.633	7.665	9.110	8.005	6.829	6.743	8.797	8.364	8.190	8.103	7.524
JRKL	5.058	5.941	4.711	5.194	6.160	6.359	5.275	5.043	5.044	5.719	5.326	4.606	5.161	4.498	4.523	5.990	5.413	5.520	5.165	5.049	5.303	5.115	5.181	5.552	5.786	5.830	4.914	5.857	4.932	4.699	4.787	5.037	5.260	5.331	5.643	5.967	4.311	5.048	5.797	6.026	5.549	6.086	4.806	4.958	5.054	5.357	5.235	6.147	4.737
CDR2L	8.356	7.732	9.269	8.372	10.477	9.035	7.176	8.068	9.462	8.504	6.924	8.817	9.662	7.802	9.038	7.543	8.185	9.381	7.323	9.492	9.126	8.950	9.541	8.294	9.215	7.343	10.340	8.672	7.136	9.559	7.231	9.091	6.942	8.887	9.018	7.904	9.192	9.836	7.983	9.578	7.856	5.831	7.607	9.550	9.641	9.025	9.753	8.316	9.049
WDSUB1	5.926	7.070	6.319	5.930	6.491	7.131	6.003	6.260	5.614	6.215	6.700	5.398	5.805	5.842	5.463	6.639	7.161	6.635	6.000	6.216	6.275	6.034	5.820	6.740	6.489	6.883	7.355	6.499	6.226	5.655	6.061	6.337	5.721	6.175	6.479	6.300	6.112	6.301	6.881	6.948	6.309	6.807	6.032	5.956	6.552	6.026	6.296	6.678	6.245
EFEMP2	7.425	6.923	4.361	7.012	6.716	5.941	7.599	8.559	7.473	7.398	6.525	7.118	8.594	7.521	5.670	5.625	8.031	6.789	8.560	6.842	6.399	7.579	7.025	5.509	6.577	4.796	8.132	6.988	5.058	8.863	7.970	6.669	6.660	9.143	7.708	6.287	8.006	7.117	5.119	7.726	8.350	4.638	7.095	5.599	7.588	7.445	7.348	7.573	5.507
PLAC1	3.183	3.317	3.316	3.399	3.183	3.338	3.391	3.232	3.448	3.411	3.430	3.598	3.234	3.487	3.751	3.602	3.645	3.613	3.250	4.689	5.551	3.905	3.234	4.493	3.266	3.242	5.253	3.284	3.517	3.390	3.398	3.207	3.239	3.347	3.271	3.476	3.290	4.382	3.282	4.460	3.284	3.204	3.245	3.797	3.329	3.664	5.270	6.815	3.199
COPS8	6.815	7.145	6.067	6.379	7.194	5.740	6.476	7.288	6.535	6.618	7.252	6.452	7.059	6.488	6.399	6.726	7.478	6.653	8.052	6.614	6.429	7.005	6.754	7.404	6.705	7.412	6.970	7.352	6.539	7.229	6.718	6.896	6.130	7.299	6.884	6.228	6.770	6.944	7.250	7.642	7.427	6.565	6.315	5.952	6.463	6.915	7.207	6.786	6.130
WWTR1	6.118	5.683	4.327	4.527	7.271	6.155	6.374	7.496	5.117	6.640	4.744	4.852	6.456	4.892	4.589	4.360	6.356	5.477	7.099	5.057	5.644	6.260	6.068	4.385	5.363	3.758	6.314	6.562	3.980	6.795	7.053	5.104	4.546	6.329	7.061	5.242	6.151	6.042	5.313	6.128	6.656	4.407	5.149	5.436	6.678	5.587	5.637	5.546	4.296
CYP4X1	8.039	5.763	7.444	4.722	3.254	6.273	4.842	5.388	6.442	4.955	4.765	8.028	5.998	7.364	6.306	5.722	5.556	5.258	5.893	6.466	6.473	4.575	5.040	4.477	6.566	7.286	5.293	3.894	5.346	7.569	4.092	6.062	4.493	4.539	6.503	5.044	5.706	5.016	4.184	4.519	3.889	5.386	5.949	6.810	5.359	3.651	3.942	3.321	3.928
SLURP1	3.057	3.057	3.197	3.109	3.145	3.057	3.057	3.057	3.147	3.240	3.057	3.198	3.278	4.721	3.057	3.200	6.643	3.291	3.315	3.057	3.297	3.522	3.057	6.373	3.979	3.057	3.214	3.212	3.057	3.155	3.321	3.057	3.057	3.057	3.149	3.239	3.191	3.057	3.277	3.120	3.057	3.057	3.057	4.481	3.057	3.057	3.057	3.106	3.057
CCAR1	6.259	6.783	6.063	6.208	7.102	6.964	6.402	5.434	5.444	6.461	6.973	5.513	6.018	5.807	5.344	6.191	6.463	5.901	5.762	6.276	5.545	6.017	6.154	5.358	6.425	6.267	5.181	6.536	7.453	5.190	5.446	6.133	5.981	6.672	6.513	6.016	5.251	5.853	6.085	7.141	6.443	6.522	5.045	5.888	7.098	6.148	6.483	6.140	6.380
SPATA6	4.800	5.205	5.247	4.674	5.449	3.552	4.442	5.311	4.198	4.996	3.866	4.491	4.717	3.849	5.070	4.089	4.373	5.892	4.874	5.213	5.344	4.729	5.619	4.154	3.829	4.356	4.768	4.403	4.459	4.495	4.752	4.700	4.048	5.025	5.298	5.160	5.160	4.568	5.421	4.327	4.709	4.375	3.857	5.095	4.456	4.638	4.913	4.123	4.347
ARF6	6.578	5.511	6.644	6.114	7.955	6.844	6.410	6.570	6.518	6.195	6.658	6.620	6.796	5.905	6.518	6.350	7.525	6.398	6.019	7.401	6.447	6.572	6.275	6.861	6.614	6.174	6.048	6.314	5.689	6.183	5.721	6.090	5.643	6.520	7.030	6.362	6.337	7.940	6.270	6.525	6.130	6.318	5.791	5.896	6.307	7.522	6.436	6.603	6.911
CUTC	6.209	6.616	6.532	5.863	6.709	6.696	6.996	6.708	6.340	6.707	6.154	6.367	6.230	6.130	5.915	6.303	6.414	6.138	6.752	6.567	6.136	6.296	6.801	6.003	6.863	6.262	6.882	6.974	6.749	5.996	6.072	6.376	6.407	6.313	6.489	6.110	5.989	6.359	5.462	5.802	6.310	6.816	5.718	5.022	6.294	6.013	6.705	5.707	6.099
MTA1	6.922	7.228	6.906	6.730	8.173	6.923	6.801	7.435	7.169	7.336	6.338	6.745	7.267	7.406	6.419	7.684	8.337	6.589	6.356	7.437	7.284	7.724	7.048	7.859	7.647	6.301	6.754	7.046	7.040	7.167	6.857	6.660	6.185	7.776	7.486	7.583	6.417	6.907	7.057	7.352	8.598	7.552	6.690	6.699	8.404	7.041	7.091	6.445	6.833
PABPC1	11.638	11.502	12.445	11.103	12.700	12.757	11.452	11.334	11.965	11.704	11.276	11.323	11.512	12.433	10.507	11.177	11.027	11.166	10.740	10.993	10.948	12.111	11.815	12.160	12.255	11.466	10.667	12.251	12.054	11.214	10.849	10.537	12.450	11.075	12.177	12.328	10.318	10.493	11.384	11.004	11.734	11.473	11.620	10.927	12.113	11.597	11.864	11.361	10.737
COPZ2	6.117	5.774	3.409	5.970	4.718	4.132	5.412	7.055	5.316	5.298	5.557	4.720	6.117	5.636	4.286	4.041	6.218	4.846	7.175	5.230	5.156	6.033	5.707	4.312	4.874	4.109	5.857	5.510	3.732	6.878	6.280	5.393	5.082	6.735	5.616	4.468	5.471	4.978	4.447	6.196	5.348	3.556	5.530	4.976	5.304	5.729	5.820	6.239	4.307
CLCN7	7.784	7.102	7.914	7.609	9.003	8.835	8.407	8.272	8.872	8.843	7.905	8.332	8.749	8.791	7.725	8.485	8.920	9.062	8.557	9.476	7.476	7.912	7.978	7.661	8.634	8.498	9.786	8.506	6.960	8.723	7.698	8.435	7.152	9.059	8.649	10.116	8.973	8.650	8.165	8.438	9.143	7.849	8.443	7.710	8.762	8.645	8.601	7.556	7.644
ANP32E	6.440	6.854	5.831	6.527	7.143	5.949	5.902	5.457	5.764	5.151	6.017	5.603	5.813	6.737	5.061	5.745	6.218	5.617	5.174	6.396	5.445	5.995	6.193	6.049	6.194	5.673	5.659	5.837	6.710	5.187	5.244	5.576	5.562	5.399	6.115	5.373	5.486	6.019	5.787	6.843	6.805	5.747	4.781	5.058	6.007	6.286	6.272	6.518	6.171
ACBD5	5.664	5.649	6.810	6.070	7.269	6.586	5.248	5.383	5.521	6.654	6.617	5.582	6.063	5.246	5.233	5.482	5.350	6.202	5.439	6.363	5.933	5.760	5.757	5.207	6.062	5.802	6.350	6.282	5.212	5.158	4.915	5.851	5.063	5.644	6.285	5.962	5.207	6.075	6.052	5.997	5.085	5.083	5.141	4.855	5.849	5.624	5.772	5.407	6.447
RYK	6.978	7.429	7.334	6.420	7.703	7.347	6.801	7.755	6.936	7.404	7.259	6.775	7.239	7.095	6.011	7.079	8.690	6.679	7.221	7.236	7.126	7.189	7.227	6.381	6.948	7.428	7.221	7.782	6.836	6.905	7.147	7.069	6.629	7.413	7.639	6.879	6.665	7.253	6.909	7.537	9.111	6.738	6.994	6.660	7.350	7.443	7.956	7.433	6.781
KRT32	3.228	3.312	3.228	3.228	3.228	3.519	3.228	3.297	3.228	3.228	3.228	3.228	3.228	3.228	3.228	3.295	3.733	3.632	3.292	3.228	3.228	3.313	3.433	3.283	6.870	3.257	3.228	3.228	3.228	3.273	3.529	3.228	3.332	3.228	3.228	3.228	3.228	3.228	3.399	3.228	3.228	3.799	3.705	3.228	3.228	3.228	3.228	3.273	3.228
TTC6	3.285	3.817	4.220	2.927	2.983	3.260	3.099	3.408	3.142	3.374	3.212	3.228	3.220	3.096	3.207	3.569	3.068	3.660	3.138	3.365	4.045	3.310	3.149	3.092	3.116	3.048	3.682	3.425	3.559	3.100	3.139	3.198	3.110	3.387	3.436	3.353	3.112	3.360	3.104	3.519	3.395	3.080	2.929	3.851	3.379	3.188	3.332	3.689	3.181
VDR	6.110	4.005	6.346	5.739	6.748	4.737	5.402	4.928	7.219	6.918	7.242	7.980	6.498	5.067	5.986	6.218	5.288	4.911	5.770	6.411	5.268	5.903	5.715	5.959	7.038	6.163	6.430	5.566	3.237	5.806	5.013	6.110	5.790	6.443	6.344	5.755	5.758	6.158	5.250	5.301	4.884	6.316	6.579	5.285	4.846	5.902	6.560	5.789	5.124
CRAT	6.393	5.892	6.551	5.305	7.086	6.243	5.355	6.472	6.166	7.215	6.736	6.537	6.296	5.294	6.053	4.572	6.438	6.001	6.384	6.467	6.311	6.217	6.278	6.087	7.146	6.858	6.507	5.454	3.016	6.340	6.410	5.478	6.165	6.585	6.522	6.436	5.909	6.279	6.104	5.585	5.361	7.478	7.776	5.405	5.780	5.158	6.330	5.178	5.487
IRF8	8.556	6.673	8.365	7.070	7.356	9.739	9.019	7.380	8.964	8.343	9.117	9.198	8.322	6.292	7.927	9.055	5.576	8.150	8.200	8.215	6.796	7.915	7.802	6.680	8.965	8.728	10.291	9.375	6.593	8.105	7.415	7.969	7.152	7.466	8.358	7.587	8.430	8.130	7.910	7.740	7.771	6.990	5.182	6.874	6.986	9.539	9.163	7.685	8.216
HTR1F	3.076	4.192	3.046	3.232	3.119	3.089	3.318	3.573	3.206	3.216	3.326	3.169	3.429	3.231	3.009	3.101	3.009	3.371	3.510	3.149	3.137	3.220	3.146	3.070	3.075	3.072	3.130	3.239	3.009	3.389	3.311	3.304	3.218	3.243	3.404	3.165	3.176	3.277	3.268	3.378	3.215	3.026	3.009	3.009	3.174	3.132	3.204	3.324	3.034
LPAR1	6.581	5.143	5.881	5.552	5.307	4.166	7.904	7.068	5.853	7.335	5.917	6.090	6.820	4.794	6.451	3.947	6.044	5.992	8.290	4.670	6.735	6.300	5.857	3.770	5.052	5.330	5.132	6.050	3.621	7.351	6.481	6.042	4.218	9.043	7.129	4.786	5.960	6.130	4.788	6.924	7.444	3.551	5.276	6.208	6.387	5.241	6.277	5.587	4.644
CCL26	5.807	3.975	3.036	4.295	6.937	3.821	4.463	3.937	5.538	4.917	4.093	3.662	4.317	4.188	5.117	3.828	5.132	4.346	4.250	4.007	3.862	4.004	3.961	3.541	4.762	4.633	3.891	3.941	3.705	4.837	4.250	4.102	4.034	5.024	3.905	6.156	3.869	4.114	5.482	6.080	4.424	4.013	3.855	8.502	3.808	7.142	4.619	6.203	3.385
PDE9A	4.287	5.137	3.214	3.571	3.531	3.794	4.145	6.183	4.544	5.375	5.452	4.052	4.536	5.613	4.154	3.638	5.025	4.290	4.908	4.252	5.106	4.228	3.783	3.611	5.240	4.587	7.286	4.444	3.488	5.327	5.603	4.389	5.043	5.420	4.558	5.818	4.266	4.407	3.793	5.900	5.789	5.208	4.550	4.114	5.501	3.481	3.845	4.572	4.352
RYBP	7.515	6.812	7.226	6.805	8.159	7.725	7.268	8.046	7.408	7.772	8.058	6.917	7.673	6.948	6.488	7.159	7.958	6.864	7.621	7.349	7.202	7.116	7.294	6.459	7.256	7.144	6.711	7.610	6.472	7.520	7.211	7.650	7.087	8.592	7.915	8.322	6.785	7.370	7.563	7.274	8.483	7.003	6.701	7.253	7.482	7.518	7.437	7.015	6.826
PEX1	5.541	5.446	5.804	5.595	6.183	7.050	5.838	6.075	5.660	6.367	6.164	5.185	5.448	7.185	5.318	6.785	5.939	5.747	5.498	5.476	5.848	5.763	5.605	6.328	6.490	7.367	5.955	6.582	5.076	4.872	5.671	6.332	5.973	5.784	6.134	5.947	5.532	7.602	6.294	5.440	5.784	6.066	5.396	5.173	5.899	5.703	6.209	6.142	6.002
LRP4	5.970	5.392	5.151	5.000	3.011	5.622	5.000	6.087	5.213	4.849	6.599	5.930	4.920	4.156	4.168	6.161	6.795	4.396	4.452	3.346	3.987	4.934	4.739	4.076	5.276	5.825	4.143	3.721	3.546	5.307	5.188	4.393	4.594	4.877	6.766	5.371	3.552	4.691	5.288	4.045	5.335	6.620	5.633	3.717	4.221	3.268	3.714	3.863	3.270
IL1B	5.172	4.880	7.946	6.076	10.409	5.457	4.361	5.179	8.165	4.551	7.998	8.511	10.841	5.655	7.414	6.374	7.702	5.380	7.045	4.761	6.686	7.284	6.780	5.950	5.026	9.835	4.890	5.709	6.296	4.611	4.216	7.942	4.117	10.139	5.067	5.466	6.617	5.529	7.618	6.931	4.438	6.894	4.856	5.973	8.361	6.514	5.471	6.159	5.478
TANC1	6.290	6.108	5.810	5.371	7.433	6.437	5.515	7.159	5.947	6.945	6.543	5.506	6.700	5.395	5.759	5.915	6.863	6.560	6.330	7.141	6.508	6.621	6.020	6.028	6.732	6.489	6.159	6.879	5.059	6.292	6.784	6.246	5.339	7.630	7.234	6.301	5.803	6.265	6.387	6.515	6.371	6.343	5.702	5.792	7.008	6.518	6.499	6.269	5.969
SMPDL3B	5.966	5.666	6.348	5.922	7.293	5.454	4.290	4.705	6.680	5.980	7.090	7.253	6.720	5.851	5.975	6.384	6.092	6.059	5.754	7.389	7.505	6.261	6.301	3.455	6.584	5.947	7.816	5.184	6.642	6.289	4.011	6.123	3.966	6.782	7.004	5.731	6.443	5.443	6.175	7.648	4.500	6.317	3.833	6.581	4.746	6.641	6.131	5.095	5.304
BCAP31	9.379	9.393	9.563	9.710	10.963	10.582	9.689	9.354	10.289	9.538	10.055	10.215	9.946	9.752	9.333	10.188	8.967	9.821	9.857	10.310	10.105	10.779	9.982	9.514	9.958	10.005	10.265	10.331	9.614	9.799	9.308	9.159	11.046	9.818	9.771	10.103	9.990	10.595	9.380	10.823	9.416	10.846	11.090	8.883	10.048	9.624	9.774	9.513	9.286
ARMCX1	5.941	6.478	3.353	5.249	4.880	6.210	6.084	7.598	5.126	6.259	5.580	4.871	6.220	5.863	5.082	4.366	5.482	5.232	7.388	5.053	5.937	5.824	5.466	4.320	4.816	4.339	5.938	5.878	4.485	6.631	6.737	5.279	4.910	6.075	6.476	4.557	5.448	4.894	5.059	5.921	5.892	3.498	5.020	4.850	4.895	5.583	5.471	5.109	4.452
SLC36A4	5.516	6.088	3.491	4.860	4.738	5.182	5.653	6.020	4.110	4.994	5.580	4.351	4.990	5.167	4.823	4.424	6.174	4.664	5.383	4.327	5.654	5.362	4.892	5.981	4.120	3.968	5.303	5.906	3.784	4.875	5.705	4.860	4.101	7.174	5.351	6.010	4.648	5.192	6.399	5.610	6.232	3.605	3.956	5.135	5.373	4.439	4.559	4.501	4.797
ZNF786	5.885	6.017	5.952	5.981	7.026	7.480	7.075	7.470	7.320	7.766	5.965	6.343	6.842	5.518	5.491	6.813	7.346	6.879	5.532	7.964	4.718	6.934	6.599	7.435	7.347	6.493	7.817	7.094	5.995	7.000	6.179	6.609	5.175	7.056	7.818	7.269	6.239	6.501	4.715	7.056	7.101	7.881	6.756	4.674	6.554	7.128	6.277	5.515	6.788
ADRA1A	3.337	3.306	3.162	3.130	3.147	3.207	3.599	3.687	3.276	3.581	3.195	3.394	3.737	3.188	3.285	3.239	3.153	3.655	3.553	3.174	3.307	3.346	3.443	3.123	3.141	3.222	3.134	3.411	3.247	3.908	3.409	3.305	3.170	3.195	3.357	3.158	3.411	3.271	3.305	3.606	3.414	3.132	3.209	3.168	3.230	3.233	3.253	3.226	3.168
CDH5	7.173	6.294	5.469	6.605	7.684	7.159	7.405	8.001	7.558	7.222	6.468	7.556	8.738	6.233	6.146	5.942	5.614	7.348	7.775	6.472	6.227	7.739	7.542	6.192	6.814	5.998	6.298	7.152	5.434	7.863	6.019	6.673	5.768	9.020	7.689	6.351	7.131	6.353	5.889	7.465	7.147	4.273	6.349	5.930	7.600	7.148	6.504	5.749	5.628
EIF4G3	7.494	7.578	7.234	6.353	8.396	8.295	7.439	7.894	7.411	7.996	6.963	6.648	7.748	6.766	7.301	7.729	7.794	7.097	7.543	7.977	7.591	7.152	7.768	7.175	7.907	7.761	7.221	7.806	6.842	7.202	7.323	7.170	6.591	8.202	8.087	7.258	7.308	7.169	7.804	7.622	7.874	7.573	7.179	7.043	8.339	7.300	7.700	6.538	7.123
KEL	3.103	3.334	3.014	3.337	3.995	3.414	4.224	3.254	3.425	3.546	3.187	3.212	3.203	3.219	3.331	3.124	3.399	4.335	3.226	3.296	3.182	3.552	3.169	3.035	3.203	3.035	3.186	3.342	3.414	3.514	3.865	3.183	3.063	3.315	3.165	3.686	3.606	3.357	3.106	3.176	3.594	3.144	3.151	3.014	3.333	4.151	3.341	3.104	3.086
C8orf74	3.140	3.194	3.136	3.143	3.546	3.168	3.219	3.129	3.707	3.172	3.210	3.333	3.463	3.154	3.120	3.136	3.120	3.469	3.339	3.134	3.120	3.239	3.321	3.160	3.163	3.174	3.120	3.331	3.120	3.321	3.351	3.490	3.127	3.140	3.401	3.134	3.120	3.251	3.383	3.245	3.120	3.177	3.176	3.156	3.281	3.138	3.179	4.200	3.146
LGI1	3.219	3.279	3.140	3.145	3.176	3.146	3.265	4.820	3.176	3.401	3.140	3.191	3.203	3.140	3.190	3.140	3.226	3.858	3.342	3.152	3.218	3.257	3.511	3.176	3.192	3.146	3.148	3.369	3.152	3.605	3.434	3.185	3.140	3.158	3.642	3.153	3.202	3.163	3.203	3.292	3.151	3.160	3.159	3.360	3.201	3.140	3.149	3.189	3.144
SPRR2C	2.976	2.976	2.976	2.976	2.976	2.976	2.976	2.976	2.976	2.976	2.976	3.148	2.976	2.976	2.976	3.827	8.332	3.813	2.976	2.976	2.976	2.976	3.576	5.063	5.786	2.976	2.976	2.976	2.976	2.976	3.535	2.976	2.976	2.976	2.976	2.976	2.976	2.976	2.976	3.125	2.976	2.976	2.976	4.568	2.976	2.976	2.976	2.976	2.976
IKBKB	5.651	5.358	6.003	5.473	7.059	6.946	6.616	6.100	5.279	6.075	5.641	5.245	6.306	5.802	5.248	5.414	6.531	5.902	5.523	6.256	5.917	6.573	6.862	5.400	5.398	6.108	5.721	6.599	5.500	5.452	5.459	6.082	4.223	6.827	6.243	5.577	5.297	5.701	5.922	6.375	5.599	5.771	5.198	5.298	7.337	5.751	7.016	5.614	5.365
GFM2	5.383	5.034	6.169	4.909	7.013	5.985	5.153	5.605	5.414	5.504	6.242	5.507	5.646	4.460	5.750	6.148	5.997	5.834	5.528	6.291	4.686	5.806	5.125	5.797	5.043	5.699	5.092	6.396	5.098	4.780	5.105	5.216	4.722	5.548	6.510	5.097	5.048	5.309	5.764	5.043	6.581	6.149	4.579	5.147	5.951	5.250	5.903	4.415	5.623
GPRC6A	3.241	3.694	3.241	3.241	3.241	3.241	3.241	3.241	3.241	3.241	3.974	3.241	3.241	3.251	3.241	3.258	3.289	3.566	3.257	3.241	3.241	3.241	3.327	3.320	3.241	3.241	3.241	3.241	3.241	4.051	3.575	3.241	3.241	3.241	3.282	3.241	3.241	3.241	4.586	3.514	3.241	3.366	3.241	3.241	3.256	3.241	3.281	3.263	3.241
THBS1	10.396	7.865	5.026	7.724	9.904	9.335	8.446	10.152	7.956	8.895	8.855	8.771	10.174	7.766	6.664	7.723	9.026	9.155	10.605	7.750	8.853	9.738	8.544	7.115	8.822	7.691	8.073	10.099	6.064	10.279	8.664	8.843	6.892	12.603	9.784	8.017	9.540	8.009	7.177	8.516	9.845	5.405	7.668	7.093	9.496	10.060	8.928	8.921	7.321
ARHGDIG	3.494	4.481	5.684	6.300	3.254	3.583	4.584	4.352	3.648	5.305	3.206	3.554	3.618	4.165	5.338	3.869	5.367	4.199	3.495	3.182	4.044	6.635	3.703	3.688	3.605	4.424	3.228	3.509	3.181	5.202	3.503	3.848	5.309	3.694	3.570	3.467	4.831	3.153	3.225	3.428	4.638	3.340	5.857	5.359	5.479	3.229	4.573	3.835	3.531
GNPAT	8.377	8.401	7.970	7.422	8.162	8.386	7.670	8.392	8.262	8.290	8.702	7.947	8.286	7.280	7.448	8.321	7.512	8.275	7.853	8.194	7.923	7.985	8.620	8.228	8.481	8.742	9.459	7.667	7.544	8.050	7.935	8.274	7.841	7.785	8.603	7.888	8.803	8.665	8.502	8.009	9.593	8.484	7.936	6.874	8.662	8.075	8.125	7.931	7.450
STAMBPL1	6.832	6.490	5.972	6.591	9.028	7.703	7.045	5.993	7.135	7.139	7.328	6.958	7.160	4.977	5.969	7.375	5.733	6.481	6.321	6.946	5.829	6.379	7.350	6.505	8.120	6.526	6.260	7.760	6.249	5.631	6.626	6.482	6.865	6.622	6.446	6.265	5.858	6.468	6.320	6.201	6.355	6.390	6.083	5.682	5.782	6.904	7.117	6.166	6.532
TAF4B	4.655	3.961	5.044	4.650	7.160	6.499	5.516	5.232	5.074	4.885	5.147	4.378	4.874	4.360	4.519	5.686	5.405	4.992	4.356	3.680	4.681	5.661	6.712	5.193	5.145	5.191	3.558	6.495	5.055	4.251	4.398	4.161	5.082	5.270	5.478	4.498	4.113	4.355	5.110	4.560	5.350	4.455	4.420	4.586	4.854	5.189	5.798	4.260	5.369
BTBD3	6.513	6.237	7.674	6.611	10.322	7.609	6.383	7.186	6.490	6.737	6.446	6.006	6.679	6.209	6.437	6.605	6.467	7.055	6.830	6.916	6.660	7.221	7.228	6.422	6.510	6.593	6.017	7.086	5.765	6.469	6.296	6.760	6.046	8.137	7.465	7.666	6.038	6.752	7.231	6.284	7.855	5.863	6.138	6.823	8.258	6.373	7.191	5.625	6.688
HUS1B	3.486	3.996	3.802	3.826	4.343	4.077	3.823	3.547	4.088	3.486	3.662	3.805	3.668	3.922	3.616	3.992	3.805	5.163	3.597	3.724	4.224	3.585	4.968	3.757	3.862	3.676	3.841	4.030	3.486	3.844	3.803	3.712	3.786	3.979	4.148	3.634	3.645	3.891	4.019	4.617	4.228	3.944	3.682	3.947	3.740	3.846	3.692	3.742	3.949
ADAMTS13	3.949	3.683	3.964	3.567	3.330	4.251	3.732	3.951	3.901	4.211	3.362	3.776	3.890	4.298	3.709	3.728	4.515	4.403	3.315	3.692	3.760	3.854	3.946	3.436	4.965	3.941	3.402	3.668	3.626	3.506	3.828	4.400	3.885	4.021	4.275	4.176	3.463	3.554	4.661	3.586	4.064	4.469	3.674	3.881	5.240	3.626	4.213	3.272	3.683
GPR101	3.223	3.282	3.223	3.223	3.223	3.223	3.223	3.223	3.223	3.223	3.223	3.223	3.223	3.223	3.302	3.223	3.223	3.932	3.223	3.223	3.345	3.223	3.223	3.223	3.223	3.223	3.223	3.223	3.223	3.223	3.612	3.223	3.223	3.223	3.223	3.223	3.223	3.223	3.223	3.223	3.223	3.223	3.223	3.223	3.223	3.223	3.223	3.223	3.223
CDK9	7.347	6.810	6.801	6.633	7.665	7.364	6.961	7.308	7.796	7.688	7.420	7.400	7.643	7.003	7.018	7.015	7.979	7.013	6.967	7.504	7.099	7.392	6.791	6.573	7.559	7.071	7.508	7.464	6.665	7.341	6.595	6.563	7.328	7.721	7.415	6.846	6.890	7.546	7.609	7.877	7.185	7.336	6.844	6.661	7.682	7.645	7.355	7.016	7.089
EIF3I	9.846	9.694	9.606	9.514	10.746	9.667	9.088	9.538	10.270	9.275	10.536	10.209	10.061	9.378	9.869	10.015	10.149	9.350	9.871	9.831	9.737	9.590	10.148	10.357	9.835	10.281	9.967	10.596	10.037	9.943	8.944	9.281	9.356	9.421	9.970	9.120	9.928	9.518	9.889	10.068	9.895	10.212	9.600	8.982	9.583	9.995	10.113	9.841	9.426
SRGAP1	4.804	5.252	5.019	5.053	4.619	6.323	5.529	6.022	5.393	6.605	5.403	5.093	6.083	4.620	4.985	4.824	6.600	5.513	5.417	6.427	5.343	5.286	5.120	5.392	5.966	4.561	6.403	5.694	4.793	5.597	5.281	5.842	4.633	6.972	6.174	5.069	5.674	6.743	5.802	6.459	4.790	5.116	4.695	4.095	7.574	6.220	5.685	5.351	6.027
MAP3K4	6.123	6.248	6.252	5.774	7.246	7.046	6.425	6.491	5.932	6.534	6.562	5.840	6.536	5.809	5.814	6.640	6.564	6.301	6.067	7.402	5.894	6.768	6.337	6.531	6.446	6.154	6.148	7.074	5.396	5.810	6.010	6.356	5.407	7.317	6.609	5.830	5.843	6.286	6.445	6.210	6.456	6.489	5.557	5.821	6.702	5.981	6.685	5.740	6.014
CCNE2	5.198	4.330	5.492	4.614	6.736	5.554	4.885	4.247	6.079	4.740	5.256	4.717	4.811	4.896	4.514	5.999	5.171	4.759	4.401	4.892	4.595	5.568	5.419	6.611	5.130	5.699	4.576	5.261	4.867	3.926	4.197	4.224	4.767	5.337	5.387	5.077	4.007	5.018	5.632	4.390	5.445	4.857	4.668	4.329	5.654	6.044	5.558	4.364	4.412
MATN4	3.140	3.801	3.159	3.098	3.208	3.626	3.442	3.075	3.179	3.131	3.107	3.056	3.077	3.410	3.165	3.148	3.342	3.993	3.054	3.490	3.455	3.202	3.701	3.252	3.209	3.021	3.311	3.112	3.110	3.349	3.387	3.208	3.084	3.243	3.526	3.104	3.139	3.318	3.517	4.273	3.186	3.258	3.157	3.803	3.277	3.115	3.211	3.815	3.029
SNAP91	3.412	3.387	3.156	3.407	3.133	3.163	4.292	5.582	3.355	3.841	3.145	3.168	3.315	3.154	3.409	3.180	3.133	4.844	3.760	3.153	3.332	3.543	3.516	3.172	3.133	3.173	3.236	3.521	3.208	4.437	4.678	3.181	3.225	3.232	3.735	3.133	3.802	3.205	3.195	3.415	3.234	3.164	3.234	3.186	3.321	3.186	3.232	3.233	3.216
OMP	3.200	4.288	3.564	2.940	3.897	3.036	3.652	2.812	3.386	4.453	3.399	3.607	3.654	3.232	3.825	3.190	3.417	3.797	2.729	3.648	4.106	3.754	3.882	3.535	3.831	3.219	3.521	4.209	3.068	3.909	2.880	3.587	3.417	4.451	3.930	3.907	3.728	3.502	3.539	3.223	3.125	3.673	3.188	3.788	4.312	4.075	3.434	4.466	3.487
CIITA	5.146	3.745	5.599	4.423	5.817	3.990	7.103	5.831	5.524	5.640	4.796	5.040	5.030	6.209	5.000	3.801	3.757	5.923	4.794	5.351	4.709	5.328	4.945	5.649	5.344	5.231	4.404	5.132	4.229	5.671	5.097	4.908	3.116	5.366	5.364	5.262	4.966	5.826	3.647	4.680	4.860	3.523	3.730	3.908	6.648	7.096	5.544	4.168	4.799
EXOC3	6.358	7.204	6.551	5.874	6.955	6.869	6.583	6.939	6.483	7.320	6.331	6.631	7.060	7.185	6.238	6.983	7.359	6.642	6.459	7.220	6.440	6.793	7.212	5.434	7.036	6.571	6.759	6.459	5.422	6.797	6.313	6.102	5.379	7.128	7.468	7.155	6.447	7.132	6.325	6.155	6.948	6.965	6.265	6.075	7.507	6.523	6.909	7.194	5.980
SCML2	3.905	4.274	4.380	4.368	3.555	4.803	3.997	5.402	4.408	3.847	5.309	4.097	4.018	4.759	3.619	4.161	3.319	4.104	4.275	3.456	4.033	4.449	4.480	5.023	3.653	5.085	4.156	4.297	3.356	3.596	3.950	4.223	3.573	4.125	4.273	3.619	3.859	4.580	5.048	3.512	6.259	3.494	3.525	3.453	3.897	3.492	4.905	3.597	4.097
RPS5	11.220	11.492	11.591	11.359	12.759	11.079	10.684	11.742	12.390	10.934	11.752	11.820	11.286	10.812	11.117	12.146	11.271	11.099	11.377	11.190	12.037	11.877	12.264	12.323	11.542	11.308	10.788	12.233	11.397	11.594	11.044	10.558	11.183	10.842	11.363	9.940	11.528	10.947	11.054	11.541	12.534	10.794	11.216	11.248	12.138	11.583	11.440	11.671	11.294
HIP1R	5.612	5.060	5.891	4.770	6.083	6.317	5.391	5.432	5.929	5.350	4.908	5.692	5.910	6.095	5.902	5.625	6.211	6.900	4.501	6.727	5.550	5.372	6.031	4.906	6.437	5.024	6.160	5.190	4.833	5.594	4.680	6.097	5.217	6.122	6.056	5.911	6.138	6.697	5.707	5.787	6.756	6.358	5.316	5.804	6.370	7.080	5.290	5.234	6.770
TRAF3IP3	5.213	4.015	3.514	4.256	5.043	4.632	7.104	5.152	4.827	5.042	4.863	4.455	4.846	3.872	5.240	4.088	4.015	5.726	4.821	4.747	3.892	4.585	4.311	3.493	3.708	4.115	3.893	5.640	3.897	4.687	5.433	5.146	3.503	4.655	4.595	4.839	5.209	5.378	3.817	4.662	5.036	3.570	3.518	3.652	4.201	5.803	5.738	3.937	4.761
LINGO1	3.991	4.591	3.336	4.272	4.682	4.250	4.281	4.980	5.391	3.829	3.900	4.278	6.058	6.524	4.177	3.694	4.536	4.479	4.113	3.881	3.581	4.188	4.500	3.862	4.196	3.802	4.739	3.685	3.201	4.760	3.975	4.054	4.910	5.919	4.592	4.855	4.542	4.097	4.006	5.121	6.712	3.464	4.467	4.881	5.468	4.038	3.675	3.955	4.013
CPN2	3.268	3.306	3.170	3.275	3.252	3.182	4.646	3.322	3.302	3.188	3.227	3.184	3.390	3.253	3.292	3.239	3.398	3.627	3.197	3.170	3.195	3.241	3.379	3.170	3.231	3.170	3.185	3.185	3.170	3.244	3.251	3.240	3.181	3.403	3.453	3.194	3.307	3.255	3.185	3.328	3.864	3.170	3.265	3.320	3.183	3.170	3.204	3.278	3.179
BMPR1B	3.685	3.154	2.943	3.128	3.030	3.096	3.220	4.725	3.268	4.123	3.205	2.956	3.379	3.426	3.309	3.069	4.355	3.759	4.221	3.642	4.811	4.714	3.324	3.680	3.059	2.947	3.511	4.082	5.583	4.162	4.641	3.281	3.342	5.197	5.335	4.439	4.592	4.589	4.980	3.575	3.248	3.027	3.365	3.135	3.568	3.874	3.152	3.385	3.053
FZD4	6.926	5.936	5.513	5.832	6.616	6.870	7.402	8.066	6.360	7.354	6.361	6.048	7.608	5.867	6.049	5.485	5.890	6.562	7.471	6.393	5.896	6.881	6.850	5.557	6.230	5.257	6.090	6.766	5.413	7.774	6.857	6.210	5.501	8.112	7.850	6.265	6.391	6.317	6.205	7.038	8.298	4.559	5.921	6.679	7.573	6.796	6.895	5.882	5.077
DYNC2LI1	5.493	5.676	5.014	5.233	5.603	5.806	4.918	5.275	5.041	5.466	5.737	5.226	5.187	5.114	4.517	5.509	6.195	5.099	5.462	5.324	5.316	5.241	6.013	5.912	5.215	5.393	5.637	5.265	5.066	4.560	5.292	5.550	5.257	5.336	5.434	5.732	5.196	5.416	6.355	5.541	4.907	5.327	4.956	5.239	4.893	5.453	5.690	5.106	6.694
ZNF346	4.380	4.564	4.352	4.244	5.819	4.104	4.829	5.274	5.101	4.875	4.511	4.501	4.973	4.587	4.313	4.363	5.201	4.496	4.674	5.299	4.459	4.887	4.839	4.673	4.878	3.978	4.925	5.082	4.318	4.772	5.005	4.758	3.993	5.182	5.080	4.641	4.486	4.700	4.090	4.636	5.591	4.631	4.268	3.655	5.113	4.770	4.977	4.306	4.333
TCL1B	3.389	3.332	3.300	3.353	3.300	3.364	3.678	3.300	3.300	3.300	3.300	3.300	3.300	3.709	3.300	3.300	3.300	4.228	3.336	3.300	3.300	3.332	3.567	3.300	3.300	3.300	3.300	3.341	3.300	3.300	3.444	3.300	3.300	3.300	3.439	3.300	3.300	3.358	3.300	3.332	3.652	3.334	3.300	3.541	3.300	3.300	3.478	3.300	3.300
TWF2	7.327	7.328	8.086	7.557	8.690	7.852	7.541	7.440	7.675	7.980	7.634	8.027	8.553	7.335	7.551	7.328	7.742	7.303	7.970	8.720	7.058	7.561	7.743	6.438	7.023	6.712	7.915	7.369	7.015	7.976	7.068	7.026	6.811	7.748	7.687	6.976	7.829	7.710	5.984	8.098	7.899	6.747	7.798	6.574	7.651	8.117	7.936	7.636	6.840
PTGS1	6.219	5.329	5.487	4.761	5.691	4.748	5.868	7.386	6.960	6.575	5.809	6.428	7.701	4.648	6.685	5.254	6.875	5.563	6.994	5.386	5.878	6.831	5.469	5.560	5.415	5.572	4.989	6.466	4.603	6.450	6.386	6.174	3.809	8.538	5.870	5.719	6.096	5.032	5.546	5.012	5.156	4.465	5.247	5.385	5.751	5.966	5.723	4.599	5.038
ATXN1	5.657	4.935	3.603	4.638	5.429	4.746	6.051	6.972	5.435	6.778	5.636	4.968	6.412	5.836	5.476	5.239	5.828	5.873	6.376	5.999	5.246	5.585	6.108	5.906	5.679	5.515	5.768	6.093	5.216	6.446	6.493	6.099	5.050	6.770	6.842	5.396	5.788	5.746	5.155	6.155	6.728	5.348	5.755	4.728	6.041	6.096	5.775	5.817	4.770
SPSB1	7.263	6.784	5.185	6.281	7.084	6.645	6.221	8.033	7.753	6.987	6.569	7.159	8.290	6.986	5.545	6.492	7.499	6.911	6.704	7.181	6.586	7.052	6.318	6.470	6.967	5.848	8.164	6.471	4.807	8.112	7.356	6.307	6.725	8.412	7.278	7.203	7.559	6.973	5.369	8.520	7.274	6.661	7.249	6.296	7.200	7.337	7.207	6.951	6.425
MCPH1	4.955	4.887	5.964	4.753	6.510	5.284	5.440	5.347	4.422	4.957	5.309	4.857	5.304	4.746	4.983	4.782	5.726	5.331	5.183	5.784	5.446	5.572	4.981	5.093	4.649	4.333	5.129	5.690	5.279	4.564	4.924	4.998	3.944	5.738	5.641	4.659	4.734	4.921	5.293	5.378	5.578	4.864	4.477	4.633	5.901	5.023	5.582	4.681	4.991
MCM8	6.664	7.297	6.597	7.050	8.278	8.160	7.146	6.827	6.984	6.325	7.297	6.534	6.628	7.149	6.490	8.327	8.078	7.709	6.221	6.822	6.772	7.235	7.768	7.673	7.634	8.153	7.048	7.124	7.364	6.187	6.642	6.822	6.530	7.871	7.181	7.304	6.771	7.234	8.623	7.327	7.913	7.377	6.508	5.592	7.559	8.034	7.363	6.450	6.943
POM121	4.980	4.841	4.858	4.478	5.910	5.670	4.921	5.256	5.287	5.643	5.077	5.211	5.092	3.998	4.851	5.442	5.102	5.308	4.673	5.398	4.990	5.173	5.714	5.139	5.829	5.336	5.555	5.637	3.448	4.987	4.606	5.242	3.863	5.513	5.491	5.250	5.046	5.569	4.961	4.511	6.195	5.022	5.117	4.501	5.512	5.496	5.390	5.347	4.973
CCDC136	4.495	4.220	3.331	5.062	3.710	3.749	4.493	6.594	4.092	6.824	3.551	3.606	4.245	4.392	4.531	3.549	3.926	4.216	4.963	5.323	3.877	4.793	3.631	3.982	4.556	3.851	4.203	5.658	3.570	5.399	8.463	4.382	3.907	4.621	6.116	4.136	4.033	3.877	3.689	4.233	4.060	3.405	4.953	4.000	4.841	4.045	4.366	3.538	3.938
SLC22A17	5.138	4.658	3.312	4.453	4.004	4.010	4.895	7.130	5.532	5.785	4.311	5.263	6.204	6.218	5.161	3.945	5.808	5.085	5.777	4.581	4.920	5.382	4.581	4.226	4.393	3.544	5.690	4.885	3.502	6.720	6.358	4.480	4.290	6.543	6.088	4.033	6.071	5.017	3.893	5.798	6.887	3.472	5.126	4.646	5.460	5.111	4.656	4.885	5.164
WFDC5	3.144	3.356	3.144	3.251	3.236	3.465	3.144	3.144	3.477	3.144	3.224	3.220	3.372	3.144	3.144	3.734	6.364	4.121	3.218	3.210	3.276	3.241	3.186	3.208	4.564	3.177	3.187	3.187	3.206	3.144	3.220	3.184	3.175	3.191	3.144	3.144	3.181	3.866	3.264	3.385	3.144	3.338	3.243	3.787	3.144	3.310	3.237	3.760	3.144
SLC25A40	5.698	5.639	5.611	5.810	6.662	6.643	5.617	5.883	5.417	6.041	6.242	5.097	5.495	6.518	4.861	6.600	6.779	5.888	5.366	5.500	6.003	5.227	5.298	6.202	6.169	6.711	5.865	6.206	5.341	4.761	5.410	5.902	5.853	5.784	5.766	5.959	5.993	5.857	5.758	5.221	5.578	5.279	5.590	5.173	6.542	6.124	6.113	6.227	6.096
TUBG1	7.032	7.010	6.738	7.037	8.528	7.309	6.116	6.777	7.838	6.861	7.810	7.701	7.425	7.344	7.863	7.277	8.954	7.407	7.018	7.479	7.833	7.540	7.616	8.412	7.079	7.848	7.752	7.452	7.343	7.211	6.561	7.046	6.970	7.347	7.293	7.361	7.357	8.150	7.685	7.373	7.865	7.253	6.670	7.406	7.850	7.360	7.565	7.020	6.851
ZNF358	7.451	8.078	7.272	8.071	7.340	8.809	7.713	8.944	8.190	8.136	6.615	8.436	8.617	7.678	7.162	8.093	8.154	7.690	7.726	6.889	8.054	8.484	7.722	7.838	7.836	6.166	8.653	7.242	8.129	8.992	8.655	6.858	7.977	8.578	8.419	7.630	8.988	8.063	6.320	8.321	8.450	7.111	8.002	7.105	7.680	7.620	6.573	8.270	7.933
SLITRK6	3.280	3.418	3.449	4.319	2.919	2.953	4.345	3.940	3.379	4.841	2.989	3.040	3.741	2.983	3.832	2.968	6.208	3.231	5.138	3.324	5.076	4.824	5.705	2.983	3.170	3.247	3.377	3.912	3.705	3.829	5.040	3.874	3.125	3.231	5.284	3.204	3.159	3.141	3.283	3.826	3.560	3.245	3.426	3.973	3.502	3.194	3.609	3.014	3.189
DPP3	7.137	6.690	6.852	6.095	7.480	7.662	6.269	6.568	7.523	6.410	7.006	7.614	7.438	6.239	7.079	7.614	7.560	6.622	6.257	7.580	7.449	7.231	7.152	8.018	7.356	7.108	7.456	7.219	6.642	6.796	5.985	6.288	6.147	6.861	7.394	6.425	6.978	7.698	6.303	7.347	6.901	6.736	6.684	6.777	8.042	6.939	6.774	8.301	6.913
PZP	3.275	3.280	3.223	3.257	3.214	3.304	3.768	3.747	3.267	3.474	3.296	3.282	3.471	3.367	3.343	3.189	3.391	3.642	3.704	3.275	3.233	3.267	3.556	3.243	3.226	3.171	3.286	3.561	3.347	3.434	3.829	3.472	3.171	3.455	3.562	3.339	3.291	3.556	3.391	3.537	3.343	3.171	3.217	3.230	4.699	3.342	3.641	3.246	3.293
SMC2	6.502	6.587	6.615	6.085	7.462	7.265	6.129	5.568	6.247	5.962	6.910	6.019	5.997	5.443	5.788	6.575	6.484	5.870	5.921	6.484	5.505	6.462	6.699	6.122	7.059	7.354	5.170	6.192	6.285	4.841	5.510	5.562	5.653	6.703	6.662	6.534	5.451	5.718	6.812	5.521	6.977	6.791	5.185	4.979	7.098	6.741	6.517	5.838	6.300
ZMAT3	8.054	7.403	7.986	7.056	7.458	6.943	8.322	9.135	6.500	8.128	7.702	6.567	8.304	6.738	6.492	7.196	7.969	7.554	8.668	8.252	7.163	7.534	7.570	6.886	7.011	7.210	7.013	8.945	8.329	7.535	8.486	7.962	6.173	8.431	9.016	6.584	7.346	7.827	6.505	7.566	8.351	5.861	7.274	7.178	7.856	8.658	9.144	7.126	6.915
ADH5	6.453	6.536	6.278	5.171	7.025	7.112	5.947	7.042	5.581	6.621	7.132	6.972	6.677	5.814	5.571	6.705	5.963	6.115	7.296	6.809	5.580	6.678	6.476	5.413	6.137	6.297	7.336	6.851	6.701	6.669	6.750	6.559	5.931	6.818	7.550	6.206	6.560	6.608	6.432	6.907	6.794	6.590	5.623	5.903	5.832	6.756	6.650	6.036	6.440
RANBP3	6.234	5.598	6.108	5.731	6.959	6.930	6.155	6.950	6.315	6.422	6.128	6.514	6.664	5.579	6.259	6.124	6.111	6.212	6.033	6.759	5.845	6.489	5.999	6.125	5.814	5.562	6.475	6.262	5.493	6.836	6.354	6.032	5.232	6.386	6.619	5.702	6.545	6.658	5.732	6.303	6.508	5.575	6.157	5.673	6.559	6.594	6.311	5.823	5.821
HOXA7	3.223	3.850	3.122	3.100	2.974	3.025	3.138	5.118	3.245	3.174	2.989	3.124	3.368	3.097	3.550	3.210	3.257	3.487	3.091	4.470	3.068	4.032	4.550	4.173	3.969	3.472	2.954	4.786	2.954	3.394	3.733	3.143	3.721	3.489	3.167	3.803	3.155	3.397	4.084	5.517	3.135	2.969	3.249	3.222	3.114	3.130	3.091	4.401	3.078
TIGD3	3.313	3.498	3.418	3.853	3.865	4.902	3.588	3.407	4.024	3.743	3.839	3.964	3.380	3.774	3.565	4.160	3.962	4.113	3.335	3.675	3.536	3.835	4.187	4.082	3.524	3.437	4.153	3.409	3.701	3.382	3.420	3.838	2.974	3.267	3.253	3.947	3.249	4.375	3.769	4.765	4.201	3.766	3.111	3.442	4.250	3.672	3.666	3.578	4.153
NPFF	0.000	0.000	0.000	0.000	0.000	0.000	0.000	0.000	0.000	0.000	0.000	0.000	0.000	0.000	0.000	0.000	0.000	0.000	0.000	0.000	0.000	0.000	0.000	0.000	0.000	0.000	0.000	0.000	0.000	0.000	0.000	0.000	0.000	0.000	0.000	0.000	0.000	0.000	0.000	0.000	0.000	0.000	0.000	0.000	0.000	0.000	0.000	0.000	0.000
ARHGEF9	4.838	4.449	5.007	4.835	5.263	5.201	4.953	5.728	5.009	5.185	4.902	4.727	5.122	4.632	4.808	4.888	4.574	4.457	5.348	4.989	4.645	4.941	4.789	4.388	4.447	4.813	4.962	5.001	4.806	5.397	5.403	4.969	4.462	5.296	5.593	5.238	5.111	5.128	4.844	4.914	5.305	3.931	4.783	4.882	5.524	4.439	5.549	4.109	4.508
CNOT8	7.221	6.560	6.902	7.326	8.172	7.298	7.220	7.295	7.268	7.125	7.484	6.976	7.284	6.600	6.330	7.092	7.569	6.977	6.984	7.324	6.522	7.046	6.852	6.744	7.130	6.433	6.572	7.268	6.890	6.788	6.792	6.199	6.641	7.622	7.458	6.981	6.765	6.913	6.361	6.754	7.443	7.545	6.595	5.818	7.197	6.876	7.044	6.413	6.574
PCSK1	3.987	3.617	3.063	3.219	3.182	3.147	5.259	4.762	3.666	3.770	3.472	3.359	4.900	3.278	3.867	3.209	3.976	4.026	6.666	3.257	3.219	4.991	3.222	3.235	3.429	3.167	3.130	3.763	3.132	4.385	3.944	3.271	3.166	5.893	4.108	3.540	4.704	3.312	5.316	3.642	3.531	3.378	3.148	4.144	3.353	3.781	3.647	3.275	3.279
PPP1R13B	6.786	6.601	7.542	5.685	6.870	6.477	6.444	7.311	6.905	7.507	6.591	6.846	7.308	7.366	6.922	6.939	7.346	6.960	6.269	7.678	6.856	7.125	6.823	6.070	8.001	6.196	6.562	6.440	5.417	6.874	6.495	6.639	6.016	7.919	7.894	7.434	6.268	6.653	6.425	6.069	7.619	7.309	6.218	7.192	7.456	7.040	6.975	5.427	5.996
PEX19	6.983	6.933	6.813	6.799	7.644	7.253	6.623	7.526	7.306	7.158	7.214	7.110	6.990	6.986	6.831	7.124	7.188	6.924	7.140	7.310	7.464	6.870	7.271	6.536	6.775	7.316	7.663	7.095	6.539	7.294	7.139	7.019	5.796	6.868	7.689	7.104	7.336	7.681	7.089	7.506	8.542	6.793	6.582	6.503	7.158	7.024	7.204	6.964	6.517
MS4A2	4.197	4.076	3.220	3.775	3.089	3.201	4.093	5.760	5.259	5.685	3.768	5.292	4.652	3.110	4.225	3.462	3.180	4.837	6.881	3.868	3.907	4.311	4.997	3.123	3.599	3.233	3.829	4.704	3.084	4.228	5.484	4.468	3.370	3.575	5.655	3.983	4.721	3.935	3.439	4.050	3.368	3.207	3.166	3.476	4.417	4.864	4.247	3.768	3.860
GPR37L1	4.401	3.678	3.276	3.637	3.653	4.761	3.342	3.580	3.888	4.144	5.218	4.912	3.606	3.564	3.173	3.276	4.191	3.952	3.941	4.187	3.425	3.367	3.712	3.661	8.584	3.735	3.147	3.190	3.119	3.669	5.245	3.191	3.835	3.429	3.559	4.684	3.221	3.583	3.716	3.569	3.053	3.560	4.083	3.689	4.816	3.227	3.453	3.655	3.378
UHRF1	7.054	5.637	7.092	6.605	8.981	6.872	6.358	5.707	6.245	5.412	6.546	7.226	6.664	5.110	6.428	6.763	6.989	6.990	5.218	7.462	5.830	7.222	7.348	7.283	6.545	5.598	5.422	6.615	6.471	5.863	5.042	5.311	5.453	6.709	7.358	5.922	5.937	7.767	6.015	5.913	7.237	5.702	5.338	5.213	7.625	8.018	5.861	6.688	6.560
INE1	4.210	4.288	4.170	3.697	4.023	4.679	4.642	4.209	3.389	4.166	3.965	3.389	3.896	3.885	2.988	4.181	5.011	4.442	3.351	4.316	3.993	4.320	4.054	3.900	4.353	3.792	3.335	4.336	3.306	3.320	4.212	4.220	3.569	5.100	4.201	4.652	3.437	3.455	4.070	3.913	3.659	4.155	3.659	3.565	4.957	3.717	4.363	3.699	3.596
SLC13A4	3.170	3.608	3.363	3.634	3.700	3.192	4.166	3.408	3.079	4.246	3.184	3.255	3.279	3.231	3.048	3.226	3.141	3.898	3.388	3.313	3.504	3.540	3.735	3.438	3.594	3.130	3.341	3.443	3.136	3.221	3.642	3.505	3.339	3.795	3.634	3.426	3.211	3.091	3.383	3.840	3.231	3.518	3.156	3.072	3.596	3.534	3.905	3.723	3.307
P2RX5	4.319	3.423	3.531	3.847	3.491	4.278	5.694	4.116	3.747	3.633	3.285	3.274	3.259	3.596	3.898	3.285	4.117	5.160	3.609	3.214	3.456	4.119	3.368	4.629	3.516	4.545	3.073	3.780	3.509	3.747	4.211	3.654	3.100	3.745	3.534	3.516	3.691	4.005	3.489	3.568	3.479	3.328	3.109	3.389	3.403	4.083	4.209	3.799	3.732
ELMO3	6.949	6.993	8.558	6.621	7.504	6.899	5.569	6.112	8.200	7.616	7.634	8.174	7.578	6.649	7.308	7.874	7.173	6.752	6.043	8.562	7.460	7.645	7.244	7.641	7.873	6.446	8.263	7.778	5.362	6.993	4.975	7.071	6.662	5.739	7.681	7.204	7.178	7.050	6.156	7.326	3.895	7.798	6.579	6.274	8.447	6.828	7.725	6.981	7.100
WDR38	3.471	3.464	3.386	3.401	3.707	3.492	3.505	3.422	3.395	3.440	3.422	3.451	3.645	4.149	3.428	3.387	4.798	4.206	3.353	3.438	3.522	3.438	3.557	3.992	3.718	3.353	5.095	3.426	3.407	3.442	3.750	3.387	3.481	3.614	3.623	3.753	3.475	4.292	3.491	3.903	3.353	3.413	3.644	3.798	3.608	3.566	3.616	3.462	3.537
TBL3	5.122	4.501	5.669	5.282	6.795	6.430	5.281	5.523	7.098	5.714	5.675	6.290	6.111	5.682	6.053	6.010	6.524	6.347	5.370	6.274	5.184	6.076	5.503	5.754	6.046	5.497	6.708	6.212	5.383	6.167	4.881	4.774	5.162	5.820	6.097	6.108	6.349	6.124	4.763	5.635	6.739	5.261	5.384	4.452	5.340	5.656	5.263	5.210	4.994
AKAP14	3.046	3.143	3.259	3.128	3.894	3.265	3.194	3.201	3.094	3.097	4.158	3.739	3.088	3.069	3.046	3.297	3.046	3.970	3.190	3.472	3.354	3.112	3.279	3.110	3.115	3.046	3.089	3.881	3.225	3.149	3.441	3.332	3.107	3.139	3.232	3.237	3.118	3.046	3.167	3.112	3.046	3.272	3.080	3.489	3.248	3.046	3.094	3.072	3.437
CST2	6.555	5.230	3.085	4.672	3.049	3.635	3.130	6.163	5.528	4.819	3.476	5.506	5.884	5.897	3.420	4.025	4.757	5.536	4.876	6.213	4.376	5.986	6.004	3.000	4.515	3.748	9.096	5.999	3.263	6.714	5.916	4.312	5.760	3.662	5.098	3.968	7.438	4.583	3.553	7.226	4.835	3.208	6.359	3.832	7.087	6.190	7.130	6.429	3.668
ZNF445	4.471	4.357	4.642	3.903	4.915	4.796	4.748	5.105	4.241	4.933	4.384	4.036	4.600	4.253	3.900	4.312	4.333	4.440	4.373	4.495	4.053	4.665	4.541	4.261	4.289	4.178	4.703	4.862	3.843	4.439	4.442	4.453	3.607	4.937	5.392	4.419	4.071	4.593	4.472	4.392	5.514	4.378	4.212	4.233	4.934	4.910	4.520	4.180	3.856
AMPD2	5.262	5.260	5.149	4.747	5.891	5.782	5.095	5.128	5.999	5.830	4.978	5.470	5.932	4.865	4.865	5.403	5.410	5.103	5.124	5.193	4.812	5.692	5.421	5.160	5.671	5.297	6.010	5.242	4.209	5.499	4.621	5.346	4.801	6.197	5.929	4.900	5.345	5.223	4.814	5.107	5.906	5.139	4.903	4.622	5.497	5.164	5.546	4.596	5.033
GSC2	3.158	3.191	3.071	3.071	3.071	3.134	3.071	3.071	3.071	3.071	3.146	3.071	3.071	3.280	3.071	3.071	3.071	3.582	3.071	3.071	3.071	3.133	3.149	3.071	3.071	3.071	3.071	3.071	3.071	3.071	3.574	3.144	3.184	3.071	3.248	3.071	3.071	3.071	3.148	3.071	3.071	3.136	3.071	3.071	3.138	3.071	3.071	3.071	3.071
MEX3D	6.694	5.716	6.984	6.391	7.687	6.864	6.091	6.501	6.672	6.303	5.363	7.296	7.294	6.258	5.848	7.320	7.245	6.912	5.083	6.912	6.683	6.923	6.659	6.999	6.259	4.992	6.649	5.913	6.622	6.961	5.802	5.250	5.933	6.611	7.433	6.264	7.213	5.949	5.127	7.509	7.735	5.519	5.787	5.590	7.215	7.474	5.712	7.131	6.874
ERBB3	7.463	7.809	8.915	7.665	8.597	9.184	6.689	7.766	8.596	9.250	8.945	8.458	7.956	7.250	7.194	7.982	7.345	8.088	7.078	9.141	8.148	7.960	8.610	7.571	8.698	7.549	9.054	8.835	6.417	7.805	6.508	8.668	7.968	7.842	8.604	7.793	8.122	9.518	7.945	8.404	9.793	8.497	7.393	7.972	9.605	8.355	8.819	7.456	8.314
TRAF3IP2	6.650	6.321	7.300	5.753	7.250	6.605	6.283	6.465	6.585	6.793	6.904	7.152	7.412	6.130	7.131	6.803	7.215	7.167	6.950	7.356	5.810	6.822	7.062	6.625	7.312	6.617	6.810	7.395	5.840	6.773	6.524	6.081	6.200	7.630	7.240	6.127	6.770	6.928	6.338	6.564	4.728	6.840	6.586	6.456	5.473	7.318	6.942	5.883	6.460
SAAL1	6.614	7.160	7.026	7.399	7.991	7.296	6.856	6.347	6.493	6.285	7.635	6.987	6.585	6.164	6.395	7.684	7.347	6.953	6.248	6.611	6.216	6.678	6.526	7.087	5.879	6.778	6.700	7.785	7.356	6.125	6.041	6.299	5.878	6.725	6.784	6.458	6.092	6.033	6.959	6.792	7.259	7.658	6.173	6.062	6.859	6.556	7.158	6.881	6.781
ZNF605	4.288	4.888	5.008	3.750	5.690	5.681	5.054	5.124	3.635	4.874	4.314	3.362	4.269	4.991	4.052	4.697	5.511	5.107	4.516	3.574	4.655	4.257	4.432	3.353	4.691	4.042	4.508	4.005	4.808	4.039	4.917	4.735	4.815	4.778	4.714	4.818	4.407	4.356	5.305	4.165	6.089	4.750	4.309	6.103	4.713	4.710	4.215	4.689	5.356
VPS52	6.734	6.618	6.689	6.315	7.429	7.033	6.928	7.385	7.292	7.365	7.063	7.316	7.395	7.513	6.838	8.013	7.525	6.981	6.637	7.526	7.494	7.076	7.258	7.134	7.318	7.281	7.359	7.412	6.455	6.903	6.751	7.122	6.486	7.224	7.639	6.660	6.800	7.476	7.234	7.278	8.142	7.720	6.590	6.544	7.668	7.217	7.535	7.030	6.623
ACTL7B	3.417	3.417	3.520	3.417	3.417	3.417	3.459	3.417	3.547	3.417	3.417	3.470	3.417	3.449	3.417	3.417	3.417	4.128	3.417	3.682	3.417	3.723	4.139	3.504	3.464	3.417	3.417	3.417	3.667	3.417	3.905	3.417	3.417	3.668	3.614	3.598	3.417	3.417	3.417	3.417	3.417	3.512	3.417	3.417	3.514	3.417	3.670	3.417	3.451
C3orf56	3.095	3.095	3.095	3.095	3.095	3.095	3.095	3.095	3.095	3.095	3.095	3.095	3.095	3.112	3.095	3.095	3.095	3.157	3.095	3.095	3.095	3.095	3.095	3.095	3.095	3.095	3.095	3.095	3.095	3.095	3.341	3.095	3.095	3.095	3.095	3.095	3.146	3.095	3.095	3.095	3.135	3.095	3.095	3.095	3.095	3.095	3.095	3.095	3.095
PTPRE	6.009	5.854	6.471	5.991	8.289	6.452	6.218	5.840	5.910	6.632	6.819	6.231	6.832	5.484	5.618	5.429	5.900	5.688	6.118	6.466	5.682	6.158	5.857	5.730	6.101	6.348	5.702	6.889	4.869	5.720	5.196	6.666	5.069	7.654	6.542	6.236	5.918	5.742	5.703	6.164	5.405	5.100	5.919	5.298	6.373	6.216	6.739	5.895	5.511
NID1	6.332	6.011	4.324	5.613	6.433	6.372	6.205	7.569	6.839	6.877	6.335	6.857	7.902	5.591	5.730	6.559	6.489	6.665	7.550	5.940	5.995	6.488	6.450	5.004	6.861	6.423	6.244	6.315	4.640	7.460	6.917	6.801	5.575	8.221	7.100	6.824	6.529	5.797	6.489	6.180	8.115	6.313	6.079	5.735	6.924	6.335	6.159	5.433	5.317
PPP2R2D	5.771	5.761	6.111	5.640	6.913	6.263	5.692	6.337	5.968	6.132	6.269	5.967	6.164	5.825	5.593	5.843	6.460	5.695	5.776	6.027	6.019	5.912	6.000	5.460	6.003	5.331	6.089	6.408	5.512	6.036	5.705	6.246	5.423	5.998	6.243	5.714	5.410	5.601	5.132	6.006	6.198	5.728	5.455	5.591	6.639	5.933	6.062	5.732	5.559
DNASE1L3	3.831	4.663	3.764	3.512	4.463	5.176	5.075	4.502	4.307	5.180	3.541	7.308	4.205	3.321	5.750	4.035	4.801	5.499	4.878	3.379	5.002	3.955	6.885	3.439	3.887	6.407	3.271	4.114	4.110	4.107	4.692	5.562	3.145	3.992	5.118	4.396	4.063	5.302	3.694	3.472	4.363	3.667	3.179	3.806	3.329	4.463	4.686	3.399	3.879
LY6D	3.065	3.350	7.295	3.007	6.935	2.919	2.849	4.429	3.149	2.963	4.695	3.193	5.744	4.699	3.194	5.385	7.876	3.196	6.130	3.098	3.519	3.642	4.065	4.867	8.276	2.873	3.166	3.045	3.230	2.828	3.152	3.382	2.912	2.924	4.015	3.660	2.878	5.738	2.885	2.896	2.828	2.876	3.586	7.464	2.948	3.430	3.219	3.012	3.200
UROD	7.465	7.376	7.221	7.567	8.766	7.597	7.851	8.186	8.574	7.626	7.740	8.013	8.291	7.287	7.638	7.418	7.670	7.297	7.961	7.896	7.965	8.084	7.833	7.375	7.674	7.258	8.561	7.991	7.744	8.651	7.699	7.396	6.762	8.051	7.915	7.735	8.320	7.799	6.910	8.480	8.382	7.402	7.507	6.631	7.653	8.027	7.809	7.720	7.365
TLE6	3.721	3.662	4.280	4.883	4.809	3.635	4.252	4.071	3.810	3.505	4.499	3.347	4.581	4.757	3.792	3.446	4.689	4.729	3.823	3.862	4.216	5.064	4.009	4.589	3.495	6.042	3.976	3.785	4.344	4.498	3.827	4.272	3.876	4.211	4.626	3.518	5.500	3.847	3.803	3.722	4.069	3.476	3.471	3.431	3.594	4.995	4.469	3.989	3.786
ZNF33A	5.645	6.347	6.095	5.324	6.663	6.319	6.043	6.216	5.563	6.459	6.154	5.479	5.504	5.428	4.940	5.771	5.249	6.127	5.602	6.198	5.687	5.660	6.000	5.511	5.815	5.441	4.945	6.543	5.248	5.115	5.916	5.977	5.611	6.278	6.412	6.394	5.028	5.398	5.807	6.274	6.370	6.089	5.783	5.554	6.539	5.647	5.868	5.891	5.768
PPY	3.066	3.120	3.128	3.111	3.215	3.121	3.117	3.314	3.144	3.149	3.066	3.129	3.134	3.105	3.335	3.066	3.247	3.768	3.242	3.066	3.066	3.121	3.594	3.169	3.177	3.120	3.066	3.136	3.066	3.151	3.188	3.066	3.066	3.066	3.429	3.226	3.126	3.575	3.066	3.173	3.403	3.178	3.066	4.306	3.125	3.206	3.217	3.066	3.299
TOMM40L	5.809	4.580	5.535	5.509	5.941	5.766	5.187	5.624	6.547	5.565	6.158	6.238	5.771	5.203	5.388	5.892	5.415	5.289	5.802	6.339	5.329	5.509	4.889	4.766	5.347	5.658	5.896	5.364	5.479	5.502	5.176	5.513	3.910	5.559	6.475	4.610	6.985	6.287	5.019	5.574	7.229	5.291	5.359	4.507	4.961	5.282	5.673	5.031	5.744
PRTFDC1	5.968	6.377	5.928	4.835	6.342	6.531	6.207	6.425	6.602	6.204	6.782	6.700	6.300	5.228	6.027	7.238	7.672	6.471	7.079	4.104	6.039	5.265	6.723	4.779	6.276	6.946	7.678	5.247	7.359	6.445	5.810	6.884	5.492	6.166	6.523	6.798	5.636	6.582	6.767	7.016	6.703	4.764	6.164	4.586	4.762	6.458	5.383	7.584	5.376
PPFIA1	6.558	6.897	6.492	6.239	7.624	7.572	6.747	8.121	6.433	7.153	7.262	6.496	6.792	6.744	6.385	6.792	8.612	6.692	6.509	7.188	6.940	6.876	6.793	6.779	7.317	6.936	6.616	7.530	5.950	7.098	6.095	6.804	6.136	7.231	7.115	7.018	6.343	7.805	6.954	7.029	6.921	6.722	6.225	6.458	6.998	6.922	6.961	7.693	6.509
CKAP5	7.986	8.176	8.041	7.575	9.504	9.359	7.690	7.943	7.829	7.874	8.621	7.717	7.885	7.666	7.311	8.537	8.894	8.446	7.586	8.446	7.370	7.932	8.476	8.072	7.951	8.450	8.289	8.706	7.508	7.292	7.330	7.468	7.032	8.274	8.459	8.020	7.243	7.599	8.392	7.962	9.226	9.305	7.328	7.916	8.546	8.177	8.059	7.876	7.565
PCDHB15	3.933	4.596	5.103	3.315	3.962	4.244	3.722	5.214	3.748	4.433	3.213	3.328	4.508	3.334	3.336	2.986	3.178	3.758	4.130	3.903	3.536	4.033	3.485	3.633	3.267	2.944	3.697	5.009	3.009	4.276	4.328	3.365	2.950	4.815	4.356	3.695	3.664	3.299	3.456	3.989	4.650	3.378	3.559	3.526	3.677	3.256	3.951	3.390	3.240
DMC1	6.223	6.517	5.015	5.531	7.112	6.672	5.751	6.371	5.691	5.359	6.172	5.953	6.038	6.385	5.492	6.380	6.608	6.605	5.626	5.209	6.306	6.661	6.412	6.886	5.261	5.846	6.070	7.131	6.625	5.719	5.537	6.100	6.687	6.070	5.900	6.618	6.121	6.978	7.720	5.737	5.990	5.956	5.147	5.748	6.379	6.273	5.660	6.799	6.283
CNPY3	7.226	7.185	6.628	7.336	7.705	7.938	7.469	7.328	7.417	6.958	6.925	7.297	7.661	7.577	7.036	8.072	7.256	7.692	7.112	7.614	7.852	7.438	7.733	7.127	7.007	7.004	7.659	7.570	7.166	8.406	6.683	6.965	5.976	7.329	7.211	7.163	7.813	8.523	7.068	7.608	8.411	7.359	7.393	6.829	7.317	7.718	7.546	7.132	7.062
EGF	3.177	3.595	3.152	3.216	3.160	3.684	3.158	3.181	3.212	3.161	4.884	4.471	3.167	3.198	3.453	3.180	3.152	3.808	3.237	3.158	3.282	3.164	3.316	3.187	3.220	3.158	3.152	3.227	3.163	3.162	3.390	3.256	3.174	3.178	3.456	3.158	3.152	3.247	3.314	4.273	3.203	3.177	3.158	3.273	3.240	3.168	3.252	3.194	3.157
ACSM2B	3.148	3.619	3.147	3.149	3.141	3.173	3.166	3.158	3.141	3.176	3.147	3.141	3.164	3.318	3.141	3.147	3.157	3.446	3.210	3.155	3.151	3.155	3.251	3.150	3.160	3.146	3.141	3.153	3.150	3.156	3.315	3.184	3.162	3.180	3.194	3.151	3.141	3.150	3.275	3.159	3.157	3.160	3.141	3.141	3.151	3.153	3.174	3.141	3.145
IDE	6.737	6.203	7.509	5.810	8.581	7.285	6.495	7.029	6.190	7.091	7.526	6.263	6.900	5.888	6.723	6.745	6.301	6.856	6.816	7.450	6.855	6.760	7.595	6.417	7.385	6.859	6.974	7.551	6.057	5.972	6.443	6.725	5.847	6.730	7.466	6.364	6.398	6.713	6.277	6.415	7.014	6.237	6.060	6.715	7.015	6.679	7.126	6.341	6.382
HDAC6	5.830	6.133	5.936	5.272	6.171	6.814	5.857	5.919	6.255	6.352	6.170	6.166	6.243	6.230	5.738	6.077	6.495	6.047	6.079	5.996	5.532	5.999	6.493	5.586	6.375	6.058	6.375	5.962	5.292	5.823	6.019	6.247	4.962	6.435	6.595	6.431	6.149	6.831	6.023	5.831	7.110	6.792	5.964	5.336	7.079	5.756	6.227	5.488	5.735
LRP11	7.046	7.713	7.580	7.019	9.330	7.376	6.855	7.572	6.821	7.684	7.974	6.558	7.534	7.470	6.618	8.031	8.864	7.639	6.949	7.871	6.499	6.832	8.075	8.554	7.958	7.790	7.956	9.142	7.003	6.939	6.855	6.928	7.354	7.623	7.588	6.463	7.116	7.702	7.562	7.886	6.509	8.234	6.885	6.636	6.708	8.007	7.952	7.658	7.540
RSAD1	5.478	5.723	5.985	5.476	6.638	6.361	5.879	6.044	6.129	6.242	5.892	5.801	5.984	6.477	5.821	5.506	6.100	6.029	5.216	6.025	6.152	6.573	6.134	6.110	5.564	5.603	6.317	5.855	6.222	6.017	5.460	5.755	5.430	5.994	6.061	6.077	6.048	6.196	5.378	5.648	6.999	6.857	5.623	5.401	6.219	5.521	6.137	5.492	6.046
NR2E1	3.339	3.406	4.278	3.307	3.323	3.330	3.328	3.307	3.307	3.324	3.307	3.307	3.404	3.409	3.557	3.373	4.715	3.830	3.320	3.307	3.443	3.307	3.627	3.393	3.411	3.352	3.515	3.321	3.307	3.325	3.481	3.412	3.307	3.490	3.452	3.341	3.319	5.020	3.469	3.519	3.307	3.342	3.318	3.580	3.319	3.337	3.307	3.368	3.307
STAM2	5.605	5.950	6.158	5.139	6.402	5.773	5.571	6.087	5.117	6.294	6.268	4.816	5.961	5.558	5.734	5.381	6.045	5.857	6.038	6.401	5.859	5.632	6.060	5.369	5.518	5.687	6.128	5.885	4.795	5.350	5.689	5.866	4.731	6.182	6.525	5.749	5.728	5.947	5.435	6.203	6.145	5.600	4.986	5.462	6.224	5.939	5.895	5.864	5.701
COL14A1	7.131	5.455	3.515	5.249	4.631	5.339	8.113	8.266	6.390	7.780	5.753	6.415	7.366	4.655	5.224	4.074	4.512	6.089	9.006	5.349	5.831	6.602	5.281	3.461	6.011	4.641	6.009	6.953	3.407	8.643	6.530	5.955	4.913	7.319	7.700	5.640	7.132	5.858	4.658	6.852	6.160	3.154	5.463	4.652	5.978	6.087	6.504	5.229	4.204
KIF1B	6.383	6.603	6.409	5.741	7.608	7.225	6.460	7.436	6.490	7.531	7.028	6.337	7.011	6.157	6.102	6.602	7.057	6.557	6.782	7.329	6.299	6.445	6.926	6.440	7.158	6.852	6.299	6.996	5.539	6.708	6.987	6.985	5.713	7.386	7.555	6.507	6.582	6.422	6.865	6.242	7.747	6.595	6.500	6.097	7.283	6.720	6.859	5.800	6.190
MGAT5	5.753	5.517	6.386	5.360	5.841	6.437	5.786	5.919	5.526	6.415	6.438	6.275	6.247	4.426	6.152	5.837	5.303	6.295	5.748	6.853	5.473	5.693	5.995	6.778	6.599	6.580	5.239	5.391	4.982	5.820	5.613	6.221	5.484	6.565	6.955	5.968	5.805	6.228	6.160	4.895	6.619	6.525	6.489	5.179	5.887	5.727	6.209	4.994	4.606
BRI3	8.589	8.283	9.010	8.326	8.594	8.826	8.332	8.699	9.053	8.575	8.075	8.653	8.664	8.965	7.878	9.617	9.328	9.280	8.419	8.844	9.402	8.589	8.437	8.752	8.882	9.358	9.434	8.531	8.315	8.598	8.097	8.369	8.985	8.542	8.089	9.093	11.189	9.802	8.079	9.018	8.393	8.653	9.446	8.647	8.211	9.048	8.535	9.492	8.874
LYPLA1	6.476	6.811	7.779	6.581	9.439	8.462	6.834	6.398	7.464	7.108	7.397	6.612	7.183	7.175	6.052	7.102	8.713	6.321	6.779	6.810	7.028	7.483	7.037	8.036	7.658	8.162	6.194	7.956	7.223	5.814	5.839	6.280	7.488	6.874	7.018	6.930	6.087	6.163	7.403	6.520	7.033	6.610	5.582	5.903	7.778	6.918	7.605	6.631	6.474
FAM111B	5.213	5.128	4.867	4.600	6.084	5.597	4.766	4.470	5.017	4.306	6.177	5.219	4.792	4.103	5.103	6.246	5.247	5.056	4.491	4.981	4.027	4.605	5.809	5.773	4.812	5.602	4.580	5.177	4.926	3.772	3.996	5.114	4.632	4.810	5.634	5.137	3.887	5.049	5.929	4.606	4.742	4.872	4.213	4.159	5.191	5.082	4.024	4.755	4.674
ZNF345	3.680	4.417	3.031	3.223	4.409	4.205	4.331	4.354	3.290	4.539	3.525	3.226	3.851	3.235	3.552	3.880	3.259	4.484	3.726	3.398	3.953	3.627	4.049	3.359	3.196	3.805	3.319	3.779	3.706	3.595	4.210	4.245	3.402	3.953	4.283	3.888	3.475	4.073	3.966	3.638	4.227	3.118	3.309	3.599	3.500	3.891	4.133	3.579	3.861
TAF6	5.741	5.480	4.889	5.805	6.842	6.611	5.691	6.541	6.766	6.242	5.894	6.073	6.576	6.410	5.760	7.156	7.172	6.676	5.773	6.467	5.843	6.040	6.570	6.464	6.841	6.810	6.903	5.915	4.813	6.610	5.902	6.130	5.486	6.614	6.242	6.255	7.286	8.050	6.172	6.709	7.091	6.350	6.605	5.302	6.711	6.445	6.314	6.447	5.750
CCNC	6.500	6.608	6.952	6.115	7.611	7.587	6.507	6.267	5.879	6.328	7.726	6.666	6.806	6.097	6.899	7.710	6.500	6.708	6.435	7.037	7.133	6.374	7.390	6.833	7.248	7.479	5.590	7.788	6.731	5.509	5.949	7.094	5.836	6.728	6.913	6.187	5.552	6.540	7.141	7.002	7.490	7.051	5.573	7.005	6.950	6.012	7.551	6.427	6.795
ZDHHC6	7.629	7.210	7.721	7.460	8.603	8.013	7.705	7.612	7.651	8.017	8.271	7.822	7.828	7.593	7.490	7.972	7.614	7.648	7.681	7.875	7.812	7.712	8.196	7.816	8.260	8.348	8.223	8.092	7.555	6.958	7.122	8.827	7.144	7.482	7.835	7.458	7.544	7.710	7.565	7.552	7.556	7.595	7.358	7.503	8.170	7.735	8.159	7.779	7.466
SLC15A1	4.273	4.630	2.998	2.994	3.044	3.435	3.384	3.910	4.390	6.032	2.979	3.059	3.024	7.326	3.445	3.605	4.372	3.936	3.102	3.168	2.976	5.480	4.569	4.992	5.463	3.019	5.582	2.980	2.991	3.041	3.681	3.220	4.191	3.138	5.851	4.114	3.217	6.078	5.370	4.996	3.222	3.135	4.872	4.476	6.015	2.957	4.199	5.461	3.107
ZKSCAN2	4.313	3.942	4.477	4.328	5.594	5.038	4.719	5.238	4.258	4.667	4.876	4.520	4.853	4.611	4.384	4.737	5.397	4.563	4.985	5.149	4.468	5.323	4.247	4.843	4.688	4.732	5.402	5.654	4.378	4.755	4.885	4.783	4.097	5.243	4.991	4.510	4.572	5.069	4.714	4.444	6.401	3.830	4.063	4.363	5.333	4.809	4.626	3.911	4.483
DAZL	3.825	3.299	3.065	3.678	3.317	3.118	4.111	3.296	3.615	3.641	3.228	3.367	3.460	3.121	3.255	3.103	3.197	3.970	3.850	3.524	3.281	3.237	3.304	3.194	3.141	3.177	3.052	3.643	3.094	3.424	3.915	3.470	3.122	4.611	4.162	3.425	3.662	3.204	3.256	3.127	3.276	3.075	3.212	3.052	3.877	3.836	3.334	3.144	3.157
MTMR6	7.230	5.982	6.883	6.696	8.396	7.907	7.381	7.459	6.319	7.388	7.445	6.473	7.472	5.851	6.557	7.636	7.115	6.767	7.394	7.456	6.601	6.616	7.426	7.579	7.570	8.303	6.244	7.310	6.475	6.502	7.229	6.792	5.928	7.872	7.510	6.936	6.676	6.116	6.312	6.182	7.338	5.848	5.790	5.996	7.057	6.749	7.373	6.352	6.507
EMX1	4.504	3.036	4.854	4.658	5.022	3.520	3.027	4.366	3.905	3.531	4.813	5.073	4.858	3.076	3.327	3.036	3.193	4.054	3.368	5.719	3.348	5.723	6.040	4.495	3.391	3.003	4.696	4.971	2.996	3.387	4.155	4.171	3.734	3.063	3.477	3.077	3.443	6.020	3.079	3.095	3.042	3.194	3.064	4.158	5.629	3.014	5.880	4.011	4.162
TARBP1	6.582	6.058	6.686	6.202	6.812	7.568	6.736	6.079	5.729	6.851	6.616	5.169	5.877	7.128	5.120	6.794	6.583	6.570	5.895	6.244	6.652	5.490	6.829	6.781	7.051	6.846	6.575	5.640	5.651	5.149	6.136	6.675	5.898	6.587	6.770	6.197	6.004	6.601	7.215	6.345	7.479	6.927	5.740	5.671	7.364	6.077	6.172	5.918	6.289
KLHL31	3.097	4.033	3.355	3.227	3.239	4.110	3.346	3.071	3.222	3.874	3.124	3.108	3.223	3.481	3.204	4.206	4.572	4.011	3.332	3.330	3.423	3.218	4.120	4.014	4.008	3.998	3.677	3.404	3.619	3.328	3.543	3.811	3.936	3.086	3.672	4.327	3.120	3.306	4.228	3.784	3.794	4.404	3.545	3.524	3.521	3.031	3.855	3.705	3.286
FBLN2	7.811	7.309	3.617	6.237	6.805	5.006	8.710	8.398	7.711	8.001	6.995	6.147	8.212	7.600	5.662	4.770	7.498	6.959	8.981	7.259	6.547	7.709	7.062	5.171	7.396	4.155	7.269	6.469	3.146	8.945	5.989	7.212	6.485	9.339	7.834	7.061	8.183	7.519	3.801	7.769	7.907	3.262	7.483	5.321	6.313	7.716	7.890	6.475	4.730
HAPLN1	3.432	4.055	3.523	3.181	8.114	3.392	3.023	3.954	3.513	3.345	4.014	4.795	3.289	3.163	3.973	4.584	3.506	4.568	3.034	3.030	4.335	3.330	4.628	3.538	3.342	3.688	3.399	3.469	3.039	3.181	3.180	4.002	3.089	3.266	4.042	3.019	3.986	4.624	3.660	3.041	3.100	3.417	3.176	4.221	3.262	3.924	3.461	3.190	4.121
GALE	6.689	6.841	7.900	5.426	6.227	6.403	5.376	6.064	7.805	6.145	7.568	7.483	7.059	7.499	8.757	7.255	5.806	7.094	6.175	7.501	7.578	6.843	7.412	6.938	6.976	6.830	8.134	6.494	6.337	6.737	4.633	6.889	6.146	6.023	6.957	7.041	7.401	7.259	6.526	7.842	6.512	8.183	7.485	7.675	7.474	6.576	6.392	5.982	6.619
PLEKHG4	5.028	6.270	4.650	5.516	7.840	4.812	5.220	4.261	7.206	5.290	4.890	5.089	4.756	6.510	4.045	7.334	6.068	4.813	3.972	6.723	6.519	6.942	4.617	5.052	5.870	5.055	7.509	7.206	5.474	4.869	4.522	5.617	4.691	5.884	5.759	6.389	5.096	6.952	6.382	6.483	7.764	7.602	5.640	4.819	5.163	6.983	4.945	4.666	6.877
RARB	4.844	4.069	4.097	3.731	4.963	4.992	5.071	5.302	3.985	4.087	3.686	4.025	5.238	4.461	4.691	3.694	4.145	4.784	4.434	4.440	4.719	4.208	4.256	3.938	4.028	3.750	4.646	4.477	4.528	5.002	4.804	5.465	3.736	5.434	5.786	3.860	5.009	5.145	4.000	5.032	5.682	3.184	3.722	5.105	5.206	4.867	4.403	4.578	3.730
HOXB4	4.614	5.703	3.347	4.229	4.959	3.840	4.742	6.004	4.580	5.914	3.768	4.464	5.222	5.564	4.001	3.762	3.936	4.272	4.734	6.051	5.754	5.604	4.406	3.605	4.224	4.173	5.101	5.867	4.050	5.533	5.256	3.732	4.700	4.916	5.110	4.756	5.837	4.544	3.580	5.206	4.381	4.735	5.590	5.377	4.325	4.831	4.485	4.533	3.723
CHUK	6.413	6.378	7.329	6.076	8.340	7.096	6.427	6.781	6.368	7.061	7.515	6.327	6.740	6.279	6.544	6.443	7.027	6.657	6.481	7.539	6.646	6.805	7.124	6.961	7.053	7.159	6.664	7.499	6.107	5.819	6.232	6.786	5.720	6.859	7.091	6.259	6.273	6.351	6.441	5.922	6.622	6.178	6.124	6.422	6.917	6.638	7.052	6.329	6.510
COPE	8.259	7.943	7.673	8.277	9.007	8.632	7.708	7.943	11.063	7.472	8.813	9.305	8.904	7.586	9.337	8.475	8.102	8.097	8.165	8.888	8.194	8.961	7.882	8.902	8.410	8.002	8.373	7.839	8.769	8.928	7.772	7.780	7.748	8.757	8.245	7.617	9.256	8.671	7.759	8.544	9.197	8.213	8.600	7.923	8.175	8.618	8.439	8.274	8.283
NLN	4.744	5.342	5.310	5.186	5.889	5.866	4.846	4.801	4.958	5.039	5.935	4.297	5.162	4.265	4.829	5.756	6.352	5.339	4.323	4.936	5.039	4.669	5.402	5.808	4.836	5.361	4.728	5.516	5.790	4.702	4.097	4.202	4.972	5.000	5.603	4.973	4.764	4.542	5.344	5.710	6.215	5.702	4.439	4.340	6.197	4.523	6.131	5.532	5.157
SLC16A4	4.895	4.817	3.636	4.043	4.024	4.173	5.038	5.934	4.868	5.110	4.001	4.097	5.401	4.309	4.214	4.281	4.626	4.605	6.534	6.193	4.887	4.781	4.735	5.126	6.354	3.520	4.890	5.514	3.893	5.403	5.356	4.932	4.370	5.735	5.410	4.155	5.106	6.391	4.564	4.937	4.494	3.813	4.793	3.997	4.662	4.701	4.601	4.559	5.296
JUND	11.270	11.065	11.183	10.597	10.403	11.967	10.780	11.746	12.970	11.113	10.478	11.615	11.575	10.815	10.846	11.010	10.901	11.383	10.439	11.731	11.890	10.934	10.724	10.787	11.999	9.632	11.334	10.871	10.594	11.798	10.712	10.128	10.767	11.804	11.405	11.048	11.327	11.099	9.938	10.994	11.224	11.128	10.565	11.410	11.212	11.386	10.380	11.182	11.120
SLC22A11	3.267	4.211	3.125	3.133	3.125	3.228	3.272	3.473	3.175	3.217	3.198	3.135	3.232	6.223	3.137	3.915	3.670	4.050	3.327	3.160	3.143	3.125	3.351	3.255	4.159	4.820	3.236	3.170	3.190	3.367	3.332	3.491	3.181	3.125	3.932	3.134	3.154	3.360	3.385	3.321	4.473	4.229	3.868	3.148	3.235	3.148	3.258	3.205	3.132
GNB1L	5.026	4.466	4.959	4.636	6.661	6.351	4.532	4.928	5.114	4.208	4.527	4.773	4.904	4.009	4.440	5.393	5.006	5.068	4.260	4.641	5.508	5.118	5.317	5.183	5.140	4.193	5.570	4.525	5.113	4.988	4.576	4.106	4.267	4.734	4.518	4.572	5.232	4.484	4.225	5.314	4.232	4.598	5.485	4.155	5.140	5.453	4.171	4.778	4.227
ITIH2	3.212	4.862	3.256	3.246	3.104	3.205	3.510	3.434	3.045	3.318	3.070	3.140	3.123	4.672	3.114	3.164	3.117	4.225	3.201	3.214	3.317	3.195	3.770	3.105	3.181	3.066	3.729	3.111	3.142	3.482	3.561	3.304	3.045	3.301	3.706	3.261	3.665	4.814	3.496	3.604	7.816	3.239	3.280	3.250	3.572	3.340	3.373	3.148	3.153
MYSM1	4.819	4.933	4.959	4.752	5.198	5.586	5.393	5.053	4.348	5.329	5.285	4.273	4.530	4.807	4.186	4.905	5.462	4.925	4.449	5.281	5.020	5.024	4.781	4.782	5.374	4.711	3.863	5.165	4.597	3.816	4.917	5.303	4.440	5.629	5.401	4.714	4.076	4.344	5.285	4.889	5.242	5.239	4.086	5.128	5.974	4.748	5.237	4.623	5.027
OPN3	4.833	3.693	4.572	4.325	5.754	5.237	4.538	4.730	4.868	5.085	4.814	4.761	5.252	4.529	4.531	5.638	5.531	5.384	4.696	4.641	5.550	4.038	5.677	5.400	5.010	5.015	4.891	4.862	3.498	4.792	4.283	4.552	3.601	5.218	4.796	4.742	5.567	5.124	5.724	6.817	7.029	3.880	4.501	3.787	4.964	4.810	5.514	4.849	3.799
TMEM64	5.644	5.040	6.534	5.649	7.931	6.717	5.514	5.652	4.921	6.365	6.395	5.248	6.167	4.731	5.064	5.453	5.493	4.955	6.240	5.764	5.587	6.371	6.067	7.359	4.986	5.812	5.719	5.943	5.554	5.682	5.457	5.457	4.369	6.006	6.538	4.441	5.000	4.958	6.093	5.274	5.647	3.488	4.824	5.142	6.568	5.031	4.688	5.226	4.853
POLR3G	3.985	4.097	3.878	4.175	5.776	5.367	4.096	3.727	3.845	3.879	5.031	3.527	3.931	3.406	3.387	3.810	5.463	3.928	3.375	3.960	3.812	4.331	4.096	5.816	3.819	4.939	4.022	4.739	5.211	3.223	3.599	3.411	3.934	3.480	4.384	3.444	3.547	3.275	4.167	4.051	4.197	4.207	3.762	3.702	3.232	4.073	4.733	4.133	3.917
RPS29	11.065	10.701	10.626	10.905	10.864	10.483	10.780	10.852	10.758	10.196	10.361	10.630	10.425	10.487	10.136	11.292	10.886	10.472	10.434	10.500	11.213	10.885	10.771	11.473	10.570	10.477	9.371	10.223	10.965	10.408	10.645	9.557	10.500	9.959	10.375	10.706	10.422	10.984	10.302	9.674	10.446	10.813	10.037	10.714	10.412	10.603	9.995	10.994	10.877
PTH2	3.118	3.118	3.118	3.118	3.118	3.118	3.204	3.118	3.118	3.118	3.118	3.118	3.118	3.708	3.118	3.118	4.325	3.353	3.118	3.118	3.118	3.118	3.234	3.445	3.118	3.118	3.237	3.118	3.695	3.118	3.322	3.118	3.118	3.118	3.253	3.118	3.118	3.118	3.118	3.118	3.118	3.118	3.213	3.118	3.118	3.118	3.118	3.190	3.189
SPAST	5.886	6.217	6.026	5.199	7.079	6.043	5.985	5.807	5.556	6.447	6.399	5.551	6.082	5.739	5.047	6.417	6.577	5.748	6.046	6.653	5.877	5.854	6.140	6.255	6.145	6.292	6.243	6.731	5.550	5.307	5.509	6.078	5.538	6.132	6.498	6.311	5.607	5.807	6.170	5.801	7.105	6.194	5.013	5.682	6.056	5.752	6.267	5.542	5.949
SUFU	4.584	5.029	5.014	4.034	6.173	4.839	5.006	5.376	5.249	5.587	4.687	4.863	5.648	4.392	4.391	4.047	4.570	4.883	5.279	4.720	4.556	5.031	4.858	4.055	4.778	3.790	5.537	5.149	3.710	5.497	4.655	4.774	3.752	5.462	5.394	5.022	4.978	4.888	3.829	4.604	5.600	3.933	4.936	3.839	5.087	4.802	4.879	4.346	4.164
AGT	7.172	7.476	5.645	4.661	2.928	6.417	7.058	7.866	8.457	7.906	4.755	8.721	9.484	5.329	7.103	7.294	5.837	6.949	10.563	4.182	6.621	6.630	7.228	4.706	6.892	6.582	6.930	6.045	2.747	8.895	7.952	6.380	6.007	6.184	6.910	5.840	6.392	7.309	6.597	8.070	8.044	5.243	7.323	5.433	6.098	5.273	7.623	5.626	6.020
APLN	4.101	4.714	4.181	4.544	6.711	5.474	4.132	4.083	5.733	3.572	4.798	6.006	6.450	4.670	3.626	5.650	4.601	4.011	4.232	4.047	4.348	4.787	4.953	6.279	4.555	5.675	3.747	3.837	5.542	4.026	3.433	4.545	5.008	6.895	4.977	5.251	4.209	3.760	5.668	3.211	4.666	4.864	5.464	3.800	6.480	4.266	4.124	4.192	3.991
NR2F6	7.948	7.842	8.759	7.094	8.715	8.845	7.155	7.907	10.399	7.818	7.579	8.593	8.877	7.790	8.976	8.370	7.896	8.351	7.086	8.666	8.741	8.801	7.792	7.908	8.178	6.818	9.119	7.681	7.298	8.330	7.201	7.001	7.614	7.880	8.705	8.004	9.286	8.083	6.431	8.635	8.476	8.379	7.715	8.243	7.899	8.086	7.562	8.166	7.767
FREM1	5.305	3.971	3.153	3.223	3.162	3.495	5.042	5.650	3.762	6.854	5.101	5.523	4.073	3.557	3.417	4.712	3.194	3.858	5.606	3.699	3.468	3.455	3.755	3.265	4.583	4.826	4.815	4.443	3.199	5.132	5.295	3.768	4.291	3.576	5.836	4.139	3.383	3.674	3.309	3.763	5.636	6.660	3.348	3.683	4.131	3.515	3.685	3.427	3.170
ZNF267	4.605	3.789	4.461	4.405	5.692	5.362	5.076	4.530	4.266	4.551	5.085	4.106	4.856	4.302	3.956	4.877	4.954	4.665	4.809	5.124	4.703	4.439	4.310	4.575	4.718	5.113	4.517	4.956	4.487	4.126	4.366	4.994	4.098	5.188	4.693	4.645	4.369	5.613	4.978	4.548	5.299	3.904	3.887	4.513	5.009	5.061	5.038	4.153	4.725
ADA	6.839	6.569	5.113	6.294	7.915	6.759	6.545	6.057	7.092	5.416	6.621	6.465	6.538	6.715	6.547	6.585	8.633	6.168	6.671	6.087	6.302	6.403	6.093	7.482	6.617	6.523	7.526	6.365	7.237	6.518	5.592	5.904	5.522	6.915	5.503	5.693	6.424	6.198	5.165	6.927	7.746	4.848	6.422	6.330	5.726	7.359	6.812	6.324	6.835
MTHFD1	6.336	5.196	6.601	5.945	8.103	7.140	6.050	5.821	6.791	6.218	7.014	6.928	6.618	5.909	6.247	6.826	6.505	6.104	6.493	6.636	5.622	6.482	6.507	7.278	6.819	6.693	6.001	7.284	6.562	6.006	5.240	6.055	5.639	6.205	6.842	6.594	6.027	6.381	6.996	5.712	6.473	6.521	5.888	4.058	6.542	6.606	6.775	5.998	6.376
MMP15	6.743	6.490	8.205	6.419	7.931	6.716	5.424	5.599	7.699	7.344	7.570	7.787	7.962	6.142	8.170	8.117	6.294	8.058	6.864	8.152	7.803	7.541	7.369	5.848	7.579	6.537	8.205	7.632	5.854	7.199	4.882	6.532	6.525	6.240	7.958	6.576	8.376	7.932	6.340	7.586	8.964	7.631	6.486	7.138	7.938	7.262	7.395	7.191	6.928
ABCG4	3.253	3.310	3.219	3.343	3.398	3.415	3.355	3.638	3.394	3.396	3.241	3.359	3.909	3.694	3.289	3.202	3.561	3.716	3.599	3.244	3.230	3.426	3.321	3.438	3.471	3.250	3.287	3.275	3.179	3.771	3.671	3.303	3.223	3.952	3.546	3.260	3.433	3.222	3.338	3.334	3.396	3.239	3.315	3.185	3.663	3.404	3.352	3.244	3.188
EIF4E	5.036	4.768	5.047	4.084	6.252	5.154	4.622	4.576	4.568	4.657	5.925	5.044	5.140	4.853	4.876	5.071	5.064	4.730	4.941	5.459	4.329	4.954	4.655	4.933	5.087	5.464	5.005	5.158	5.466	4.474	4.507	4.744	4.500	4.691	5.116	4.444	4.494	4.842	5.230	4.290	5.153	4.701	4.546	4.579	4.959	5.462	5.150	4.563	5.059
MAOA	7.444	7.482	9.108	7.039	4.284	8.276	6.166	9.446	8.914	11.134	10.638	10.886	7.960	6.272	7.836	8.123	5.998	7.342	9.305	6.237	8.942	7.645	6.965	7.663	9.857	8.642	8.679	6.267	8.338	7.717	8.687	9.703	8.050	7.975	9.644	8.156	8.353	7.286	7.668	6.001	6.615	9.520	9.279	7.958	4.652	7.753	6.554	6.916	7.768
CYP2J2	7.701	6.415	5.230	6.020	3.821	7.717	5.321	4.761	7.475	7.723	8.016	7.421	6.214	6.124	6.081	7.556	6.227	6.885	7.080	5.323	7.006	6.502	6.086	6.811	6.668	7.509	8.043	3.914	5.792	5.747	6.124	5.920	8.540	6.330	6.106	7.139	5.554	6.613	7.290	7.472	4.623	8.763	7.532	5.722	6.237	5.127	5.084	6.292	7.393
ZFP90	6.282	6.021	6.586	6.319	8.163	6.067	6.818	7.278	6.305	6.822	6.715	6.025	6.575	5.443	5.637	6.294	8.083	6.362	6.831	7.992	6.286	6.627	6.308	6.922	6.169	6.017	6.608	7.600	6.277	6.614	6.734	6.675	5.405	6.564	7.231	6.399	6.356	6.380	6.454	6.226	6.602	6.419	5.464	5.631	6.778	6.547	7.205	6.235	6.343
RAB3C	4.179	3.382	3.105	3.424	3.094	3.225	4.118	6.180	3.511	4.176	3.533	3.420	3.490	3.481	3.745	3.786	3.090	3.961	4.614	3.306	3.582	4.014	4.557	3.092	4.141	3.177	3.456	4.222	3.092	4.476	3.754	3.646	3.202	3.756	4.349	3.491	4.318	3.512	3.141	3.747	5.145	3.117	3.189	3.705	3.301	3.352	3.756	3.214	3.282
THAP4	5.841	5.450	5.989	6.080	6.676	5.651	5.109	5.999	6.387	5.690	5.954	6.632	6.360	5.635	6.020	6.209	6.469	6.096	5.528	6.359	6.108	6.364	5.876	6.499	6.311	5.637	6.726	6.197	5.275	6.385	5.257	5.270	5.096	6.092	6.260	5.812	6.121	6.452	5.492	6.657	6.415	6.095	5.762	5.610	6.608	5.903	5.497	5.757	5.653
TK2	5.332	4.877	5.814	4.887	6.749	4.997	5.647	5.672	4.941	6.145	5.506	5.599	6.119	4.942	5.030	4.854	5.141	5.185	5.927	6.293	5.137	5.516	5.502	4.702	4.646	4.583	6.061	6.497	4.699	5.881	4.918	5.388	4.659	5.823	6.085	5.092	5.673	5.871	5.108	5.959	5.140	4.396	5.464	4.264	6.133	5.982	5.970	5.531	5.210
HIC2	5.235	7.035	5.385	4.864	6.340	10.934	5.098	5.694	5.582	5.825	4.952	5.194	5.707	5.791	5.473	5.474	6.044	5.370	4.714	5.853	5.990	5.461	5.445	4.995	5.677	4.851	6.904	5.133	5.365	5.522	4.843	4.980	3.924	5.704	5.711	5.378	5.374	5.866	4.870	5.476	8.036	5.536	5.178	4.899	5.524	6.028	5.911	4.925	5.012
POLQ	5.887	6.241	6.282	5.206	7.487	6.959	5.393	5.090	5.575	4.723	6.448	4.738	5.156	5.354	5.201	6.033	6.908	5.778	4.625	6.077	5.478	5.805	6.099	5.749	6.290	6.512	4.988	6.444	5.332	3.925	4.783	5.709	4.839	5.779	6.162	5.714	4.682	5.878	6.322	5.141	7.913	5.900	4.723	4.561	6.637	7.149	6.630	5.558	5.682
HDX	3.612	3.330	3.176	3.422	3.535	3.699	3.907	4.315	3.382	3.865	3.531	3.280	3.840	3.520	3.415	3.314	3.620	3.835	4.343	3.512	3.956	3.655	3.553	3.853	3.344	3.280	3.448	3.851	3.195	3.864	4.084	3.795	3.307	4.172	3.996	3.456	3.914	4.531	3.296	3.548	3.780	3.190	3.381	3.303	3.481	3.666	3.715	3.394	3.762
PPIF	6.786	6.207	7.390	6.484	7.586	7.026	5.761	5.942	7.245	6.006	7.424	7.407	7.298	6.447	7.388	7.636	7.244	6.592	6.052	6.784	6.903	6.957	6.904	6.451	6.792	6.930	7.064	6.683	7.055	6.511	5.619	6.051	6.038	6.841	6.717	6.619	6.079	6.796	6.280	6.877	6.507	6.505	6.357	6.980	7.683	6.624	6.985	6.226	6.722
NOD2	4.274	4.624	3.709	3.781	5.497	4.146	4.826	4.443	4.167	4.280	4.537	3.799	4.658	5.456	4.260	3.910	4.976	4.181	4.477	4.498	3.719	4.016	3.766	4.640	3.969	5.062	3.946	4.680	3.432	4.134	4.259	4.518	3.485	4.885	4.188	4.303	4.201	4.693	3.697	4.082	4.848	5.100	5.040	4.283	4.217	5.019	4.465	3.740	4.012
ANKMY2	6.989	7.268	8.238	6.716	7.660	7.442	6.859	7.235	6.858	7.591	7.618	7.205	7.029	6.639	7.068	7.339	6.695	8.008	7.405	7.073	7.544	6.962	8.503	7.233	7.278	7.069	8.190	7.905	7.630	6.485	6.830	8.140	6.958	6.945	7.264	7.146	7.364	7.531	7.473	6.829	6.837	7.643	7.438	7.228	7.121	7.939	8.147	7.073	7.419
GNG12	7.194	7.175	7.644	6.099	7.917	7.565	6.955	8.514	7.501	8.597	7.883	7.023	8.185	5.526	6.878	7.526	7.319	6.842	8.483	8.194	7.873	7.399	7.979	6.897	7.904	7.795	8.005	7.598	6.238	7.583	7.957	7.738	6.851	7.829	8.626	6.239	7.416	6.643	7.368	7.716	5.504	7.329	6.404	7.198	6.854	6.684	8.288	7.556	6.444
PDHX	7.225	7.575	6.940	6.695	7.900	8.077	6.531	7.157	6.566	6.457	7.987	7.151	6.737	7.724	6.892	8.054	7.519	7.282	6.817	7.281	6.919	7.093	7.191	6.718	6.446	7.626	7.737	8.418	7.952	6.508	6.383	6.766	6.138	7.270	7.299	6.722	6.733	7.032	7.637	7.410	7.409	7.711	6.208	6.788	7.409	6.945	7.603	6.761	6.959
IRX5	4.131	4.492	5.291	4.538	5.636	3.019	3.505	3.337	3.993	3.233	3.324	3.808	4.680	3.449	5.695	3.313	3.990	5.718	3.069	5.806	5.718	5.195	4.821	3.996	3.639	4.711	3.031	4.826	2.976	4.232	3.102	3.075	3.920	4.530	6.700	3.273	5.142	3.147	4.163	3.752	8.418	4.520	4.296	4.625	5.249	3.120	4.462	4.548	4.286
ARHGAP26	5.199	4.445	5.830	5.208	5.440	5.687	5.795	5.484	5.092	5.829	5.402	5.183	6.282	4.694	5.416	4.482	3.819	5.474	5.365	7.104	5.118	5.164	5.256	4.655	5.663	4.758	5.142	5.092	3.837	4.814	4.408	5.096	4.829	7.408	5.948	5.387	5.464	6.719	5.138	4.365	6.007	5.433	4.677	4.777	6.682	5.651	5.402	4.681	5.475
GRP	4.314	3.302	3.164	3.104	3.248	3.209	3.200	7.548	3.252	4.020	3.680	3.104	3.233	4.827	3.363	3.166	3.104	4.414	3.931	3.926	3.310	4.385	3.460	3.930	4.191	3.104	6.758	4.017	3.104	5.124	3.772	3.442	6.891	3.249	3.181	3.397	3.883	4.225	3.170	7.913	3.193	3.104	3.526	3.362	5.236	4.378	7.320	6.778	3.790
INTS6	6.193	6.315	5.988	5.587	6.520	6.879	6.302	6.212	5.992	6.570	6.418	5.586	6.223	5.333	5.601	6.688	6.401	6.014	6.027	6.197	6.228	5.911	6.134	6.112	6.418	6.610	6.031	6.252	6.035	5.520	5.922	6.045	5.877	6.584	6.455	6.107	5.662	5.800	6.015	6.209	7.284	6.282	5.995	5.962	5.787	5.839	6.350	5.894	6.131
ZNF672	7.693	6.724	6.974	6.995	7.865	7.824	6.922	7.240	7.654	7.220	7.178	7.829	7.564	7.490	7.214	6.892	7.046	7.293	6.975	7.702	7.523	7.307	7.871	6.958	7.109	6.828	8.454	6.998	6.247	7.318	6.631	7.051	5.715	7.133	7.307	6.538	7.824	8.059	7.040	6.925	8.428	6.553	6.796	6.188	7.766	7.943	6.971	6.536	6.729
BCL2L15	6.912	5.227	7.190	5.511	5.512	5.640	5.314	5.513	6.593	6.856	6.754	6.860	6.906	6.321	6.292	5.547	3.391	6.680	5.621	7.924	5.559	5.660	6.304	6.461	7.007	6.926	5.925	3.167	6.236	5.452	5.369	5.316	6.005	5.186	7.679	6.314	5.435	7.400	5.782	6.258	2.903	7.050	6.266	5.746	6.929	6.030	4.918	6.800	6.485
TYK2	7.785	7.428	7.624	7.377	8.555	8.833	8.261	7.656	8.715	8.325	7.611	7.790	8.493	7.544	7.866	7.220	7.570	8.052	7.206	8.752	7.573	8.109	7.872	7.233	8.148	6.841	7.627	7.814	6.979	7.862	7.279	7.776	6.636	8.604	8.381	7.683	8.316	8.006	7.020	7.840	8.108	7.315	7.352	7.473	8.987	8.363	8.210	7.077	7.617
FN1	7.715	6.746	3.468	7.214	8.122	5.859	7.197	7.373	6.092	7.497	8.012	5.461	7.411	7.296	4.149	4.202	7.879	6.329	7.229	7.562	5.185	7.193	5.621	5.741	6.318	5.800	6.989	7.546	4.600	7.661	7.386	6.454	6.507	9.435	6.941	6.006	7.266	5.986	5.616	6.887	7.832	3.096	7.201	4.903	7.764	7.430	7.499	7.409	5.038
POMT1	5.416	5.350	5.536	5.423	6.381	6.845	5.452	6.094	5.907	6.203	5.834	5.765	5.702	6.051	4.979	5.580	5.747	5.196	5.151	6.433	5.502	5.761	5.852	5.209	5.896	5.086	5.710	5.636	4.601	5.578	5.555	5.093	5.595	6.112	5.892	5.552	5.502	5.803	6.016	5.795	5.349	6.078	5.300	5.245	7.141	5.144	5.959	4.471	5.518
WDR92	4.679	4.939	4.452	4.921	4.623	4.915	5.073	4.917	4.301	4.845	4.909	4.269	4.489	4.735	4.322	4.961	5.416	5.194	4.617	4.692	4.552	4.658	5.036	4.763	4.387	4.526	4.288	4.760	5.354	4.305	5.166	4.834	5.157	4.794	5.029	5.251	4.440	4.635	4.947	4.899	4.881	4.887	4.329	4.139	4.961	4.359	5.094	4.947	4.921
TWSG1	7.578	7.249	6.979	7.616	8.444	7.845	7.841	9.054	6.419	8.120	7.924	6.547	8.502	7.533	6.561	6.147	8.112	8.021	8.464	8.414	8.007	8.055	9.132	6.909	6.412	5.915	7.659	8.639	7.382	7.962	8.574	7.271	6.935	8.848	8.476	6.675	7.514	8.354	7.360	8.273	7.348	4.836	6.569	8.091	7.691	7.559	7.608	7.659	6.969
CABP5	3.083	3.271	3.083	3.083	3.083	3.083	3.109	3.083	3.083	3.083	3.083	3.083	3.083	3.103	3.083	3.083	3.181	4.558	3.083	3.112	3.083	3.083	4.256	3.191	3.113	3.083	3.083	3.083	3.083	3.083	3.382	3.183	3.109	3.202	3.456	3.083	3.083	3.083	3.433	3.168	3.083	3.083	3.083	3.083	3.083	3.083	3.203	3.083	3.126
SLC39A13	5.411	5.765	5.038	5.624	5.961	5.996	5.678	6.371	5.881	6.012	5.185	5.676	6.716	5.929	5.391	5.797	6.500	6.173	5.359	6.198	5.335	5.859	5.888	5.096	5.233	4.897	6.886	5.555	5.004	6.510	6.143	5.373	5.021	7.170	6.034	5.512	5.952	5.657	4.547	6.576	6.036	5.598	5.973	5.088	6.943	5.732	5.618	5.748	4.776
AFMID	5.603	6.253	5.974	5.726	6.109	5.089	5.143	5.212	5.839	6.154	5.732	6.048	5.659	5.983	4.940	5.987	6.509	5.999	4.949	5.696	5.894	6.196	6.047	6.171	5.604	5.872	5.802	5.643	5.431	5.803	4.655	6.422	4.570	5.990	6.238	5.880	5.457	6.803	5.730	6.125	7.340	5.954	6.123	6.783	6.591	5.504	5.442	5.039	4.710
KIF3C	4.207	4.575	3.242	3.905	4.099	5.614	4.419	5.710	4.440	4.720	3.964	3.841	4.862	4.158	3.719	3.703	6.333	4.586	4.719	3.988	4.126	4.392	4.726	4.446	4.569	4.094	5.829	4.400	3.559	5.310	4.652	4.063	3.453	5.006	4.983	4.132	4.509	4.960	4.288	5.977	5.451	3.807	4.152	4.314	5.013	4.299	4.261	4.474	3.454
DUSP14	5.924	6.284	5.116	6.041	6.984	6.778	5.554	6.314	6.417	6.328	6.570	6.065	7.161	6.611	5.156	6.104	9.059	6.193	6.859	6.860	6.464	6.957	6.398	7.591	7.217	6.880	7.195	7.132	6.315	6.656	6.362	6.007	5.740	7.792	6.063	6.581	5.986	6.554	6.256	6.864	6.814	5.716	6.382	5.886	6.048	6.852	6.785	5.944	5.591
AGA	5.914	6.463	5.798	5.189	6.014	5.694	6.507	6.801	5.659	6.420	6.725	7.161	6.645	6.485	6.567	6.629	6.560	5.983	7.264	6.535	7.075	6.627	6.792	6.078	6.156	5.360	6.856	5.644	7.246	6.668	6.029	6.229	5.597	6.635	7.540	7.213	6.989	6.812	6.492	6.798	6.030	4.318	5.685	5.717	6.642	6.767	6.886	6.124	5.355
ARHGEF10L	5.840	6.453	5.742	5.612	4.952	5.984	5.323	5.856	6.212	6.770	5.912	6.144	6.155	5.964	5.056	6.426	4.991	5.284	5.192	6.351	5.210	5.427	4.887	4.868	6.729	5.503	6.418	4.614	3.384	5.917	5.665	6.326	5.358	6.221	5.942	6.172	5.409	5.853	5.160	4.886	6.016	6.700	6.251	3.994	5.241	5.142	4.714	4.696	6.139
RAB36	4.475	5.148	3.593	4.931	6.430	6.097	4.538	5.554	4.327	4.562	3.458	3.938	5.263	4.332	4.034	4.884	5.603	4.665	4.378	4.235	3.981	5.462	5.321	5.897	5.954	4.328	6.631	4.834	2.878	5.261	4.539	3.734	4.515	5.603	5.101	4.072	5.468	5.716	4.871	4.305	4.594	3.319	3.877	3.607	5.416	4.161	4.006	4.089	5.164
IL10RB	8.272	7.720	7.826	8.178	9.015	8.116	8.200	7.655	8.257	8.875	8.827	8.537	8.839	8.555	8.161	7.870	7.533	8.149	8.578	8.139	8.409	8.018	8.485	7.514	8.311	8.606	9.221	8.274	7.788	7.661	7.653	8.237	9.199	8.561	8.301	7.729	8.256	8.867	8.138	9.222	7.225	8.733	8.232	7.653	7.690	8.598	9.005	8.313	7.898
CHD2	5.355	5.255	5.021	5.173	5.797	5.588	6.581	5.800	4.858	6.014	5.342	4.733	5.391	5.239	4.842	5.145	6.261	5.496	4.889	5.851	5.368	5.476	4.879	4.821	5.867	4.549	5.013	5.864	4.980	4.864	5.150	5.318	4.704	6.086	5.846	5.906	4.987	5.642	5.331	5.540	6.061	4.867	4.894	5.472	6.097	5.659	5.668	4.985	5.690
SLC25A42	5.035	5.230	5.070	4.846	5.334	6.006	5.824	6.291	6.522	5.817	4.313	5.179	5.272	4.873	6.066	4.079	5.820	5.498	5.131	5.616	4.940	5.579	4.278	4.369	5.230	4.087	5.211	5.382	4.810	5.921	5.356	5.489	4.299	5.557	5.389	5.100	5.561	5.158	4.362	4.841	5.914	4.320	4.925	4.733	5.248	5.418	5.369	4.612	5.024
DSCC1	5.472	6.123	5.943	5.528	7.316	6.799	5.547	4.883	5.969	4.620	5.740	5.156	5.496	5.558	5.064	6.402	6.048	5.194	4.809	4.879	5.576	6.413	6.198	7.688	5.729	6.604	5.458	6.178	6.031	4.836	4.676	4.807	6.290	5.064	5.663	5.644	4.606	5.253	6.631	4.757	6.050	5.844	5.031	4.082	5.886	5.596	5.934	5.608	4.977
FAM107B	7.661	7.773	9.400	6.250	6.635	7.445	8.287	7.465	7.109	7.187	7.229	7.469	7.852	7.722	9.055	7.182	6.241	9.682	7.969	7.441	9.174	7.583	9.377	6.439	6.995	6.339	7.782	7.924	7.347	8.216	7.339	7.617	6.326	8.349	8.046	8.003	8.576	8.807	7.761	9.000	9.078	5.869	7.142	10.267	10.907	8.111	8.150	7.833	7.317
TMPRSS11B	3.039	3.050	3.039	3.039	3.054	3.050	3.049	3.039	3.039	3.039	3.039	3.064	3.053	3.039	3.039	3.180	4.489	3.222	3.075	3.039	3.061	3.039	3.190	3.175	3.402	3.039	3.039	3.039	3.098	3.039	3.199	3.113	3.039	3.039	3.086	3.039	3.039	3.039	3.153	3.081	3.039	3.051	3.039	4.715	3.051	3.039	3.113	3.056	3.039
KRTAP1-3	3.127	3.127	3.127	3.127	3.127	3.353	3.127	3.127	3.127	3.127	3.127	3.127	3.127	3.127	3.127	3.127	3.127	3.744	3.127	3.127	3.127	3.127	3.187	4.492	3.225	3.127	3.127	3.127	3.127	3.202	3.427	3.127	3.614	3.127	3.197	3.127	3.127	3.127	4.285	3.127	3.127	3.177	3.127	3.653	3.127	3.127	3.127	3.165	3.127
MMP17	3.866	3.587	2.934	3.805	3.478	3.275	3.829	4.246	3.711	3.748	3.358	3.314	4.681	5.426	3.174	3.145	5.762	3.788	4.140	3.515	3.161	3.718	3.309	4.228	3.468	3.616	4.917	3.511	3.060	4.588	3.633	3.863	3.634	4.736	3.579	3.604	3.736	3.558	3.446	4.351	3.680	4.110	3.764	3.820	5.389	3.767	4.089	3.711	4.357
SLC23A1	3.913	4.136	3.515	3.594	3.766	3.630	4.295	3.695	4.785	6.122	3.797	3.769	3.544	5.409	3.507	4.345	4.053	3.966	4.148	3.629	3.783	3.800	3.486	3.601	4.672	3.633	5.763	3.879	3.545	3.540	4.930	5.654	3.443	4.047	3.944	4.470	4.947	5.203	4.236	3.669	5.069	5.627	3.816	3.454	3.939	3.670	4.084	3.522	3.566
TMEM50B	7.621	7.295	7.794	7.381	8.276	7.804	7.593	7.973	6.791	8.108	7.836	7.437	7.773	7.460	7.097	8.819	6.848	7.778	8.062	7.236	7.650	8.002	8.301	7.208	7.533	7.519	8.055	7.975	6.615	7.784	7.630	8.000	7.662	7.347	8.243	7.126	7.383	7.930	7.248	7.586	7.146	6.945	6.655	7.492	7.850	7.586	8.036	7.095	8.203
TMEM176B	6.774	8.169	4.654	7.808	7.262	7.764	7.317	7.708	8.042	8.467	7.658	8.305	8.310	7.819	7.116	8.976	6.870	8.033	9.190	8.497	6.706	7.802	7.577	8.439	8.028	9.160	8.623	7.487	5.168	7.525	8.137	7.095	8.323	8.108	6.678	8.254	8.278	8.736	6.289	7.208	7.243	8.725	8.957	5.887	7.379	7.773	7.855	7.010	6.323
FNIP1	5.760	5.290	6.475	5.329	6.537	6.605	6.022	6.446	5.628	6.241	6.327	5.703	6.003	5.757	4.950	5.652	6.312	5.712	6.039	6.659	5.420	5.459	5.478	5.436	5.774	6.364	5.994	6.200	4.892	5.430	5.994	5.781	5.234	6.764	6.803	6.360	5.288	4.979	5.603	5.609	6.330	6.472	5.381	5.141	6.084	5.890	6.366	5.757	5.770
MTG1	5.065	5.440	5.466	4.690	5.357	4.947	5.339	5.085	5.282	6.158	4.920	5.007	5.022	5.910	4.637	5.569	5.578	5.458	4.279	4.982	5.280	5.308	5.578	4.726	5.516	5.279	5.246	5.286	4.920	4.969	4.370	6.234	4.286	5.566	5.493	5.314	4.453	5.194	4.520	5.068	5.195	5.381	4.721	4.347	6.334	5.865	5.746	4.588	5.132
HMGN1	10.004	10.609	9.552	9.690	10.389	9.983	9.432	8.711	9.676	8.710	9.983	9.804	9.411	10.365	8.729	10.654	9.509	9.376	9.247	9.224	9.627	9.966	10.335	9.616	9.186	9.723	9.606	9.467	10.418	8.353	8.836	9.587	10.263	9.191	9.635	9.024	8.931	8.904	9.399	9.740	10.070	10.294	8.527	9.139	10.032	10.041	9.447	8.720	10.086
OTUD4	5.831	6.179	5.857	5.116	7.318	6.899	5.816	6.038	5.742	6.477	6.485	5.578	5.992	5.357	5.089	5.806	6.382	5.713	5.902	6.551	5.714	5.836	5.973	5.959	6.355	5.901	5.617	7.108	4.567	5.220	5.720	5.891	4.862	6.562	6.398	5.695	5.322	5.782	6.067	5.386	6.758	5.656	4.954	4.917	6.611	6.047	6.296	5.148	5.894
AKNA	7.036	5.964	6.530	5.258	6.529	7.239	7.935	7.208	6.836	7.003	6.189	6.903	6.972	6.204	7.348	6.134	5.841	7.836	6.569	7.175	6.188	6.735	6.633	5.148	6.276	5.859	5.832	6.574	5.240	7.159	6.555	6.026	5.305	7.367	7.200	7.405	6.897	7.434	5.566	6.333	7.060	5.919	5.134	5.437	6.866	7.498	6.827	5.865	6.296
SLC44A2	8.618	8.993	9.513	6.939	9.312	8.865	8.538	8.952	9.110	8.807	8.330	8.713	9.636	8.666	9.795	8.242	8.475	9.306	8.440	9.578	9.343	9.204	8.294	8.126	8.752	7.958	9.949	8.044	6.884	9.211	7.460	8.415	7.946	9.207	9.447	8.153	9.587	9.444	7.493	9.539	8.736	8.221	8.159	9.847	9.878	9.426	9.443	8.259	7.924
LARP1	7.477	7.459	7.876	7.256	8.022	8.165	7.302	7.579	7.678	7.618	7.675	7.226	7.547	7.516	7.112	6.969	7.582	7.496	6.597	7.732	7.186	7.298	7.080	7.499	8.134	7.102	7.385	7.752	8.056	7.212	6.652	6.674	7.026	7.774	8.103	7.608	6.962	7.454	6.672	7.226	8.087	7.872	7.023	6.043	8.075	7.740	7.123	7.199	7.008
BTBD6	7.848	7.417	8.205	7.913	8.321	7.386	7.296	8.231	8.469	8.152	8.164	8.600	8.505	8.218	8.116	8.192	8.301	7.909	7.608	9.029	7.890	8.157	7.927	8.100	8.409	7.445	7.732	7.777	7.380	8.253	7.625	7.650	7.526	7.877	8.471	8.470	7.957	8.404	7.775	8.200	7.913	8.093	7.024	7.850	8.080	8.184	8.188	7.311	8.037
TRIM59	4.199	5.275	4.141	4.272	4.437	4.373	4.105	3.775	3.484	3.701	4.234	3.707	4.122	4.125	3.435	3.963	4.624	4.300	3.519	4.933	4.136	4.228	4.360	4.598	3.946	3.681	4.323	4.469	3.938	3.529	3.669	3.751	4.051	4.008	4.443	3.989	3.818	3.980	3.564	4.241	3.577	3.957	3.997	4.050	4.242	4.587	5.307	4.630	4.396
ZNF232	5.464	5.821	5.967	5.896	6.502	6.294	4.950	5.704	6.464	4.997	6.342	5.980	5.880	5.455	5.145	5.984	5.989	5.473	4.751	6.324	5.616	5.943	5.165	5.697	5.953	4.896	5.555	5.144	6.569	5.267	5.519	4.915	4.721	5.200	6.380	5.354	4.791	5.592	6.533	5.387	6.350	5.504	5.113	4.625	5.908	5.692	6.342	5.392	5.682
MAT2A	9.380	8.915	9.691	8.684	10.050	10.033	9.354	9.981	9.464	9.858	10.087	9.755	9.668	9.310	9.637	9.503	9.620	9.220	8.775	10.014	9.093	9.510	9.525	9.213	9.537	9.472	8.854	10.282	7.997	8.900	9.006	9.825	7.989	10.114	10.339	9.727	8.841	9.518	9.496	9.713	10.273	9.433	8.682	8.685	9.953	9.630	10.187	9.110	9.172
CSTF1	4.995	5.159	4.872	4.999	5.667	5.811	5.014	5.175	5.638	5.476	5.730	5.179	5.299	5.437	5.036	6.024	5.988	5.392	5.324	5.459	5.499	5.217	5.125	5.892	5.129	5.995	5.670	4.958	4.990	5.181	4.962	5.423	4.727	5.429	5.376	5.194	4.894	6.769	6.046	5.358	6.180	5.744	5.301	4.634	5.705	5.439	5.841	5.447	5.331
GNG13	3.286	2.983	3.203	3.486	3.079	3.086	3.164	2.983	3.213	3.087	3.025	2.983	3.290	3.305	3.340	3.304	5.565	3.438	2.983	3.148	3.184	3.117	3.325	3.626	3.019	3.051	3.028	3.071	3.416	3.038	2.983	3.065	3.047	3.210	3.218	4.023	3.421	3.046	4.308	3.147	2.983	2.983	3.019	3.433	4.312	3.305	3.081	2.983	3.501
ZNF626	4.158	4.983	3.423	3.799	6.345	3.599	4.916	5.151	3.855	4.681	3.732	3.695	4.306	3.616	4.202	3.529	3.747	4.468	4.658	3.987	3.799	4.158	3.974	3.604	3.611	3.499	3.933	4.116	3.521	4.321	4.730	3.999	3.541	4.542	4.800	3.876	4.233	3.751	3.530	4.383	3.838	3.420	3.760	5.084	3.942	3.901	4.065	3.986	3.781
ZDHHC15	3.505	3.225	3.063	3.071	3.040	3.093	3.738	4.492	3.287	3.892	3.273	3.184	3.678	3.606	3.164	3.102	3.089	3.639	3.929	3.271	3.200	3.485	3.338	3.057	3.161	3.037	3.488	3.592	3.014	3.994	3.902	3.366	3.207	3.648	4.068	3.182	3.330	3.246	3.089	3.622	3.773	3.040	3.198	3.122	3.386	3.264	3.425	3.282	3.068
RIBC1	3.320	4.197	3.805	3.846	4.808	3.683	3.499	4.210	3.501	3.512	3.595	3.365	3.576	3.953	3.134	3.695	5.526	4.220	4.026	3.939	3.428	4.094	3.955	4.746	3.728	3.579	4.388	3.984	4.136	3.479	3.809	3.389	3.423	3.449	3.827	3.877	3.682	4.032	3.689	3.546	4.176	3.695	3.654	3.150	3.855	3.514	4.328	3.389	4.279
ZFP1	4.747	4.874	4.391	4.716	5.499	5.185	4.990	5.754	4.827	5.300	5.200	4.322	5.110	4.433	3.951	5.418	5.950	4.874	5.540	4.885	4.927	4.974	4.924	5.427	4.815	5.024	5.051	5.937	5.177	4.806	5.465	5.120	4.122	5.208	5.451	4.775	4.841	4.634	5.096	6.076	5.817	6.246	4.033	4.192	4.891	5.043	5.027	4.801	4.676
KRTAP4-7	3.185	3.185	3.185	3.185	3.185	3.185	3.185	3.185	3.185	3.185	3.185	3.185	3.185	3.185	3.289	3.185	3.185	3.290	3.185	3.185	3.185	3.185	3.185	4.218	3.185	3.185	3.185	3.185	3.185	3.185	3.531	3.185	3.398	3.185	3.185	3.185	3.185	3.185	3.731	3.185	3.185	3.185	3.185	3.185	3.185	3.185	3.185	3.185	3.185
PCNA	8.771	8.392	8.859	9.363	10.108	9.127	8.487	7.823	9.268	7.377	9.467	8.899	8.298	8.585	8.225	10.705	9.264	9.088	8.776	8.820	8.355	9.606	9.589	9.795	8.432	10.330	8.055	8.909	9.533	7.966	8.224	8.249	8.754	8.300	8.300	8.674	7.891	8.604	9.840	8.503	8.201	8.446	8.353	7.373	9.197	10.097	9.160	8.599	9.390
DCUN1D1	5.612	5.570	6.241	5.196	6.679	6.288	5.358	5.673	4.858	5.732	6.226	4.938	5.571	5.043	4.589	5.542	6.722	5.815	5.647	6.091	5.958	5.446	6.212	5.345	5.683	6.090	5.647	6.464	6.264	5.029	5.346	5.602	4.702	5.839	6.618	5.092	5.317	4.978	5.450	5.790	6.696	5.118	5.397	5.416	5.818	6.158	6.853	5.972	5.544
MORN1	3.876	4.156	3.562	3.579	4.069	4.155	3.668	3.984	3.858	3.660	3.674	3.577	3.599	3.624	3.404	3.468	4.313	3.932	3.174	3.920	3.604	3.581	4.144	3.953	3.882	3.316	3.803	3.416	3.382	3.593	3.351	3.643	3.178	3.849	3.929	4.230	3.392	3.612	3.569	3.854	3.748	3.867	3.295	3.200	4.534	3.610	3.484	3.545	3.890
KLK3	3.313	3.619	3.280	3.271	3.247	3.295	3.291	3.247	3.275	3.247	3.259	3.302	3.407	3.300	3.524	3.356	3.312	4.268	3.475	3.247	3.484	3.340	3.797	3.284	3.287	3.374	3.247	3.272	3.301	3.262	3.630	3.607	3.291	5.357	3.552	3.438	3.268	3.282	3.614	3.322	3.247	3.277	3.333	3.247	3.308	3.437	3.533	3.518	3.261
SIRT3	4.443	4.175	4.471	4.373	5.176	4.875	4.531	4.643	4.851	4.789	4.777	4.649	4.721	4.824	4.280	5.346	5.080	5.169	4.638	4.930	4.296	4.566	4.835	4.473	4.437	4.638	5.267	4.928	3.975	4.848	4.356	5.199	4.131	4.576	4.759	4.712	4.405	5.299	4.607	4.665	4.714	5.587	4.415	3.661	5.605	4.418	5.085	4.095	4.489
KCNA6	0.000	0.000	0.000	0.000	0.000	0.000	0.000	0.000	0.000	0.000	0.000	0.000	0.000	0.000	0.000	0.000	0.000	0.000	0.000	0.000	0.000	0.000	0.000	0.000	0.000	0.000	0.000	0.000	0.000	0.000	0.000	0.000	0.000	0.000	0.000	0.000	0.000	0.000	0.000	0.000	0.000	0.000	0.000	0.000	0.000	0.000	0.000	0.000	0.000
IL25	3.290	3.748	3.290	3.290	3.290	3.290	3.290	3.290	3.290	3.290	3.290	3.290	3.290	3.389	3.562	3.290	3.290	3.384	3.290	3.290	3.290	3.290	3.290	3.290	3.290	3.290	3.290	3.290	3.290	3.290	3.884	3.290	3.355	3.290	3.290	3.290	3.290	3.290	3.290	3.290	3.290	3.290	3.433	3.290	3.290	3.474	3.391	3.345	3.290
TXNL1	6.299	4.994	6.188	6.088	7.146	6.459	5.734	6.464	6.649	6.020	7.225	6.372	6.399	5.344	5.871	6.709	6.484	6.167	6.716	5.349	5.348	6.291	6.400	5.166	5.134	7.010	6.574	7.128	6.814	5.802	6.254	5.277	5.521	5.735	6.219	4.799	5.955	5.629	6.248	6.473	5.669	5.810	6.078	6.180	6.387	6.494	6.783	6.385	6.035
DET1	5.168	4.909	5.345	4.340	4.721	5.135	5.204	6.003	5.259	5.768	5.519	5.800	5.632	5.177	4.902	5.621	4.883	5.378	5.715	4.953	4.984	4.877	5.880	4.967	5.253	5.741	5.794	5.424	4.827	5.335	5.436	5.485	4.959	5.375	5.891	5.789	4.967	6.504	5.271	4.702	6.517	4.609	5.396	4.557	6.040	5.156	5.486	5.028	4.872
EPPK1	5.307	4.159	6.627	4.597	6.654	6.826	4.515	5.761	5.303	5.980	4.609	5.208	5.812	5.267	4.589	4.941	4.573	5.820	4.254	6.051	4.725	5.978	4.456	5.089	6.626	4.452	5.386	4.761	4.579	5.895	4.443	4.380	4.716	4.607	6.558	5.378	4.229	4.370	4.946	4.986	5.081	5.019	4.474	3.709	6.400	5.561	4.347	4.521	4.397
USP40	4.635	5.194	4.670	4.286	4.988	5.475	4.785	4.916	4.593	5.510	5.354	4.683	5.227	5.207	4.711	4.768	5.462	5.140	5.048	5.189	4.795	4.934	4.827	4.983	5.418	5.220	5.501	4.875	4.287	4.618	4.566	5.170	4.385	5.489	5.375	5.157	4.842	5.211	5.297	5.232	4.918	5.389	4.636	4.510	5.225	4.866	5.439	4.448	4.496
WDR27	4.706	5.510	4.737	4.862	5.057	5.174	5.091	4.780	4.153	5.569	4.795	4.006	4.786	4.833	3.946	4.978	4.949	5.018	4.205	5.116	4.758	5.111	5.244	4.698	5.628	4.684	4.544	5.861	4.525	3.961	4.457	5.673	4.437	6.000	5.342	4.782	3.839	4.687	5.765	4.775	4.700	6.723	4.008	4.265	6.218	4.940	5.443	4.419	4.331
LYZL1	3.182	3.504	3.182	3.182	3.182	3.262	3.182	3.182	3.240	3.182	3.182	3.182	3.182	3.182	3.182	3.182	3.317	4.346	3.182	3.222	3.182	3.182	3.374	3.259	3.182	3.182	3.182	3.233	3.182	3.182	3.717	3.230	3.182	3.182	3.298	3.182	3.182	3.182	3.280	3.222	3.182	3.224	3.223	3.182	3.182	3.182	3.182	3.182	3.182
CCDC71	5.694	5.060	6.047	5.526	6.172	5.673	5.772	6.064	5.637	5.920	5.875	6.518	6.444	6.082	5.646	5.885	6.283	5.299	5.688	6.334	5.122	5.831	5.765	5.306	5.259	5.324	6.081	6.128	5.271	5.949	5.792	5.537	4.574	5.915	6.172	5.270	5.682	6.020	5.282	6.282	6.859	5.400	5.392	5.634	5.661	5.672	6.025	5.831	5.159
IRAK1BP1	4.979	4.784	4.889	4.152	5.225	5.762	4.842	4.890	4.312	4.743	4.639	3.789	4.704	3.786	4.149	6.181	4.111	4.083	5.173	5.021	4.431	4.965	4.862	5.064	3.716	4.997	3.684	4.773	4.910	4.425	4.574	4.643	3.920	4.420	5.689	4.499	4.501	4.409	5.274	5.392	4.544	5.445	3.708	3.794	4.688	4.579	4.698	4.487	4.307
EGFL7	5.456	5.761	3.995	5.366	5.132	4.922	5.635	6.593	6.142	5.647	4.792	5.078	6.418	6.949	5.027	4.518	6.093	5.286	5.088	4.929	5.491	6.152	5.625	6.604	6.248	4.294	6.946	5.240	4.783	6.071	5.440	4.499	6.153	6.516	5.605	4.956	5.087	5.210	4.242	6.684	5.850	6.082	5.136	5.114	6.471	5.453	4.826	5.672	5.873
ELOVL7	5.958	5.054	4.357	5.318	6.784	7.627	5.174	5.176	6.351	6.057	6.956	5.897	5.047	4.507	4.434	6.633	5.375	5.658	5.027	6.143	5.163	4.900	5.898	5.264	3.724	5.196	6.010	5.273	7.385	5.010	4.824	4.802	5.043	4.569	6.427	5.962	6.150	5.408	5.532	4.978	4.504	6.277	3.504	5.055	6.146	5.979	3.849	4.440	5.533
NR0B2	5.623	5.119	6.872	3.658	2.817	4.096	4.267	6.273	5.801	6.615	5.378	7.493	5.932	5.093	7.648	6.722	2.954	6.566	6.009	3.143	8.396	6.843	6.821	4.634	5.410	5.262	5.627	7.645	2.564	6.967	4.680	6.679	4.612	4.814	7.147	4.024	6.506	5.189	3.105	7.850	5.929	4.225	2.686	7.663	6.643	2.505	4.686	4.967	5.738
MCM3AP	7.102	6.941	7.238	6.467	8.397	8.068	7.361	7.332	7.386	7.893	7.455	7.216	7.672	7.171	7.266	7.261	6.971	7.259	6.810	7.615	6.870	7.497	7.352	7.114	7.311	7.375	8.119	7.799	5.899	6.817	6.780	7.127	6.242	8.022	8.002	7.242	7.093	6.773	7.012	6.590	7.857	6.838	6.697	6.389	7.782	7.415	7.291	6.193	6.960
PSG2	3.126	3.169	3.087	3.156	3.126	3.170	3.223	3.087	3.087	3.087	3.104	3.119	3.087	3.097	3.124	3.087	3.227	3.373	3.103	3.101	3.116	3.087	3.518	3.167	3.102	3.142	3.123	3.087	3.214	3.087	3.474	3.153	3.087	3.107	3.207	3.129	3.118	3.087	3.268	3.182	3.158	3.131	3.101	3.087	3.102	3.124	3.185	3.120	3.098
PLK3	5.467	4.506	4.186	4.661	6.664	5.892	5.384	5.612	5.668	4.991	5.671	5.261	6.244	5.811	4.829	5.362	6.294	5.237	4.623	6.442	6.184	5.618	5.825	5.849	6.152	4.452	5.391	6.764	3.928	5.495	4.524	5.358	4.789	7.277	5.608	4.823	5.236	4.971	4.714	5.731	4.839	4.753	4.478	5.415	5.841	6.154	6.181	5.412	4.209
EVL	7.834	6.699	5.072	6.602	7.215	7.159	9.161	8.495	7.373	7.583	6.789	6.861	7.749	8.120	7.166	6.270	6.334	8.101	7.759	7.495	6.396	7.559	6.704	6.932	6.291	5.786	7.119	7.990	6.540	8.220	8.021	7.447	5.829	8.064	7.678	7.357	7.831	8.108	5.673	7.506	8.184	5.594	6.771	6.584	7.888	8.439	8.441	6.652	7.088
STX16	6.988	7.772	6.566	6.583	7.590	8.257	7.729	7.220	6.837	8.117	6.957	5.892	6.920	7.811	6.157	7.264	8.263	7.452	6.706	7.265	7.535	7.002	6.687	7.397	7.535	7.610	6.509	7.527	7.803	6.167	7.062	7.949	6.598	7.923	7.474	7.276	6.377	7.970	7.868	7.868	8.343	8.324	6.739	6.318	7.951	7.378	7.454	7.228	7.171
GALNT2	6.189	6.102	6.006	5.059	6.497	5.756	5.281	6.417	5.862	5.935	5.842	5.734	6.830	5.547	5.974	5.633	6.362	6.425	6.239	6.657	6.055	5.870	6.293	5.084	5.634	5.375	6.790	5.977	5.370	6.392	6.100	5.277	4.756	6.632	6.555	5.764	6.375	6.610	5.890	6.312	7.307	5.256	5.813	5.215	5.472	6.469	5.864	5.859	5.031
QSOX2	6.064	6.295	6.466	5.917	6.945	7.895	6.094	5.995	6.251	6.337	6.418	5.632	6.265	6.112	6.049	6.679	7.273	6.602	5.258	6.571	6.120	6.666	6.237	6.803	7.580	6.667	5.769	7.037	5.401	5.496	5.289	6.327	5.816	6.962	6.414	6.537	5.634	5.863	7.313	5.929	7.381	6.833	5.362	5.115	6.906	6.388	6.423	5.388	5.870
NOL4	3.245	3.275	3.188	3.208	3.190	3.188	3.557	3.373	3.273	3.250	3.181	3.284	3.214	3.218	3.329	3.361	3.204	3.685	3.239	3.188	3.286	3.359	3.330	3.181	3.201	3.194	6.074	3.181	3.193	3.262	3.564	3.671	3.181	3.888	3.620	3.188	3.489	3.217	3.350	3.245	3.192	3.202	3.194	3.249	3.188	3.181	3.341	3.211	4.816
ZNF233	3.637	4.616	4.086	3.476	3.940	3.798	3.844	3.938	3.310	4.156	3.985	3.449	3.683	3.487	3.213	3.867	4.387	4.508	3.459	3.950	3.786	3.865	4.176	3.880	3.753	3.378	3.695	3.701	3.336	3.659	3.721	3.902	3.669	4.336	4.015	4.168	3.763	3.196	3.748	3.547	3.333	3.990	3.276	3.411	3.438	4.089	3.662	3.796	3.634
AHSA1	8.289	7.272	8.447	8.226	9.903	8.553	7.417	8.053	8.352	8.164	9.043	8.067	8.350	7.778	8.043	8.408	9.095	7.964	8.027	8.158	7.820	8.944	7.744	9.139	8.190	8.513	8.008	9.043	8.494	7.833	7.537	7.062	7.853	7.821	8.491	8.124	7.979	8.202	8.689	8.548	8.522	8.384	8.301	8.140	7.970	8.519	8.685	8.462	8.198
CISD1	8.631	9.072	9.101	8.312	9.260	8.627	8.435	8.580	8.496	8.846	9.571	8.842	8.404	7.975	7.879	9.458	7.756	8.090	9.273	8.243	8.531	8.663	9.034	9.298	8.465	8.397	7.880	9.315	9.337	8.482	8.451	8.631	8.998	8.149	8.583	8.267	8.143	7.901	8.144	8.691	7.115	8.712	7.868	8.019	8.907	7.693	8.934	7.898	7.156
OAF	8.481	8.880	7.864	8.016	8.017	9.208	8.522	8.472	9.404	9.151	8.480	9.703	9.804	7.829	7.852	9.237	7.157	7.262	9.281	8.068	7.482	8.557	8.370	7.385	9.222	8.080	9.311	8.231	6.978	9.409	7.646	8.057	7.292	8.193	9.191	7.667	7.874	8.231	7.499	8.492	9.138	8.338	9.318	7.884	8.216	8.112	8.653	7.859	7.091
GPX5	3.091	3.110	3.091	3.091	3.091	3.131	3.091	3.091	3.091	3.091	3.091	3.091	3.091	3.146	3.091	3.091	3.091	3.938	3.091	3.111	3.091	3.091	3.322	3.091	3.111	3.091	3.091	3.091	3.091	3.091	3.223	3.114	3.109	3.119	3.231	3.091	3.091	3.091	3.211	3.111	3.158	3.132	3.091	3.091	3.091	3.091	3.091	3.091	3.091
RAB9A	7.901	7.606	7.706	6.993	8.649	8.834	7.812	8.608	7.797	7.548	8.843	7.735	7.893	7.711	7.461	8.023	9.115	7.463	8.723	7.630	7.550	8.103	7.716	8.131	7.259	8.873	8.185	7.980	7.309	7.690	7.795	7.349	6.900	7.614	7.613	7.378	7.574	8.330	7.521	7.395	7.410	7.638	7.401	7.872	7.076	7.898	8.115	7.628	7.298
MEIS3	4.428	4.342	3.170	4.599	4.253	3.928	4.585	4.765	4.653	4.874	4.286	4.329	5.623	4.828	3.808	3.492	5.344	4.339	4.718	4.318	4.117	4.698	4.435	3.751	4.273	3.439	4.834	4.344	3.615	5.534	5.110	4.418	4.426	6.280	4.925	3.969	4.734	4.164	3.687	5.254	5.766	3.294	4.714	3.777	5.228	4.367	4.671	4.527	3.551
MN1	6.355	6.132	3.617	4.900	3.956	4.777	5.776	8.033	5.328	6.558	4.400	4.495	6.146	5.319	4.319	5.174	5.260	5.595	6.869	5.566	4.226	5.455	5.173	3.886	6.280	3.388	6.421	5.814	3.764	7.758	6.655	4.980	4.598	5.956	6.216	5.517	5.616	5.695	4.077	6.071	7.728	3.630	5.160	4.241	6.650	5.542	4.993	5.104	4.022
NBL1	8.603	8.727	9.080	9.262	9.101	7.940	8.295	9.398	9.620	9.154	8.697	9.478	9.968	9.149	8.658	7.237	9.258	8.770	9.182	9.874	8.645	9.151	9.210	9.148	9.026	7.508	8.854	8.313	7.355	9.885	8.606	7.633	10.193	10.218	9.307	9.720	8.958	8.752	8.075	9.453	7.064	9.013	9.412	8.309	9.523	9.048	8.672	9.001	8.652
STEAP1	6.414	5.807	6.890	5.437	7.212	6.307	5.863	7.268	6.452	5.497	6.066	5.966	6.955	5.726	5.768	6.671	6.780	7.675	7.727	6.722	5.982	6.425	6.615	8.303	5.150	6.006	7.161	5.770	4.791	6.567	4.642	6.296	6.229	8.438	6.233	4.866	7.246	7.539	6.891	5.671	3.881	6.058	6.117	5.084	5.482	7.759	5.653	7.928	6.500
HLA-DQB2	5.435	3.830	2.998	2.663	3.756	5.386	4.296	6.488	7.134	4.912	7.231	5.369	6.005	6.800	6.126	3.479	3.835	5.975	5.783	6.089	6.078	2.811	4.534	2.831	3.987	6.084	5.529	5.674	5.725	3.617	5.474	4.806	4.128	3.319	4.941	4.962	5.005	6.815	2.898	5.515	4.097	3.018	4.228	4.330	3.758	7.927	6.811	5.260	5.093
ARMCX3	6.337	6.601	5.452	6.089	5.000	6.636	6.431	6.557	5.098	5.842	6.504	5.747	5.932	6.064	6.137	4.937	6.342	5.517	6.470	6.459	6.429	6.171	6.117	4.890	6.099	6.727	6.473	5.610	5.936	6.190	6.094	6.033	4.546	6.573	6.424	6.186	6.702	6.695	6.190	6.554	7.024	3.325	4.524	6.122	6.769	5.330	6.231	5.781	6.277
ID4	6.046	4.959	6.298	4.483	4.368	3.809	5.081	6.487	4.845	5.746	4.579	4.391	6.355	4.901	5.899	3.648	3.707	5.070	5.947	4.254	5.887	5.521	4.938	4.531	4.685	3.663	4.966	6.423	3.876	6.566	5.546	4.381	5.373	5.200	5.918	4.169	5.376	5.016	3.921	6.242	5.195	3.058	5.034	3.917	5.190	5.791	4.899	5.565	4.002
ARPC1A	9.195	8.764	9.626	8.854	9.594	9.429	8.445	9.518	9.792	9.482	9.689	9.519	9.495	9.527	10.047	10.393	10.100	9.559	9.240	9.688	9.712	9.069	9.744	9.940	9.584	10.517	10.949	9.729	9.124	9.227	8.771	9.453	9.285	9.045	9.870	9.234	11.090	11.063	9.761	9.752	9.671	9.423	9.169	9.087	9.519	9.572	10.463	10.138	9.599
RMND5A	5.322	5.644	5.957	5.330	7.036	6.431	5.413	5.940	5.319	6.519	6.317	5.106	5.708	5.260	4.871	5.667	6.047	5.661	5.298	6.440	5.894	5.804	6.135	5.319	6.105	5.618	6.267	5.912	5.687	5.130	5.549	5.670	5.423	5.770	6.482	5.941	6.448	5.840	5.552	5.753	6.965	5.391	5.396	5.583	5.852	5.636	6.653	5.891	5.564
CEP192	5.637	5.905	6.140	5.411	7.106	6.488	6.034	5.993	5.348	6.126	6.022	5.402	5.783	6.358	5.231	5.830	6.435	6.171	5.639	6.448	5.825	5.817	7.964	5.916	5.999	5.747	5.300	6.573	4.991	5.100	5.796	6.260	5.400	6.428	6.413	6.255	5.522	6.074	6.450	5.056	6.715	5.606	4.790	5.584	6.808	6.067	6.106	5.138	5.958
CTSB	10.593	9.674	9.938	10.422	11.832	10.424	10.745	10.218	12.181	10.515	11.279	11.013	11.282	10.726	10.370	9.411	11.111	9.410	10.406	11.558	9.963	10.637	10.254	10.191	9.841	9.275	11.470	10.654	10.231	11.392	9.659	10.248	9.519	11.486	10.837	10.244	10.985	10.692	9.185	11.348	10.759	9.344	10.309	9.251	10.940	11.143	11.256	12.116	9.720
WDR7	5.174	4.460	5.149	4.499	6.037	5.343	5.425	5.902	5.053	5.572	5.533	4.871	5.369	4.530	4.867	4.808	4.803	5.235	5.608	5.239	4.791	5.298	5.205	4.510	4.765	5.204	5.485	5.586	4.274	5.123	5.232	5.038	3.840	5.690	5.789	4.860	5.430	5.088	4.973	4.711	5.170	4.414	4.570	4.486	5.316	5.445	5.619	4.499	4.579
BRAF	4.835	4.746	5.331	4.714	6.021	5.704	5.203	5.635	4.701	5.843	5.311	4.398	5.094	4.449	4.404	4.568	5.310	5.281	5.205	5.165	5.559	5.051	5.303	5.022	5.381	5.360	4.864	5.894	4.143	4.636	5.068	5.283	3.812	5.719	5.777	5.058	4.811	4.701	4.928	5.131	5.800	4.928	4.695	4.278	5.234	5.529	5.617	4.579	5.031
ABCC13	3.354	3.324	3.233	3.231	3.235	3.244	3.290	3.253	3.399	3.486	3.390	3.319	3.303	3.241	3.272	3.271	3.238	3.608	3.337	3.651	3.289	3.620	3.436	3.247	3.318	3.460	3.564	3.265	3.298	3.230	3.737	3.330	3.283	3.236	3.322	3.616	3.224	3.231	3.377	3.248	3.238	3.338	3.228	3.224	3.228	3.224	3.423	3.249	3.414
BTBD1	6.736	6.840	7.229	6.567	8.762	8.063	7.014	7.025	6.487	7.397	7.858	7.067	7.286	6.915	6.311	7.152	7.514	6.599	7.111	7.755	7.023	6.842	6.980	7.065	7.317	7.155	7.909	7.522	5.964	6.315	6.377	7.449	6.400	7.229	7.753	6.339	6.908	7.783	6.851	6.491	7.379	6.308	6.427	6.977	6.727	6.853	7.327	6.126	6.565
TG	3.346	3.474	3.155	3.156	3.346	3.406	3.367	3.289	3.385	3.283	3.219	3.195	3.450	3.331	3.186	3.633	3.195	3.673	3.306	3.314	3.300	3.355	3.469	3.289	3.329	3.265	4.042	3.244	3.155	3.297	3.545	3.480	3.281	3.749	3.372	3.506	3.210	3.216	3.540	3.300	3.217	3.560	4.449	3.208	3.252	3.310	3.266	3.261	3.159
DNAJB13	3.323	3.560	3.307	3.318	3.289	3.359	3.674	3.266	3.272	3.366	3.236	3.294	3.457	5.192	3.318	3.323	3.279	3.974	3.250	3.248	3.288	3.358	3.683	3.420	3.301	3.297	3.533	3.419	3.283	3.256	3.526	3.726	3.259	3.374	3.477	3.692	3.263	3.701	3.429	3.404	3.257	3.351	3.300	3.333	3.782	3.236	3.392	3.386	3.255
FXR1	6.702	7.007	7.198	6.414	7.369	7.181	6.579	7.076	6.024	6.854	7.207	6.119	6.711	6.312	5.764	6.000	7.721	7.038	6.822	6.556	6.672	6.573	6.830	6.348	6.721	6.973	6.539	8.239	7.922	6.224	6.384	6.638	5.820	6.823	7.465	6.247	6.349	6.226	6.760	7.249	8.662	6.605	6.379	6.788	6.938	7.470	7.644	7.312	6.098
VPS53	4.683	4.029	5.191	4.031	5.425	5.236	4.583	5.027	4.311	4.557	4.826	4.608	4.935	4.463	4.746	4.263	4.519	4.561	4.250	5.892	4.154	4.556	4.656	4.246	4.961	4.184	4.056	4.659	4.074	4.373	4.237	4.107	3.674	5.143	5.379	4.884	4.024	4.806	4.670	4.511	4.286	4.095	4.260	4.168	4.908	5.107	4.830	4.334	4.459
EFS	4.639	4.513	3.046	4.154	4.142	3.801	4.633	5.946	4.806	5.119	4.184	4.118	5.937	5.971	4.147	3.811	4.440	4.371	5.565	4.248	4.250	4.991	4.081	3.385	4.395	3.531	5.198	4.477	2.989	5.811	4.951	4.517	4.066	6.069	4.947	4.019	4.965	5.453	3.558	4.971	4.704	3.214	4.417	3.994	4.920	4.675	4.631	4.530	3.395
GJA8	3.242	3.187	3.187	3.187	3.295	3.187	3.187	3.235	3.187	3.187	3.187	3.187	3.284	3.187	3.239	3.187	3.187	3.602	3.187	3.227	3.187	3.187	3.582	3.187	3.228	3.187	3.335	3.187	3.187	3.187	3.439	3.234	3.187	3.708	3.456	3.751	3.187	3.258	3.236	3.265	3.187	3.187	3.305	3.187	3.187	3.187	3.187	3.248	3.187
SMC4	7.327	7.705	7.858	7.031	8.653	7.109	7.035	6.298	6.453	6.796	7.477	6.475	6.773	6.600	6.324	6.974	7.192	7.178	6.433	7.007	6.376	6.694	7.511	6.442	7.239	7.372	6.111	7.065	8.934	5.557	5.696	6.337	6.206	6.800	7.628	6.487	6.294	6.941	7.068	7.248	8.701	7.112	6.197	6.333	7.317	7.548	7.759	7.778	6.279
TIMM23	8.639	8.380	8.937	8.641	9.838	8.710	8.136	8.260	8.795	8.477	9.220	8.970	8.835	8.463	8.629	9.498	9.309	8.647	8.903	8.768	8.933	8.819	8.650	8.961	8.598	8.592	8.230	9.401	8.789	8.581	8.164	8.469	8.568	8.260	8.655	7.919	8.304	8.827	7.913	9.415	8.249	8.806	8.107	8.451	8.939	8.690	8.920	8.970	7.942
ACTR1A	8.141	7.434	8.326	7.675	9.502	8.139	7.810	8.721	8.551	8.657	8.299	8.527	8.992	7.630	8.238	7.804	8.808	8.264	8.429	8.061	8.199	8.225	8.493	7.823	8.468	7.390	8.934	8.650	7.731	8.690	8.459	7.994	7.279	8.716	8.652	7.771	8.359	8.194	6.994	8.140	8.317	7.880	8.178	7.546	8.072	8.332	8.257	7.897	7.772
TMEM51	8.761	8.968	8.781	8.161	8.918	8.408	8.311	9.675	9.447	9.138	8.544	9.235	9.264	9.258	8.745	9.652	8.463	9.122	8.584	9.894	9.425	8.855	9.293	8.561	9.170	7.829	9.621	8.021	7.306	9.439	8.833	8.860	8.692	8.699	9.448	9.072	9.587	9.570	8.436	9.645	9.410	8.661	9.081	8.731	9.621	9.149	8.335	8.841	8.957
MATN1	3.382	3.535	3.162	3.186	3.130	3.394	3.497	3.311	3.220	3.425	3.221	3.145	3.262	3.581	3.291	3.235	3.962	3.479	3.246	3.350	3.205	3.247	3.245	3.228	3.431	3.289	3.344	3.227	3.108	3.254	3.655	3.324	3.195	3.463	3.374	3.610	3.193	3.221	3.224	3.232	3.698	3.299	3.156	3.230	3.398	3.270	3.198	3.181	3.271
IL13RA2	3.158	3.662	3.638	4.014	3.122	4.721	3.515	3.446	6.220	4.105	3.871	6.198	6.655	4.133	5.353	3.630	6.085	3.646	4.165	3.370	3.613	4.143	4.469	5.489	4.668	6.081	4.328	5.768	3.575	3.476	3.540	3.940	3.550	7.253	3.592	3.622	3.580	4.189	5.520	3.429	3.173	3.266	4.148	4.021	4.595	3.280	3.725	3.441	3.386
HFE	4.449	4.228	4.489	4.059	5.457	3.894	4.386	4.662	4.196	4.791	4.853	4.232	4.711	5.015	3.841	4.470	4.517	4.602	4.684	5.066	4.636	4.367	4.887	4.252	4.468	4.750	4.782	4.489	4.379	4.187	3.754	4.154	3.537	4.538	4.842	4.766	4.683	4.671	4.092	5.200	3.369	4.153	4.926	3.835	3.830	4.580	4.037	4.584	5.131
CYP4V2	6.812	6.314	7.506	6.236	7.901	6.334	7.147	6.678	5.824	8.024	7.894	6.538	7.046	5.806	5.587	7.082	5.410	5.870	7.277	6.323	6.714	6.737	7.272	6.219	6.301	5.691	7.585	7.069	6.293	5.889	6.359	6.572	5.948	6.897	7.272	7.658	7.346	7.054	6.358	6.312	5.362	5.961	5.581	5.935	7.787	6.983	7.026	5.531	6.553
RGN	4.418	5.314	4.360	3.131	3.104	4.764	3.486	5.260	5.276	4.283	3.550	3.552	3.854	5.185	4.226	4.616	3.198	4.127	4.864	3.442	4.896	4.228	3.849	3.889	4.495	5.324	6.384	3.938	3.375	4.864	5.507	4.862	3.847	4.170	4.324	3.755	3.889	4.776	3.528	4.320	7.770	5.155	3.831	4.215	3.590	3.759	3.494	4.654	3.201
ZNF426	5.485	5.367	5.827	5.081	6.248	6.346	5.557	6.083	4.201	5.668	5.636	4.768	5.130	4.684	4.630	5.057	5.909	5.523	5.373	6.111	5.182	5.536	5.411	4.894	5.654	4.836	4.983	6.033	5.053	5.170	5.541	4.984	4.142	5.867	6.139	5.406	4.917	5.602	5.402	5.757	5.989	4.446	4.014	5.181	4.441	5.432	5.254	5.269	4.950
CHST1	5.055	4.001	3.424	4.972	5.864	5.386	4.697	5.144	5.359	4.702	4.293	5.602	6.098	5.293	4.204	4.141	5.313	4.933	4.891	4.766	3.941	5.486	5.249	4.759	4.816	3.636	4.944	4.207	3.992	5.928	4.841	4.105	4.189	7.100	5.430	4.548	4.850	4.117	3.842	5.887	5.805	3.144	5.231	4.485	6.295	5.294	4.342	4.603	4.037
CDK4	8.078	7.273	8.261	7.672	8.906	8.956	7.471	8.293	9.353	7.751	8.673	9.128	8.652	7.631	7.911	9.380	8.736	7.854	8.360	8.042	8.431	8.252	8.553	8.877	8.545	8.494	9.441	9.121	7.921	8.797	7.631	8.155	7.373	8.280	8.035	7.648	8.621	9.257	8.776	8.298	9.124	8.161	8.156	7.251	8.119	8.656	8.818	10.414	8.351
[truncated: 6,708 more rows]
[truncated: 774 more columns]
