# Supplementary material for: A Multi-Omics Study on the Effect of Helicobacter Pylori-Related Genes in the Tumor Immunity on Stomach Adenocarcinoma
Source: Front Cell Infect Microbiol. 2022 May 10;12:880636. doi: 10.3389/fcimb.2022.880636 (PMC9127319; doi:10.3389/fcimb.2022.880636)
Supplement: Supplementary file 2 [file DataSheet_2.zip]

Archive with 7 entries (6 files):
- Supplement Table/
- Supplement Table/Table S1. A total of 73 HP-related genes were extracted from the three combined cohorts.xlsx
- Supplement Table/Table S2. 798 STAD samples were divided into two clusters according to the expressions of 73 HP related genes.xlsx
- Supplement Table/Table S3. 706 DEGs were determined between the two HPclusters.xlsx
- Supplement Table/Table S4. Two completely different gene clusters were identified by NMF analysis of 706 different expressed genes.xlsx
- Supplement Table/Table S5. Results of multivariate COX regression analyse.xlsx
- Supplement Table/Table S6. Riskscores between different gene clusters.xlsx
