# Supplementary material for: A Multi-Omics Study on the Effect of Helicobacter Pylori-Related Genes in the Tumor Immunity on Stomach Adenocarcinoma
Source: Front Cell Infect Microbiol. 2022 May 10;12:880636. doi: 10.3389/fcimb.2022.880636 (PMC9127319; doi:10.3389/fcimb.2022.880636)
Supplement: Supplementary file 2 [file DataSheet_2.zip › Supplement Table/Table S1. A total of 73 HP-related genes were extracted from the three combined cohorts.xlsx]

## Sheet: S1
Gene	Type
ADAM10	Hp
ADAM17	Hp
ATP6AP1	Hp
ATP6V0A1	Hp
ATP6V0A2	Hp
ATP6V0A4	Hp
ATP6V0B	Hp
ATP6V0C	Hp
ATP6V0D1	Hp
ATP6V0D2	Hp
ATP6V0E1	Hp
ATP6V0E2	Hp
ATP6V1A	Hp
ATP6V1B1	Hp
ATP6V1B2	Hp
ATP6V1C1	Hp
ATP6V1C2	Hp
ATP6V1D	Hp
ATP6V1E1	Hp
ATP6V1E2	Hp
ATP6V1F	Hp
ATP6V1G1	Hp
ATP6V1G2	Hp
ATP6V1G3	Hp
ATP6V1H	Hp
CASP3	Hp
CCL5	Hp
CDC42	Hp
CHUK	Hp
CSK	Hp
CXCL1	Hp
CXCL8	Hp
CXCR1	Hp
CXCR2	Hp
EGFR	Hp
F11R	Hp
GIT1	Hp
HBEGF	Hp
IGSF5	Hp
IKBKB	Hp
IKBKG	Hp
JAM2	Hp
JAM3	Hp
JUN	Hp
LYN	Hp
MAP2K4	Hp
MAP3K14	Hp
MAPK10	Hp
MAPK11	Hp
MAPK12	Hp
MAPK13	Hp
MAPK14	Hp
MAPK8	Hp
MAPK9	Hp
MET	Hp
NFKB1	Hp
NFKBIA	Hp
NOD1	Hp
PAK1	Hp
PLCG1	Hp
PLCG2	Hp
PTPN11	Hp
PTPRZ1	Hp
RAC1	Hp
RELA	Hp
SRC	Hp
TCIRG1	Hp
TJP1	Hp
CARMIL2	Hp
CORIN	Hp
FLT1	Hp
IFNGR1	Hp
STOX1	Hp
