# Supplementary material for: A Multi-Omics Study on the Effect of Helicobacter Pylori-Related Genes in the Tumor Immunity on Stomach Adenocarcinoma
Source: Front Cell Infect Microbiol. 2022 May 10;12:880636. doi: 10.3389/fcimb.2022.880636 (PMC9127319; doi:10.3389/fcimb.2022.880636)
Supplement: Supplementary file 2 [file DataSheet_2.zip › Supplement Table/Table S2. 798 STAD samples were divided into two clusters according to the expressions of 73 HP related genes.xlsx]

## Sheet: hpcluster
ID	PRGcluster
GSE38749_GSM949009	C2
GSE38749_GSM949010	C2
GSE38749_GSM949011	C1
GSE38749_GSM949012	C2
GSE38749_GSM949013	C2
GSE38749_GSM949014	C1
GSE38749_GSM949015	C1
GSE38749_GSM949016	C2
GSE38749_GSM949017	C1
GSE38749_GSM949018	C1
GSE38749_GSM949019	C2
GSE38749_GSM949020	C2
GSE38749_GSM949021	C1
GSE38749_GSM949022	C1
GSE38749_GSM949023	C1
GSE84437_GSM2235556	C2
GSE84437_GSM2235557	C1
GSE84437_GSM2235558	C1
GSE84437_GSM2235559	C1
GSE84437_GSM2235560	C1
GSE84437_GSM2235561	C1
GSE84437_GSM2235562	C2
GSE84437_GSM2235563	C1
GSE84437_GSM2235564	C2
GSE84437_GSM2235565	C1
GSE84437_GSM2235566	C1
GSE84437_GSM2235567	C1
GSE84437_GSM2235568	C2
GSE84437_GSM2235569	C2
GSE84437_GSM2235570	C1
GSE84437_GSM2235571	C2
GSE84437_GSM2235572	C1
GSE84437_GSM2235573	C1
GSE84437_GSM2235574	C1
GSE84437_GSM2235575	C2
GSE84437_GSM2235576	C2
GSE84437_GSM2235577	C1
GSE84437_GSM2235578	C1
GSE84437_GSM2235579	C1
GSE84437_GSM2235580	C1
GSE84437_GSM2235582	C2
GSE84437_GSM2235584	C2
GSE84437_GSM2235585	C1
GSE84437_GSM2235586	C1
GSE84437_GSM2235587	C1
GSE84437_GSM2235588	C1
GSE84437_GSM2235589	C2
GSE84437_GSM2235593	C2
GSE84437_GSM2235595	C1
GSE84437_GSM2235596	C1
GSE84437_GSM2235597	C2
GSE84437_GSM2235598	C1
GSE84437_GSM2235599	C1
GSE84437_GSM2235600	C1
GSE84437_GSM2235601	C1
GSE84437_GSM2235602	C1
GSE84437_GSM2235603	C2
GSE84437_GSM2235604	C1
GSE84437_GSM2235605	C1
GSE84437_GSM2235606	C1
GSE84437_GSM2235607	C1
GSE84437_GSM2235608	C2
GSE84437_GSM2235609	C1
GSE84437_GSM2235610	C1
GSE84437_GSM2235611	C1
GSE84437_GSM2235612	C1
GSE84437_GSM2235613	C2
GSE84437_GSM2235614	C2
GSE84437_GSM2235615	C1
GSE84437_GSM2235616	C1
GSE84437_GSM2235617	C2
GSE84437_GSM2235618	C2
GSE84437_GSM2235619	C1
GSE84437_GSM2235620	C2
GSE84437_GSM2235621	C1
GSE84437_GSM2235622	C1
GSE84437_GSM2235623	C2
GSE84437_GSM2235624	C2
GSE84437_GSM2235625	C1
GSE84437_GSM2235626	C1
GSE84437_GSM2235627	C1
GSE84437_GSM2235628	C1
GSE84437_GSM2235629	C1
GSE84437_GSM2235630	C1
GSE84437_GSM2235631	C1
GSE84437_GSM2235632	C1
GSE84437_GSM2235633	C1
GSE84437_GSM2235634	C1
GSE84437_GSM2235635	C2
GSE84437_GSM2235636	C1
GSE84437_GSM2235637	C2
GSE84437_GSM2235695	C2
GSE84437_GSM2235696	C2
GSE84437_GSM2235697	C2
GSE84437_GSM2235698	C1
GSE84437_GSM2235699	C1
GSE84437_GSM2235700	C1
GSE84437_GSM2235701	C2
GSE84437_GSM2235702	C1
GSE84437_GSM2235703	C1
GSE84437_GSM2235704	C1
GSE84437_GSM2235705	C2
GSE84437_GSM2235706	C2
GSE84437_GSM2235707	C2
GSE84437_GSM2235708	C2
GSE84437_GSM2235709	C2
GSE84437_GSM2235710	C1
GSE84437_GSM2235711	C1
GSE84437_GSM2235712	C2
GSE84437_GSM2235713	C1
GSE84437_GSM2235714	C2
GSE84437_GSM2235715	C2
GSE84437_GSM2235716	C1
GSE84437_GSM2235717	C1
GSE84437_GSM2235718	C1
GSE84437_GSM2235719	C2
GSE84437_GSM2235720	C2
GSE84437_GSM2235721	C2
GSE84437_GSM2235722	C1
GSE84437_GSM2235723	C2
GSE84437_GSM2235724	C1
GSE84437_GSM2235725	C2
GSE84437_GSM2235726	C1
GSE84437_GSM2235727	C2
GSE84437_GSM2235728	C1
GSE84437_GSM2235729	C1
GSE84437_GSM2235730	C2
GSE84437_GSM2235731	C2
GSE84437_GSM2235732	C1
GSE84437_GSM2235733	C1
GSE84437_GSM2235734	C2
GSE84437_GSM2235735	C2
GSE84437_GSM2235736	C2
GSE84437_GSM2235737	C2
GSE84437_GSM2235738	C2
GSE84437_GSM2235739	C2
GSE84437_GSM2235740	C2
GSE84437_GSM2235741	C1
GSE84437_GSM2235742	C2
GSE84437_GSM2235743	C2
GSE84437_GSM2235744	C2
GSE84437_GSM2235745	C1
GSE84437_GSM2235746	C1
GSE84437_GSM2235747	C1
GSE84437_GSM2235748	C1
GSE84437_GSM2235749	C2
GSE84437_GSM2235750	C2
GSE84437_GSM2235751	C2
GSE84437_GSM2235752	C2
GSE84437_GSM2235753	C1
GSE84437_GSM2235754	C1
GSE84437_GSM2235755	C1
GSE84437_GSM2235756	C1
GSE84437_GSM2235757	C1
GSE84437_GSM2235758	C2
GSE84437_GSM2235759	C1
GSE84437_GSM2235760	C2
GSE84437_GSM2235761	C1
GSE84437_GSM2235762	C2
GSE84437_GSM2235763	C2
GSE84437_GSM2235764	C2
GSE84437_GSM2235765	C1
GSE84437_GSM2235766	C2
GSE84437_GSM2235767	C1
GSE84437_GSM2235768	C1
GSE84437_GSM2235769	C2
GSE84437_GSM2235770	C2
GSE84437_GSM2235771	C1
GSE84437_GSM2235772	C1
GSE84437_GSM2235773	C1
GSE84437_GSM2235774	C1
GSE84437_GSM2235775	C1
GSE84437_GSM2235776	C1
GSE84437_GSM2235777	C1
GSE84437_GSM2235778	C1
GSE84437_GSM2235779	C2
GSE84437_GSM2235780	C1
GSE84437_GSM2235781	C2
GSE84437_GSM2235782	C2
GSE84437_GSM2235783	C1
GSE84437_GSM2235784	C2
GSE84437_GSM2235785	C2
GSE84437_GSM2235786	C1
GSE84437_GSM2235787	C1
GSE84437_GSM2235788	C1
GSE84437_GSM2235789	C1
GSE84437_GSM2235790	C1
GSE84437_GSM2235791	C1
GSE84437_GSM2235792	C1
GSE84437_GSM2235793	C1
GSE84437_GSM2235794	C1
GSE84437_GSM2235795	C1
GSE84437_GSM2235796	C1
GSE84437_GSM2235797	C2
GSE84437_GSM2235798	C2
GSE84437_GSM2235799	C2
GSE84437_GSM2235800	C1
GSE84437_GSM2235801	C1
GSE84437_GSM2235802	C2
GSE84437_GSM2235803	C2
GSE84437_GSM2235804	C1
GSE84437_GSM2235805	C1
GSE84437_GSM2235806	C2
GSE84437_GSM2235807	C1
GSE84437_GSM2235808	C2
GSE84437_GSM2235809	C1
GSE84437_GSM2235810	C2
GSE84437_GSM2235811	C1
GSE84437_GSM2235812	C2
GSE84437_GSM2235813	C2
GSE84437_GSM2235814	C1
GSE84437_GSM2235815	C2
GSE84437_GSM2235816	C2
GSE84437_GSM2235817	C2
GSE84437_GSM2235818	C2
GSE84437_GSM2235819	C1
GSE84437_GSM2235820	C1
GSE84437_GSM2235821	C2
GSE84437_GSM2235822	C2
GSE84437_GSM2235823	C1
GSE84437_GSM2235824	C1
GSE84437_GSM2235825	C1
GSE84437_GSM2235826	C2
GSE84437_GSM2235827	C1
GSE84437_GSM2235828	C1
GSE84437_GSM2235829	C2
GSE84437_GSM2235830	C2
GSE84437_GSM2235831	C2
GSE84437_GSM2235837	C1
GSE84437_GSM2235838	C1
GSE84437_GSM2235839	C1
GSE84437_GSM2235840	C1
GSE84437_GSM2235841	C1
GSE84437_GSM2235842	C1
GSE84437_GSM2235843	C1
GSE84437_GSM2235844	C2
GSE84437_GSM2235845	C1
GSE84437_GSM2235846	C2
GSE84437_GSM2235847	C1
GSE84437_GSM2235848	C1
GSE84437_GSM2235849	C1
GSE84437_GSM2235850	C1
GSE84437_GSM2235851	C2
GSE84437_GSM2235852	C1
GSE84437_GSM2235853	C2
GSE84437_GSM2235854	C1
GSE84437_GSM2235855	C1
GSE84437_GSM2235862	C2
GSE84437_GSM2235863	C1
GSE84437_GSM2235864	C1
GSE84437_GSM2235865	C2
GSE84437_GSM2235866	C1
GSE84437_GSM2235867	C1
GSE84437_GSM2235878	C2
GSE84437_GSM2235879	C1
GSE84437_GSM2235880	C1
GSE84437_GSM2235881	C2
GSE84437_GSM2235882	C1
GSE84437_GSM2235883	C1
GSE84437_GSM2235884	C1
GSE84437_GSM2235885	C2
GSE84437_GSM2235886	C1
GSE84437_GSM2235887	C1
GSE84437_GSM2235888	C1
GSE84437_GSM2235889	C2
GSE84437_GSM2235899	C1
GSE84437_GSM2235900	C1
GSE84437_GSM2235901	C1
GSE84437_GSM2235902	C1
GSE84437_GSM2235903	C2
GSE84437_GSM2235904	C1
GSE84437_GSM2235905	C1
GSE84437_GSM2235906	C2
GSE84437_GSM2235907	C2
GSE84437_GSM2235908	C1
GSE84437_GSM2235909	C2
GSE84437_GSM2235910	C2
GSE84437_GSM2235921	C2
GSE84437_GSM2235922	C2
GSE84437_GSM2235923	C2
GSE84437_GSM2235924	C1
GSE84437_GSM2235925	C2
GSE84437_GSM2235926	C1
GSE84437_GSM2235927	C2
GSE84437_GSM2235928	C2
GSE84437_GSM2235929	C1
GSE84437_GSM2235930	C1
GSE84437_GSM2235931	C2
GSE84437_GSM2235932	C2
GSE84437_GSM2235933	C1
GSE84437_GSM2235934	C1
GSE84437_GSM2235935	C1
GSE84437_GSM2235936	C1
GSE84437_GSM2235937	C2
GSE84437_GSM2235938	C2
GSE84437_GSM2235939	C1
GSE84437_GSM2235940	C1
GSE84437_GSM2235941	C2
GSE84437_GSM2235942	C2
GSE84437_GSM2235943	C1
GSE84437_GSM2235944	C1
GSE84437_GSM2235945	C1
GSE84437_GSM2235946	C2
GSE84437_GSM2235947	C2
GSE84437_GSM2235948	C1
GSE84437_GSM2235949	C2
GSE84437_GSM2235950	C1
GSE84437_GSM2235951	C1
GSE84437_GSM2235952	C2
GSE84437_GSM2235953	C1
GSE84437_GSM2235954	C1
GSE84437_GSM2235955	C1
GSE84437_GSM2235956	C2
GSE84437_GSM2235957	C2
GSE84437_GSM2235958	C1
GSE84437_GSM2235959	C2
GSE84437_GSM2235960	C2
GSE84437_GSM2235961	C1
GSE84437_GSM2235962	C2
GSE84437_GSM2235963	C2
GSE84437_GSM2235964	C1
GSE84437_GSM2235965	C1
GSE84437_GSM2235966	C1
GSE84437_GSM2235967	C1
GSE84437_GSM2235968	C1
GSE84437_GSM2235969	C2
GSE84437_GSM2235970	C1
GSE84437_GSM2235971	C1
GSE84437_GSM2235972	C2
GSE84437_GSM2235973	C2
GSE84437_GSM2235974	C2
GSE84437_GSM2235975	C2
GSE84437_GSM2235976	C2
GSE84437_GSM2235977	C1
GSE84437_GSM2235978	C1
GSE84437_GSM2235979	C1
GSE84437_GSM2235980	C2
GSE84437_GSM2235981	C2
GSE84437_GSM2235982	C2
GSE84437_GSM2235983	C1
GSE84437_GSM2235984	C1
GSE84437_GSM2235985	C2
GSE84437_GSM2235986	C2
GSE84437_GSM2235987	C2
GSE84437_GSM2235988	C1
GSE84437_GSM2235991	C1
GSE84437_GSM2235992	C1
GSE84437_GSM2235993	C1
GSE84437_GSM2235994	C1
GSE84437_GSM2235995	C2
GSE84437_GSM2235996	C2
GSE84437_GSM2235997	C2
GSE84437_GSM2235998	C2
GSE84437_GSM2235999	C2
GSE84437_GSM2236000	C2
GSE84437_GSM2236001	C1
GSE84437_GSM2236002	C2
GSE84437_GSM2236003	C1
GSE84437_GSM2236004	C2
GSE84437_GSM2236005	C2
GSE84437_GSM2236006	C2
GSE84437_GSM2236007	C2
GSE84437_GSM2236008	C1
GSE84437_GSM2236009	C1
GSE84437_GSM2236010	C2
GSE84437_GSM2236011	C1
GSE84437_GSM2236012	C2
GSE84437_GSM2236013	C2
GSE84437_GSM2236014	C2
GSE84437_GSM2236015	C1
GSE84437_GSM2236016	C2
GSE84437_GSM2236017	C1
GSE84437_GSM2236018	C1
GSE84437_GSM2236019	C2
GSE84437_GSM2236020	C2
GSE84437_GSM2236021	C1
GSE84437_GSM2236022	C1
GSE84437_GSM2236023	C2
GSE84437_GSM2236024	C2
GSE84437_GSM2236025	C1
GSE84437_GSM2236026	C1
GSE84437_GSM2236027	C1
GSE84437_GSM2236028	C2
GSE84437_GSM2236029	C2
GSE84437_GSM2236030	C2
GSE84437_GSM2236031	C1
GSE84437_GSM2236032	C2
GSE84437_GSM2236033	C1
GSE84437_GSM2236034	C1
GSE84437_GSM2236036	C1
GSE84437_GSM2236037	C1
GSE84437_GSM2236038	C1
GSE84437_GSM2236039	C1
GSE84437_GSM2236040	C2
GSE84437_GSM2236041	C1
GSE84437_GSM2236042	C2
GSE84437_GSM2236043	C1
GSE84437_GSM2236044	C2
GSE84437_GSM2236045	C2
GSE84437_GSM2236046	C2
GSE84437_GSM2236047	C1
GSE84437_GSM2236048	C2
GSE84437_GSM2236049	C1
GSE84437_GSM2236050	C2
GSE84437_GSM2236051	C1
GSE84437_GSM2236052	C2
GSE84437_GSM2236053	C1
GSE84437_GSM2236054	C1
GSE84437_GSM2236055	C1
GSE84437_GSM2236056	C1
GSE84437_GSM2236057	C1
GSE84437_GSM2236058	C1
GSE84437_GSM2236059	C1
GSE84437_GSM2236060	C1
GSE84437_GSM2236061	C1
GSE84437_GSM2236062	C1
GSE84437_GSM2236063	C1
GSE84437_GSM2236064	C2
GSE84437_GSM2236065	C1
GSE84437_GSM2236066	C1
GSE84437_GSM2236067	C1
GSE84437_GSM2236068	C1
GSE84437_GSM2236069	C2
GSE84437_GSM2236070	C2
GSE84437_GSM2236071	C2
GSE84437_GSM2236072	C1
GSE84437_GSM2236073	C1
GSE84437_GSM2236074	C2
GSE84437_GSM2236075	C1
GSE84437_GSM2236076	C2
GSE84437_GSM2236077	C2
GSE84437_GSM2236078	C2
GSE84437_GSM2236079	C2
GSE84437_GSM2236080	C2
GSE84437_GSM2236082	C1
GSE84437_GSM2236083	C1
GSE84437_GSM2236084	C1
GSE84437_GSM2236085	C1
GSE84437_GSM2236086	C1
GSE84437_GSM2236087	C2
GSE84437_GSM2236088	C1
GSE84437_GSM2236089	C1
GSE84437_GSM2236090	C1
GSE84437_GSM2236091	C1
GSE84437_GSM2236092	C1
GSE84437_GSM2236093	C2
GSE84437_GSM2236094	C1
GSE84437_GSM2236095	C1
TCGA_TCGA-3M-AB46	C1
TCGA_TCGA-B7-5818	C2
TCGA_TCGA-B7-A5TI	C1
TCGA_TCGA-B7-A5TJ	C2
TCGA_TCGA-B7-A5TK	C1
TCGA_TCGA-B7-A5TN	C1
TCGA_TCGA-BR-4187	C1
TCGA_TCGA-BR-4191	C1
TCGA_TCGA-BR-4201	C1
TCGA_TCGA-BR-4253	C2
TCGA_TCGA-BR-4256	C1
TCGA_TCGA-BR-4257	C2
TCGA_TCGA-BR-4267	C2
TCGA_TCGA-BR-4279	C1
TCGA_TCGA-BR-4280	C2
TCGA_TCGA-BR-6452	C2
TCGA_TCGA-BR-6453	C1
TCGA_TCGA-BR-6455	C1
TCGA_TCGA-BR-6456	C1
TCGA_TCGA-BR-6457	C1
TCGA_TCGA-BR-6458	C2
TCGA_TCGA-BR-6563	C1
TCGA_TCGA-BR-6564	C1
TCGA_TCGA-BR-6565	C1
TCGA_TCGA-BR-6566	C2
TCGA_TCGA-BR-6705	C1
TCGA_TCGA-BR-6707	C1
TCGA_TCGA-BR-6709	C2
TCGA_TCGA-BR-6710	C1
TCGA_TCGA-BR-6801	C1
TCGA_TCGA-BR-6802	C2
TCGA_TCGA-BR-6803	C1
TCGA_TCGA-BR-6852	C2
TCGA_TCGA-BR-7196	C1
TCGA_TCGA-BR-7197	C1
TCGA_TCGA-BR-7704	C1
TCGA_TCGA-BR-7707	C2
TCGA_TCGA-BR-7715	C1
TCGA_TCGA-BR-7716	C1
TCGA_TCGA-BR-7717	C2
TCGA_TCGA-BR-7722	C1
TCGA_TCGA-BR-7723	C1
TCGA_TCGA-BR-7851	C1
TCGA_TCGA-BR-7901	C1
TCGA_TCGA-BR-7957	C1
TCGA_TCGA-BR-7958	C1
TCGA_TCGA-BR-7959	C1
TCGA_TCGA-BR-8058	C1
TCGA_TCGA-BR-8059	C1
TCGA_TCGA-BR-8060	C1
TCGA_TCGA-BR-8077	C1
TCGA_TCGA-BR-8080	C1
TCGA_TCGA-BR-8081	C1
TCGA_TCGA-BR-8284	C1
TCGA_TCGA-BR-8286	C1
TCGA_TCGA-BR-8289	C1
TCGA_TCGA-BR-8291	C1
TCGA_TCGA-BR-8295	C1
TCGA_TCGA-BR-8296	C1
TCGA_TCGA-BR-8297	C1
TCGA_TCGA-BR-8361	C2
TCGA_TCGA-BR-8364	C1
TCGA_TCGA-BR-8365	C1
TCGA_TCGA-BR-8366	C1
TCGA_TCGA-BR-8367	C1
TCGA_TCGA-BR-8368	C2
TCGA_TCGA-BR-8369	C1
TCGA_TCGA-BR-8371	C1
TCGA_TCGA-BR-8372	C2
TCGA_TCGA-BR-8373	C1
TCGA_TCGA-BR-8380	C1
TCGA_TCGA-BR-8381	C1
TCGA_TCGA-BR-8382	C2
TCGA_TCGA-BR-8384	C1
TCGA_TCGA-BR-8483	C2
TCGA_TCGA-BR-8484	C1
TCGA_TCGA-BR-8485	C1
TCGA_TCGA-BR-8487	C2
TCGA_TCGA-BR-8588	C1
TCGA_TCGA-BR-8589	C2
TCGA_TCGA-BR-8590	C1
TCGA_TCGA-BR-8591	C2
TCGA_TCGA-BR-8592	C1
TCGA_TCGA-BR-8676	C1
TCGA_TCGA-BR-8677	C1
TCGA_TCGA-BR-8678	C1
TCGA_TCGA-BR-8680	C2
TCGA_TCGA-BR-8682	C1
TCGA_TCGA-BR-8683	C1
TCGA_TCGA-BR-8686	C1
TCGA_TCGA-BR-8687	C1
TCGA_TCGA-BR-8690	C1
TCGA_TCGA-BR-A44T	C1
TCGA_TCGA-BR-A44U	C1
TCGA_TCGA-BR-A4CS	C1
TCGA_TCGA-BR-A4IV	C1
TCGA_TCGA-BR-A4J4	C2
TCGA_TCGA-BR-A4J5	C1
TCGA_TCGA-BR-A4J6	C1
TCGA_TCGA-BR-A4J7	C1
TCGA_TCGA-BR-A4J8	C1
TCGA_TCGA-BR-A4J9	C1
TCGA_TCGA-BR-A4PF	C2
TCGA_TCGA-BR-A4QL	C2
TCGA_TCGA-CD-5798	C1
TCGA_TCGA-CD-5799	C2
TCGA_TCGA-CD-5800	C2
TCGA_TCGA-CD-5801	C2
TCGA_TCGA-CD-5803	C1
TCGA_TCGA-CD-5813	C1
TCGA_TCGA-CD-8524	C1
TCGA_TCGA-CD-8525	C1
TCGA_TCGA-CD-8526	C1
TCGA_TCGA-CD-8527	C1
TCGA_TCGA-CD-8528	C2
TCGA_TCGA-CD-8529	C1
TCGA_TCGA-CD-8530	C1
TCGA_TCGA-CD-8531	C1
TCGA_TCGA-CD-8532	C1
TCGA_TCGA-CD-8533	C1
TCGA_TCGA-CD-8534	C1
TCGA_TCGA-CD-8535	C2
TCGA_TCGA-CD-A486	C2
TCGA_TCGA-CD-A487	C1
TCGA_TCGA-CD-A489	C1
TCGA_TCGA-CD-A48A	C1
TCGA_TCGA-CD-A48C	C1
TCGA_TCGA-CD-A4MG	C1
TCGA_TCGA-CD-A4MH	C1
TCGA_TCGA-CG-4301	C1
TCGA_TCGA-CG-4305	C1
TCGA_TCGA-CG-4306	C2
TCGA_TCGA-CG-4436	C2
TCGA_TCGA-CG-4437	C2
TCGA_TCGA-CG-4438	C1
TCGA_TCGA-CG-4440	C2
TCGA_TCGA-CG-4441	C2
TCGA_TCGA-CG-4443	C1
TCGA_TCGA-CG-4444	C1
TCGA_TCGA-CG-4460	C1
TCGA_TCGA-CG-4465	C2
TCGA_TCGA-CG-4466	C2
TCGA_TCGA-CG-4469	C2
TCGA_TCGA-CG-4475	C1
TCGA_TCGA-CG-4477	C1
TCGA_TCGA-CG-5717	C1
TCGA_TCGA-CG-5718	C2
TCGA_TCGA-CG-5719	C1
TCGA_TCGA-CG-5720	C1
TCGA_TCGA-CG-5721	C2
TCGA_TCGA-CG-5722	C1
TCGA_TCGA-CG-5723	C2
TCGA_TCGA-CG-5724	C2
TCGA_TCGA-CG-5725	C2
TCGA_TCGA-CG-5726	C2
TCGA_TCGA-CG-5732	C1
TCGA_TCGA-CG-5734	C1
TCGA_TCGA-D7-5577	C2
TCGA_TCGA-D7-5578	C1
TCGA_TCGA-D7-6519	C2
TCGA_TCGA-D7-6520	C1
TCGA_TCGA-D7-6521	C1
TCGA_TCGA-D7-6522	C1
TCGA_TCGA-D7-6524	C1
TCGA_TCGA-D7-6525	C2
TCGA_TCGA-D7-6526	C2
TCGA_TCGA-D7-6527	C1
TCGA_TCGA-D7-6528	C2
TCGA_TCGA-D7-6815	C2
TCGA_TCGA-D7-6818	C1
TCGA_TCGA-D7-6822	C2
TCGA_TCGA-D7-8570	C1
TCGA_TCGA-D7-8572	C1
TCGA_TCGA-D7-8573	C2
TCGA_TCGA-D7-8574	C1
TCGA_TCGA-D7-8575	C2
TCGA_TCGA-D7-8576	C1
TCGA_TCGA-D7-8578	C1
TCGA_TCGA-D7-8579	C1
TCGA_TCGA-D7-A4YU	C1
TCGA_TCGA-D7-A4YX	C2
TCGA_TCGA-D7-A4Z0	C1
TCGA_TCGA-D7-A6EV	C2
TCGA_TCGA-D7-A6EX	C1
TCGA_TCGA-D7-A6EY	C1
TCGA_TCGA-D7-A6EZ	C2
TCGA_TCGA-D7-A6F0	C2
TCGA_TCGA-D7-A6F2	C2
TCGA_TCGA-D7-A747	C1
TCGA_TCGA-D7-A748	C1
TCGA_TCGA-D7-A74A	C2
TCGA_TCGA-EQ-8122	C1
TCGA_TCGA-F1-6874	C2
TCGA_TCGA-F1-6875	C2
TCGA_TCGA-F1-A448	C1
TCGA_TCGA-F1-A72C	C1
TCGA_TCGA-FP-7735	C1
TCGA_TCGA-FP-7829	C2
TCGA_TCGA-FP-7916	C1
TCGA_TCGA-FP-7998	C1
TCGA_TCGA-FP-8099	C2
TCGA_TCGA-FP-8209	C1
TCGA_TCGA-FP-8210	C1
TCGA_TCGA-FP-8211	C2
TCGA_TCGA-FP-8631	C2
TCGA_TCGA-FP-A4BF	C1
TCGA_TCGA-FP-A8CX	C2
TCGA_TCGA-FP-A9TM	C2
TCGA_TCGA-HF-7132	C1
TCGA_TCGA-HF-7133	C1
TCGA_TCGA-HF-7134	C2
TCGA_TCGA-HF-A5NB	C2
TCGA_TCGA-HJ-7597	C2
TCGA_TCGA-HU-8238	C1
TCGA_TCGA-HU-8244	C2
TCGA_TCGA-HU-8249	C2
TCGA_TCGA-HU-8602	C2
TCGA_TCGA-HU-8604	C1
TCGA_TCGA-HU-8608	C2
TCGA_TCGA-HU-8610	C2
TCGA_TCGA-HU-A4G2	C1
TCGA_TCGA-HU-A4G3	C2
TCGA_TCGA-HU-A4G8	C2
TCGA_TCGA-HU-A4G9	C2
TCGA_TCGA-HU-A4GC	C2
TCGA_TCGA-HU-A4GD	C2
TCGA_TCGA-HU-A4GF	C2
TCGA_TCGA-HU-A4GH	C2
TCGA_TCGA-HU-A4GJ	C1
TCGA_TCGA-HU-A4GP	C2
TCGA_TCGA-HU-A4GQ	C1
TCGA_TCGA-HU-A4GT	C2
TCGA_TCGA-HU-A4GU	C2
TCGA_TCGA-HU-A4GX	C2
TCGA_TCGA-HU-A4GY	C1
TCGA_TCGA-HU-A4H0	C2
TCGA_TCGA-HU-A4H2	C2
TCGA_TCGA-HU-A4H3	C2
TCGA_TCGA-HU-A4H4	C2
TCGA_TCGA-HU-A4H5	C2
TCGA_TCGA-HU-A4H6	C1
TCGA_TCGA-HU-A4H8	C2
TCGA_TCGA-HU-A4HB	C1
TCGA_TCGA-HU-A4HD	C2
TCGA_TCGA-IN-7806	C2
TCGA_TCGA-IN-7808	C1
TCGA_TCGA-IN-8462	C1
TCGA_TCGA-IN-8663	C2
TCGA_TCGA-IN-A6RI	C2
TCGA_TCGA-IN-A6RJ	C2
TCGA_TCGA-IN-A6RL	C1
TCGA_TCGA-IN-A6RN	C1
TCGA_TCGA-IN-A6RR	C2
TCGA_TCGA-IN-A6RS	C2
TCGA_TCGA-IN-A7NR	C1
TCGA_TCGA-IN-A7NT	C2
TCGA_TCGA-IN-A7NU	C1
TCGA_TCGA-IN-AB1V	C1
TCGA_TCGA-IN-AB1X	C2
TCGA_TCGA-IP-7968	C1
TCGA_TCGA-KB-A6F7	C2
TCGA_TCGA-KB-A93G	C1
TCGA_TCGA-KB-A93H	C2
TCGA_TCGA-KB-A93J	C2
TCGA_TCGA-MX-A5UG	C1
TCGA_TCGA-MX-A5UJ	C1
TCGA_TCGA-MX-A663	C1
TCGA_TCGA-MX-A666	C1
TCGA_TCGA-R5-A7O7	C1
TCGA_TCGA-R5-A7ZE	C2
TCGA_TCGA-R5-A7ZF	C2
TCGA_TCGA-R5-A7ZI	C2
TCGA_TCGA-R5-A7ZR	C2
TCGA_TCGA-R5-A805	C1
TCGA_TCGA-RD-A7BS	C1
TCGA_TCGA-RD-A7BT	C2
TCGA_TCGA-RD-A7BW	C1
TCGA_TCGA-RD-A7C1	C2
TCGA_TCGA-RD-A8MV	C2
TCGA_TCGA-RD-A8MW	C1
TCGA_TCGA-RD-A8N0	C1
TCGA_TCGA-RD-A8N1	C1
TCGA_TCGA-RD-A8N2	C1
TCGA_TCGA-RD-A8N4	C1
TCGA_TCGA-RD-A8N5	C1
TCGA_TCGA-RD-A8N6	C1
TCGA_TCGA-RD-A8N9	C1
TCGA_TCGA-RD-A8NB	C1
TCGA_TCGA-SW-A7EA	C2
TCGA_TCGA-SW-A7EB	C1
TCGA_TCGA-VQ-A8DT	C2
TCGA_TCGA-VQ-A8DU	C1
TCGA_TCGA-VQ-A8DV	C1
TCGA_TCGA-VQ-A8DZ	C2
TCGA_TCGA-VQ-A8E0	C2
TCGA_TCGA-VQ-A8E2	C1
TCGA_TCGA-VQ-A8E3	C2
TCGA_TCGA-VQ-A8E7	C2
TCGA_TCGA-VQ-A8P2	C2
TCGA_TCGA-VQ-A8P3	C1
TCGA_TCGA-VQ-A8P5	C1
TCGA_TCGA-VQ-A8P8	C1
TCGA_TCGA-VQ-A8PB	C2
TCGA_TCGA-VQ-A8PC	C1
TCGA_TCGA-VQ-A8PD	C1
TCGA_TCGA-VQ-A8PE	C2
TCGA_TCGA-VQ-A8PF	C1
TCGA_TCGA-VQ-A8PH	C2
TCGA_TCGA-VQ-A8PJ	C2
TCGA_TCGA-VQ-A8PK	C2
TCGA_TCGA-VQ-A8PM	C1
TCGA_TCGA-VQ-A8PO	C2
TCGA_TCGA-VQ-A8PP	C2
TCGA_TCGA-VQ-A8PQ	C1
TCGA_TCGA-VQ-A8PU	C2
TCGA_TCGA-VQ-A8PX	C2
TCGA_TCGA-VQ-A91A	C1
TCGA_TCGA-VQ-A91D	C2
TCGA_TCGA-VQ-A91E	C2
TCGA_TCGA-VQ-A91K	C2
TCGA_TCGA-VQ-A91N	C2
TCGA_TCGA-VQ-A91Q	C1
TCGA_TCGA-VQ-A91S	C2
TCGA_TCGA-VQ-A91U	C2
TCGA_TCGA-VQ-A91V	C2
TCGA_TCGA-VQ-A91X	C2
TCGA_TCGA-VQ-A91Y	C1
TCGA_TCGA-VQ-A91Z	C2
TCGA_TCGA-VQ-A922	C1
TCGA_TCGA-VQ-A924	C2
TCGA_TCGA-VQ-A925	C2
TCGA_TCGA-VQ-A927	C1
TCGA_TCGA-VQ-A928	C1
TCGA_TCGA-VQ-A92D	C2
TCGA_TCGA-VQ-A94O	C2
TCGA_TCGA-VQ-A94P	C1
TCGA_TCGA-VQ-A94R	C1
TCGA_TCGA-VQ-A94T	C2
TCGA_TCGA-VQ-A94U	C1
TCGA_TCGA-VQ-AA64	C1
TCGA_TCGA-VQ-AA68	C2
TCGA_TCGA-VQ-AA69	C2
TCGA_TCGA-VQ-AA6A	C2
TCGA_TCGA-VQ-AA6D	C2
TCGA_TCGA-VQ-AA6F	C2
TCGA_TCGA-VQ-AA6G	C2
TCGA_TCGA-VQ-AA6J	C2
TCGA_TCGA-VQ-AA6K	C1
TCGA_TCGA-ZA-A8F6	C1
TCGA_TCGA-ZQ-A9CR	C2
