# Supplementary material for: A Multi-Omics Study on the Effect of Helicobacter Pylori-Related Genes in the Tumor Immunity on Stomach Adenocarcinoma
Source: Front Cell Infect Microbiol. 2022 May 10;12:880636. doi: 10.3389/fcimb.2022.880636 (PMC9127319; doi:10.3389/fcimb.2022.880636)
Supplement: Supplementary file 2 [file DataSheet_2.zip › Supplement Table/Table S3. 706 DEGs were determined between the two HPclusters.xlsx]

## Sheet: uniSigExpTime
id	futime	fustat	MGP	PDE1A	MFAP4	NDN	C14orf132	CYBRD1	RGMA	RCAN2	FHL1	PODN	CLIP3	FERMT2	PDLIM3	RECK	SLIT2	FRZB	MSRB3	OGN	FBLN5	DPYSL3	FBLN1	EFEMP1	RSPO3	GNG11	ACTA2	PGM5	PTGIS	THBS4	SNRPN	CYYR1	INMT	MOXD1	TMEM47	SPON1	LDB2	DACT3	FAM107A	TCEAL7	MAPK10	GYPC	DCN	GHR	BNC2	MYH11	FXYD6	SMOC2	CPE
TCGA-BR-8588	1.06575	0	10.8226	5.0062	9.38704	7.7583	5.62919	8.46614	7.17459	7.20503	8.14853	7.95757	7.78051	8.42701	8.25156	5.68274	6.00059	6.78782	7.01185	6.83155	7.17274	9.68301	8.90481	8.29805	7.51702	7.39799	11.8037	7.29197	7.75255	8.9785	6.46304	6.58524	5.89084	5.32365	7.60701	8.89564	7.03067	6.60346	6.19366	4.81751	4.40209	6.97555	9.62785	4.87051	5.43692	11.6226	5.63095	8.20356	7.37977
TCGA-VQ-A8DU	0.454795	1	8.43302	4.69106	9.25204	6.75301	6.65501	8.6911	6.58408	6.41563	6.15421	7.04404	6.76839	7.57451	6.63717	4.94917	4.36275	6.48489	5.79981	6.58335	6.85274	7.56165	8.40798	6.29531	8.33543	6.74203	10.8802	4.81679	5.03588	5.06822	5.32158	5.71963	6.03606	5.4437	6.8571	7.29214	6.23702	5.17512	4.34247	4.48486	3.83259	6.08392	8.53653	3.76823	4.38472	7.65395	7.62634	7.43956	6.40083
TCGA-HU-A4G9	2.01644	0	5.59163	3.42026	5.84074	4.38769	3.80563	4.83995	3.94105	4.43554	4.19712	4.02621	4.44105	5.17298	3.7461	3.56026	3.55759	4.96851	3.53809	2.73343	3.98806	5.3425	3.75364	3.50819	3.75996	4.87838	7.3641	3.69546	3.36493	3.5287	3.38399	4.59436	3.44305	3.34075	4.48075	4.71138	4.93356	4.03608	3.65461	3.05067	3.21814	3.98426	5.87394	3.32668	3.50674	5.52571	3.38705	3.28294	3.62254
TCGA-CD-A4MG	0.547945	1	8.21749	4.28755	8.02368	6.85687	4.76033	6.7156	4.95678	5.79703	5.52658	5.47071	6.31602	7.06604	6.86158	4.57465	4.77474	5.01398	5.95601	4.85408	5.70826	7.9012	7.35439	5.60178	6.19379	7.58035	10.4245	4.42008	4.59778	4.9743	5.32845	6.08306	3.73153	4.71029	6.46117	6.085	5.99992	5.21864	4.67913	4.34705	3.49794	5.99556	8.84408	3.76933	4.71692	6.55957	4.64715	6.62018	5.67626
TCGA-HU-8602	1.86027	0	6.74541	3.94432	5.11134	6.12968	4.02339	6.52516	4.48907	5.34619	4.93683	5.08496	5.61854	7.35045	6.73468	4.47412	4.39093	5.09469	5.51703	2.82299	4.84014	7.91085	5.54338	5.68039	5.36231	6.31676	10.1229	3.89618	3.55443	3.91105	5.23514	5.95131	3.93341	4.18776	6.78579	4.07325	5.53531	4.74432	4.19325	3.70828	3.20117	6.53751	8.50609	3.60502	4.18478	5.82841	4.49787	7.40926	4.9558
TCGA-VQ-A91S	2.73973	0	8.20136	4.35187	7.53469	5.75989	4.2236	7.29038	5.0944	6.51581	5.90775	6.36027	6.24836	6.76372	5.69644	4.87937	4.08632	7.31297	4.97654	3.43595	5.79162	8.48856	5.95325	5.91499	5.33415	6.50539	9.95411	4.21918	4.93541	4.03771	4.74982	5.81804	4.83686	5.63809	6.66841	9.91635	6.221	4.7869	5.24808	3.50082	3.53345	5.73288	7.68816	3.82366	3.94881	7.76256	4.86077	6.49024	5.71573
TCGA-HU-A4GY	0.0219178	0	11.4599	5.60385	9.87342	7.94365	6.86738	9.2683	7.24598	7.90432	8.03612	7.97823	7.46988	7.87702	7.64239	6.53663	7.4437	7.92024	6.3168	8.92969	7.67708	9.62994	10.4809	9.99559	6.71869	7.83307	10.2449	5.93259	8.36488	9.82672	6.73461	6.94888	7.15863	6.50879	7.53573	8.8253	7.14805	5.70758	7.0679	5.44677	4.72279	7.72336	11.135	5.55927	6.42601	8.89376	5.93863	6.96342	7.72807
TCGA-BR-8365	1.46027	1	12.4701	6.64301	11.4946	9.53853	9.11848	10.6367	10.2445	10.5477	11.4288	9.95687	9.89753	10.3236	10.5317	7.18783	8.32643	10.6494	9.15967	8.64264	8.58777	11.2012	10.3329	9.01027	8.31754	8.88416	13.6456	9.98907	8.62108	10.4018	7.84077	7.92389	8.4256	7.62771	10.103	10.4891	7.86696	9.10988	7.13921	6.58203	5.54098	8.79354	10.8375	6.88287	6.94789	14.0415	8.5387	10.7346	9.58889
TCGA-D7-5578	1.05479	0	9.6842	5.37005	10.6042	7.88945	5.68805	8.12192	7.22195	6.97385	7.01805	8.21382	7.21733	7.15289	7.40711	4.91741	4.83014	7.64387	5.67554	5.31095	6.94842	8.83965	8.93718	7.40255	7.32916	7.81983	10.8212	5.76698	5.51982	7.83462	5.99102	6.42652	4.89928	5.974	7.0488	7.70057	6.63839	6.4039	4.86395	4.34853	4.16815	7.50332	9.5527	4.02229	4.46637	8.70996	6.01714	6.925	6.23646
TCGA-BR-8682	2.71507	0	11.0619	5.72339	10.8331	8.20987	7.51092	10.8756	8.3153	8.12311	9.64978	8.52737	8.09759	9.14292	8.96768	6.31804	7.44685	8.38182	8.12034	8.0813	6.97187	10.3486	10.2236	8.38518	7.15378	7.3385	12.3058	8.80176	7.58894	9.134	6.37101	7.00792	6.51283	7.0402	8.4933	9.27577	7.40581	7.71406	7.11171	5.31948	4.76395	7.19517	10.7906	5.69309	6.34077	12.7617	6.84919	8.90768	7.87112
TCGA-CG-4465	0.750685	1	8.64418	4.34379	7.29585	6.84133	4.50149	7.97204	4.27182	5.64872	5.50705	6.68806	5.9223	7.55137	6.96815	5.42335	4.52706	5.64376	6.17019	4.72064	5.77777	8.2573	6.93688	6.74855	5.94209	6.8164	10.6249	4.14169	4.89245	4.68253	5.45924	5.91946	4.08352	5.23768	6.87003	7.45238	6.62766	4.87026	4.05225	4.45636	3.54973	6.15529	9.66628	4.22935	4.98511	6.44568	4.95015	5.74352	5.89619
TCGA-CG-5720	0.0821918	1	10.0075	4.48752	9.62754	7.26935	4.7022	7.48653	5.71066	6.44944	6.49932	7.87038	6.26139	6.84916	6.50164	4.77282	4.5685	7.71787	5.31182	6.04114	7.11026	7.6508	8.47364	7.57441	5.67047	7.32605	10.5914	6.29769	6.07744	6.79901	5.70866	6.46163	5.10111	5.5126	6.66566	9.7524	6.23009	5.36492	5.99352	4.19134	3.65883	6.87621	9.21109	3.94183	4.20158	7.62955	5.72671	7.16584	6.34426
TCGA-D7-6524	1.48767	0	10.2091	6.3554	11.6824	8.85295	7.17856	9.03423	8.14612	8.45044	8.26411	8.38182	8.18719	8.78649	8.68887	6.08079	4.81586	7.93828	7.20657	6.85681	7.32372	9.6711	10.2838	7.06781	7.66336	8.93274	12.0459	6.69283	6.42988	9.04455	6.27234	7.46067	5.70615	6.79413	8.63736	8.98253	7.84301	7.75727	5.31243	5.51908	5.04844	7.63695	10.7808	4.82922	5.9208	10.1692	6.75527	7.95651	6.70738
TCGA-CD-A486	0.526027	1	9.36827	4.09992	6.87788	6.90325	5.23394	7.01564	5.10063	5.97999	4.68318	6.31959	6.24555	7.45018	6.9085	4.65449	4.90965	5.38855	5.66033	3.48818	6.61758	8.2961	8.51846	6.34057	4.55544	6.78289	10.6931	3.72695	6.1317	5.54376	5.27774	5.3586	4.88156	5.02163	6.13174	7.47057	6.25149	5.65902	3.78254	4.08386	3.31544	6.20145	8.56238	3.67272	4.62951	5.60748	4.93429	5.46967	7.02932
TCGA-RD-A7BT	0.717808	1	7.59643	3.8706	6.7432	5.56203	3.85488	5.7168	4.47285	5.40987	4.92223	5.85163	5.30395	6.30143	5.4636	4.1844	3.64319	6.11014	4.06101	3.40895	5.15792	6.3393	6.04796	5.79498	4.50237	6.32743	9.31549	5.67707	3.27962	4.11015	4.64297	5.21827	4.19116	4.45206	5.65717	8.51739	5.57958	4.24175	4.25032	3.46995	3.39884	5.04401	7.47717	3.54175	3.52293	5.80883	4.13257	6.01808	4.67617
TCGA-IN-A7NT	0.884932	0	9.13537	3.61554	8.50183	7.18775	4.61446	7.57822	4.91485	5.21787	6.6921	6.62081	6.42682	8.94451	7.22333	5.18188	3.95513	4.94203	5.39214	3.48647	5.97111	7.53402	7.83718	6.54079	4.86628	6.53184	9.71336	3.89839	3.32537	4.99269	5.46219	4.50397	4.19299	5.45311	7.13949	7.25905	5.55373	5.86581	3.94173	4.89377	3.49252	6.054	9.11954	3.63074	4.8575	5.60239	5.16038	4.50539	5.77278
TCGA-BR-8296	1.29863	1	9.62871	5.29085	8.95367	6.95877	5.07427	7.965	6.33942	6.81325	6.81313	7.29483	6.96089	7.26322	7.29855	5.50856	5.0806	7.36644	5.62835	4.70865	6.77349	8.26381	7.38148	7.09354	6.59823	7.17453	10.5095	5.49893	5.62627	6.01181	6.45609	6.53048	5.02053	5.90302	7.36219	7.06331	6.87922	6.01447	5.93933	4.53972	4.16248	6.83242	8.38844	4.2876	4.90713	8.6762	5.1587	6.8163	6.93153
TCGA-BR-4187	0.386301	1	12.2398	7.18282	10.8135	9.36839	7.19462	10.3421	8.20971	7.79124	9.25255	8.79194	8.71702	9.40135	9.45143	7.165	7.49661	8.32892	8.08297	9.69091	8.2126	10.6276	11.0313	10.3528	8.5205	9.301	13.0845	8.55013	8.24368	9.86907	7.48513	7.77628	7.1618	7.31852	8.31093	11.0118	8.15733	7.3732	6.33149	6.46958	5.90882	8.06719	12.1357	6.63461	7.00029	11.6993	7.28322	9.42444	8.82027
TCGA-VQ-A91K	5.10137	0	8.31432	4.49286	8.88267	6.95958	5.39162	8.91532	7.68133	5.991	7.80443	7.01147	7.54579	7.76734	7.39772	4.60244	5.3392	6.02691	6.73482	5.43047	5.50881	9.43443	7.72049	5.7559	6.41023	5.8273	11.4217	6.7745	5.22271	8.17949	5.14744	5.61507	4.87299	5.44393	6.64431	7.32758	5.66862	6.3859	4.18298	4.09195	3.52366	5.7952	8.12759	3.87978	5.04872	11.5559	5.40056	6.98034	5.74905
TCGA-IN-A6RL	1.11233	1	10.0623	4.5596	9.38372	6.31682	4.637	8.03247	5.35546	6.18219	6.84845	6.67262	6.19779	7.44678	6.74119	4.99982	4.47634	5.84613	5.04217	6.17977	6.97833	7.44705	8.22583	7.06818	6.11429	7.15115	10.4006	5.22672	5.86299	5.34111	5.90569	5.81957	4.65875	6.12675	6.81885	6.86827	6.43865	5.00117	6.09439	4.45694	3.89459	6.20544	8.82344	3.73731	4.18215	8.48891	4.95336	5.81055	7.01363
TCGA-MX-A5UJ	1.64384	0	9.93438	5.52956	10.1647	8.26975	5.54954	8.58548	7.91915	7.15074	7.48686	8.44981	8.17338	8.5281	8.06402	5.1489	4.77418	7.21597	7.09504	5.87282	6.68013	10.0471	8.54512	7.91732	7.06324	8.10844	12.3375	7.45627	7.10749	8.04163	6.3354	6.79931	5.62025	5.08695	7.4598	9.17668	6.96999	7.05243	5.79627	4.87408	4.49344	7.35748	9.18845	5.06304	5.32841	11.623	6.3334	8.41089	6.61521
TCGA-BR-8286	2.45205	0	10.3727	5.00822	8.89969	7.58049	5.2339	9.54179	5.85477	7.02322	6.98088	7.20567	6.37194	7.54639	7.21204	5.42358	4.66641	8.08014	5.81947	6.42872	6.88187	7.92773	8.35101	7.73107	6.65311	7.75972	10.7573	5.58964	7.05059	5.22446	6.51538	7.13696	5.6204	6.43183	7.7516	7.06936	7.00664	5.30704	4.94976	5.03281	3.86031	6.61909	9.77377	4.38642	4.75544	8.54928	5.25308	7.3379	5.90633
TCGA-R5-A7ZF	0.709589	1	8.23051	3.82702	5.83533	5.59605	5.65051	5.65903	4.38469	4.98801	6.15976	3.91122	5.29119	6.62102	8.66062	3.74237	3.86053	4.10959	4.64417	3.18048	3.99391	9.45539	5.89455	4.31841	4.2918	6.77112	9.13967	3.68933	3.16386	3.83409	7.29652	5.45288	3.77025	3.51101	7.03491	4.43733	5.07007	4.48681	4.09114	3.55189	3.34332	5.19008	7.57823	3.35758	3.61349	5.19938	3.69837	6.85944	5.18828
TCGA-VQ-A8E7	3.11781	0	8.72557	4.29171	8.48433	6.7146	5.36043	7.13604	5.48134	5.9727	5.96729	6.92859	6.29148	6.74234	6.32406	5.00833	4.13292	5.52108	5.3195	5.55598	5.93939	7.82099	8.0897	6.9272	4.951	6.43032	10.031	4.45439	5.7719	4.94151	4.66007	5.90926	5.66663	5.22358	6.71683	8.68014	6.46123	5.26032	5.80443	3.98258	3.47926	5.62543	8.82583	3.80947	4.40463	7.69191	4.48517	6.26333	6.78419
TCGA-CG-4436	0.665753	0	6.66473	3.73159	6.12997	5.24125	3.82417	5.55352	4.02623	4.86385	4.88546	4.47383	5.14987	6.19959	4.87312	4.12196	3.72931	5.15522	4.20002	3.27786	4.35226	5.85328	5.18432	4.90163	3.84389	6.20024	9.31251	3.58164	3.0192	3.68076	4.11043	4.93721	3.35326	3.47494	5.46023	4.80702	5.7277	4.14668	3.51841	3.84956	3.29057	4.77345	7.55146	3.4268	3.65281	5.42199	3.70109	5.27378	4.75656
TCGA-D7-6520	1.56986	0	10.5515	5.44912	10.1814	8.33442	5.6875	9.28842	7.37378	6.45814	6.97599	8.31966	8.34728	7.57408	7.54666	4.84229	5.33517	7.39813	6.28388	6.04608	7.50402	9.28529	8.85315	6.20456	5.89457	7.03213	11.9696	6.56714	7.50689	8.77665	6.02399	5.76452	6.87363	7.27547	6.90544	9.27101	6.20787	7.2497	4.26148	4.76773	4.25315	6.68978	10.0328	4.22342	4.57175	10.4676	6.83974	8.06278	6.2505
TCGA-BR-8676	0.627397	0	7.82569	3.88864	6.45431	5.59874	4.4069	6.27266	5.41417	4.85208	6.03493	4.27348	5.12696	6.38072	5.69763	3.79045	3.94904	6.1769	4.97018	3.62029	4.81557	6.92833	4.79791	4.29777	4.63406	6.79033	9.85985	5.17408	3.65817	5.50807	4.61066	4.9899	4.01283	3.56176	5.7571	4.87568	4.61044	4.77041	4.75326	3.76313	3.22369	6.11677	5.03941	3.41671	3.68733	8.93962	4.56712	4.93436	5.27082
TCGA-BR-6457	1.13973	0	13.0095	6.45623	11.6329	9.4192	7.62482	9.68254	9.55857	8.89941	9.96472	9.90874	9.20793	9.13108	9.58343	6.19426	7.26344	9.35942	7.93853	8.30027	8.70868	10.7952	10.8337	9.2835	7.58659	8.59842	13.391	8.85211	8.59027	11.9967	7.14334	7.27634	8.01139	7.8131	8.46151	10.1802	7.62434	9.03952	7.37627	5.54791	5.12445	8.38842	11.0709	5.5667	6.19611	12.9349	7.84787	10.0431	8.96005
TCGA-D7-A747	0.69863	1	11.9351	5.85988	11.902	9.24033	8.04436	9.13897	9.41826	8.8481	11.0257	8.11598	9.62966	10.1782	10.5447	6.05342	6.00108	9.36018	9.09473	8.17244	7.00099	11.6122	8.66431	7.56732	8.1177	7.92452	13.9067	9.69422	6.13507	8.6851	7.15515	6.10084	6.58944	7.17603	9.11748	8.79569	6.16	8.98654	5.73124	6.41775	4.62961	7.88619	10.4361	5.63956	6.76365	13.5555	7.4325	9.53505	6.90946
TCGA-BR-A44U	1.15616	1	9.94488	4.66511	7.65303	6.81596	5.04728	7.1125	4.47067	5.38171	5.62386	5.76328	6.44215	6.88402	6.69908	4.39216	4.55155	5.16355	5.75734	4.99745	5.4414	7.87927	6.88591	6.25948	5.40971	6.70007	10.5009	4.71665	4.51145	5.28585	4.80752	5.64642	5.30936	4.67809	6.55552	6.28623	5.38978	5.2971	4.01287	4.12701	3.47648	5.21503	8.48666	3.77008	4.41694	7.02951	4.42162	5.21326	5.85264
TCGA-KB-A93G	1.67945	0	10.5319	5.52968	10.639	8.73943	7.25551	9.40801	7.03077	7.40348	6.88467	9.1216	8.66156	9.14702	9.30361	6.91796	5.81995	9.02187	7.73225	4.11313	8.28667	10.3105	9.88637	8.72224	7.39993	8.49685	11.9582	5.38611	8.09273	7.98443	6.46143	7.399	6.18679	7.93195	9.04543	9.64764	7.38642	6.73084	7.0684	5.30598	4.32935	8.30023	12.1632	4.92458	6.47283	9.45734	6.18691	8.00211	6.37746
TCGA-BR-8367	2.19452	1	11.3991	5.9837	10.3684	8.45125	7.40716	10.0382	8.43634	9.63872	10.0472	8.9037	8.72175	9.18835	9.02121	6.30574	6.98269	8.69588	8.28189	7.95676	8.4357	10.2939	8.99593	9.05498	7.00774	7.20334	12.3515	8.68488	7.58281	11.4066	6.77781	7.3387	7.60875	7.33183	8.969	9.69269	7.35237	7.89305	6.98657	5.22809	5.14307	7.2388	10.9778	6.2069	7.0985	12.8029	6.99613	9.58243	7.77796
TCGA-D7-A6F2	1.30411	0	8.78083	4.26728	8.2669	6.33315	4.942	7.90691	6.05819	5.94588	6.00654	7.05122	6.65456	6.58904	7.10041	4.73829	5.30168	7.1553	5.10391	5.78928	6.02449	8.98348	7.74249	6.94329	6.48165	6.01764	9.64259	5.2902	5.79056	4.46242	5.13807	5.13926	5.1303	5.77594	6.3022	6.32778	5.87531	4.82159	4.17087	3.97627	3.63708	5.95078	8.73498	3.846	4.64496	8.78983	4.94593	6.94263	5.42262
TCGA-D7-6521	1.54521	0	10.5727	5.71516	10.377	8.16048	5.21363	8.50654	7.50674	7.22281	6.81973	8.51335	7.21413	7.68458	7.55126	5.50108	6.59204	7.46473	6.24441	6.03282	7.57424	9.17563	9.04137	8.99568	7.01202	7.04954	11.4819	5.8899	5.84975	7.89669	6.71129	6.43828	5.00078	6.69498	8.59595	8.33351	6.76366	6.57444	5.95818	4.36378	4.36329	7.05503	9.76847	4.50497	4.67746	9.23728	5.97952	8.63967	7.43875
TCGA-CG-4466	1.58082	0	7.69828	4.1866	6.89496	5.33901	4.18396	6.26955	4.2787	5.55921	5.24325	4.92556	5.29517	6.54772	5.2142	4.4917	4.221	6.10666	4.63546	3.40402	5.97721	5.76545	5.52304	4.89615	4.07089	6.19002	9.78735	5.24472	3.32198	3.76747	6.5795	4.89014	4.10336	4.77334	5.56555	8.02272	5.63703	4.5408	4.08185	3.75887	3.42003	4.74616	7.4497	3.86169	3.71639	6.47628	3.88964	4.63343	4.32306
TCGA-CD-8524	1.06301	0	12.2738	5.58276	9.05287	7.96367	5.66715	9.84094	5.98012	7.45381	7.55034	8.3833	7.02651	7.68933	7.89067	5.19196	6.27745	8.00934	6.94255	6.27958	7.39368	9.82597	8.10892	7.54589	5.51513	7.9543	11.9424	5.99227	7.172	7.87726	6.0643	6.84339	6.69472	6.09588	7.71493	7.91765	7.16481	7.09077	5.08258	4.7141	4.17614	7.09985	9.57961	4.81164	5.16651	9.65681	5.66475	7.10261	8.19365
TCGA-BR-7723	2.39452	1	9.78938	4.97495	7.92784	6.6125	6.83306	8.03659	6.82953	5.79611	6.2942	7.3562	6.71269	8.25969	6.84175	5.63624	6.45777	6.32205	6.14724	6.03386	6.67234	10.146	10.7516	8.06647	5.45052	6.52657	10.3443	4.6709	7.82649	7.53038	8.12709	6.34207	5.75637	6.57798	7.08377	9.16114	6.74635	6.38548	5.49532	4.17005	3.77717	6.58348	9.36115	5.2236	4.94613	6.34184	6.2679	7.86729	6.8668
TCGA-VQ-A91X	0.791781	1	5.52066	3.51144	6.13297	4.69501	3.62859	4.43916	3.97884	4.34042	4.21458	4.63443	5.2572	5.10632	3.83396	3.62336	3.58339	4.89759	3.48131	3.22217	4.26352	5.61035	4.88692	3.77198	3.79754	4.62977	7.88957	3.69207	3.03612	4.46347	5.40701	3.90047	3.36906	3.73547	4.38698	4.32271	4.58843	4.15153	3.54952	3.22785	3.20013	4.05421	6.11687	3.31451	3.46647	5.32574	3.66397	5.10117	3.78408
TCGA-BR-6801	3.35068	0	9.56054	4.40822	9.81264	7.3829	5.73271	6.94709	7.85148	6.06162	7.63195	6.62753	7.08141	7.67458	7.80547	4.37409	4.31818	7.30155	6.39687	5.25708	5.74392	9.12298	7.49455	6.61571	6.4938	6.47294	11.7036	6.9052	5.09437	6.7839	5.10192	5.42545	4.90525	5.29193	6.46853	7.23433	5.62703	6.9592	4.38875	4.07005	3.91395	6.25152	8.46149	3.97414	4.60511	11.0126	5.75034	7.83433	6.30863
TCGA-IN-A6RN	1.6274	0	8.54167	4.30315	8.14126	5.75724	4.55955	7.99297	5.15613	6.26339	5.94403	6.25461	5.89391	6.71	5.85314	4.42091	3.94801	6.26746	4.45729	4.10669	6.14228	6.45951	6.13848	6.15837	4.79017	6.19225	9.64353	4.89452	4.26708	4.60084	4.79267	5.19825	4.10057	5.50249	6.5918	5.99641	5.93807	4.70616	5.08598	4.33394	3.49222	5.18348	7.87427	3.76793	3.58881	7.76148	4.62786	5.14339	6.15968
TCGA-VQ-A928	0.476712	1	9.85387	5.49209	9.20769	7.70993	5.8874	8.25386	6.90528	6.65208	6.14409	7.51386	7.25483	8.02963	6.87137	5.22927	6.2479	6.60753	6.54117	6.36305	5.89185	9.14924	8.3031	5.93543	6.15635	7.25727	11.5133	5.47184	5.79177	8.8757	5.40671	6.36837	5.78976	6.53448	7.52551	8.38979	6.62792	6.12648	4.64841	4.51193	4.06515	6.18936	9.65681	4.39033	5.43717	9.34762	5.63182	6.25019	6.54738
TCGA-BR-7958	2.46301	0	10.1402	5.0636	8.71843	7.61409	4.97741	8.00517	6.34803	7.50187	7.42592	7.44458	7.56059	7.72472	7.99048	5.2318	5.92419	7.50938	5.95949	3.97332	6.46008	9.20463	7.12175	6.94858	7.53231	7.02494	11.2162	6.32166	6.91009	7.73104	6.42943	6.26408	5.60908	6.42608	7.5963	7.22527	6.6311	6.03407	5.11496	4.02722	3.67759	7.67888	8.79622	4.44228	4.78204	9.85585	6.02511	7.81933	6.8167
TCGA-CG-4305	1.32877	0	10.7741	5.43997	9.06945	7.3189	5.72843	8.84198	5.68178	6.22513	6.54225	8.02747	6.93052	7.96574	7.80782	5.4646	6.4613	7.13969	5.96508	6.99879	6.5676	9.15124	9.14805	8.53016	6.03708	6.88193	10.5116	4.90719	7.18377	8.26739	6.31077	6.00589	5.5584	6.80522	6.97923	8.55312	6.94056	5.10768	5.44983	4.95886	4.46665	6.58738	10.1887	4.6109	5.67295	7.7454	5.7104	6.24523	6.65345
TCGA-CD-A48C	0.967123	1	10.4095	4.43546	8.20153	7.41681	4.9185	7.96606	4.77772	4.99067	5.18582	6.70714	6.41415	7.13349	7.292	4.9593	5.53956	5.12221	6.10536	5.46929	6.16424	8.7619	7.81291	7.5827	5.00816	6.80336	11.3394	4.1212	7.39569	6.69474	5.54735	5.42233	6.40928	5.37239	6.62118	8.77531	6.30091	5.23027	3.6745	4.86111	3.60197	6.4397	9.21942	4.44442	4.73277	6.29907	4.49302	6.35726	7.00643
TCGA-HU-A4GX	1.68767	0	8.20649	4.05128	7.63801	5.689	4.03405	6.50248	4.95524	5.43009	6.11636	5.77523	5.51684	6.32456	5.90723	4.30532	3.86286	5.77805	4.72578	3.44345	5.50462	6.814	6.06577	5.93276	5.27255	5.81618	9.61405	4.8437	3.65916	3.79288	6.3244	5.08136	3.88686	4.53376	8.74588	6.01118	5.32674	4.74771	4.40534	3.83176	3.38037	6.15926	7.2863	3.61932	3.81568	8.37231	4.26808	6.20582	5.43275
TCGA-BR-8382	2.08767	1	8.57141	4.23277	8.87971	7.38432	4.65125	7.69703	5.72804	5.74966	6.32848	7.38438	6.80882	7.37621	7.01906	5.30937	4.75891	5.88923	6.02141	4.833	6.62664	8.70352	7.97415	6.70603	6.11171	7.15376	11.0297	5.44248	5.57565	5.92792	5.48332	5.87621	5.61519	5.77154	7.46304	7.10917	6.28458	5.90671	4.78071	3.94741	3.45018	6.42858	9.34266	3.73389	4.90964	8.7784	5.43679	6.89346	6.3794
TCGA-IN-AB1V	1.31233	0	8.16301	4.21286	8.78087	7.39387	6.11827	7.95506	7.33488	6.79247	7.59908	6.1979	7.2891	7.25594	7.0268	4.73772	4.70037	5.38084	6.56887	5.17738	6.13766	8.54019	8.2824	6.66735	5.86862	6.07216	11.2039	7.0866	6.07756	4.50678	6.18485	5.60309	5.01564	6.26293	7.43399	5.98818	5.60297	5.6414	5.6699	4.09451	4.38502	5.71471	7.9304	4.68279	4.73039	11.047	4.24742	6.8985	8.04915
TCGA-CD-8532	0.969863	1	10.021	5.07424	9.55476	7.48676	5.43903	8.75449	6.52472	7.51472	7.1252	7.9985	7.21952	7.52853	7.38836	5.28083	5.74112	8.07647	5.87265	5.31825	7.00184	8.80373	7.87247	8.11361	7.19562	6.51445	10.8657	6.17474	6.84009	7.06059	7.00157	6.29406	6.15989	6.67027	7.59464	8.87142	6.21856	6.16639	7.4392	4.3271	3.82526	7.27136	9.35819	5.44509	4.56642	9.72203	5.90075	7.9252	6.87702
TCGA-IN-8663	0.282192	1	8.62945	4.27422	7.06341	5.95511	4.71503	6.538	5.34274	5.35625	5.66961	5.66822	5.94467	6.74879	6.56017	4.40836	4.861	5.68419	5.6589	3.66213	5.06283	8.13228	5.40599	5.30812	6.77761	5.67507	9.89113	4.7902	4.36852	6.19703	4.66349	5.43907	4.17718	4.72979	6.30867	5.33169	6.28763	5.64724	3.6091	3.87665	3.28119	5.25151	6.69197	3.84221	4.30962	8.64571	4.18794	6.05357	6.00496
TCGA-VQ-A91D	0.975342	1	8.27004	3.86129	6.03439	6.66717	4.17961	7.38531	4.68145	4.48815	4.94192	6.12559	6.43387	7.00545	5.58035	4.72443	5.09416	4.36067	5.48616	3.11099	5.00644	8.0114	7.1069	5.97001	5.3197	6.07937	10.777	3.62441	4.38587	5.00523	4.77714	4.92902	4.29398	4.83779	6.38447	8.57823	5.38178	5.24494	4.13321	4.05034	3.11532	5.95175	8.73295	3.71116	4.66856	5.39672	4.26321	5.03184	6.2625
TCGA-KB-A6F7	5.30137	0	7.52554	4.35214	7.41128	8.36445	4.22144	6.57428	4.44923	5.7941	5.63888	5.52283	6.37502	7.8662	4.96347	4.67938	3.84399	6.4679	4.59996	3.37939	6.15002	6.5757	8.09618	8.21682	3.92848	6.61348	9.17191	4.24052	5.27807	3.72621	5.31201	5.65822	3.94206	5.29181	5.37554	7.72922	5.71555	4.60659	4.60643	4.01632	3.77266	6.1502	6.94125	3.52754	3.6937	5.46845	5.06217	4.55633	5.98413
TCGA-VQ-A91V	3.55342	0	7.03218	3.97775	8.0179	5.86572	4.62599	6.35291	4.44757	5.66647	5.57742	6.35324	5.46418	5.98286	4.71119	4.46965	3.83309	5.45244	4.69776	3.75409	5.47569	6.24364	5.89886	4.88303	3.93606	5.73152	9.00511	4.51656	3.83002	4.02933	4.34554	5.791	4.49226	4.31128	5.76369	5.95399	6.15815	4.40861	4.70441	3.46151	3.35408	4.68245	7.5041	3.67849	3.7632	7.61877	4.34201	5.4064	5.52058
TCGA-VQ-A8PM	0.156164	1	8.9292	5.5572	9.58646	7.07655	5.21424	8.50802	6.0911	7.90884	7.15248	7.3317	7.54073	8.01981	6.8436	5.24554	4.9649	7.0332	5.97391	4.38171	7.03848	8.08168	7.8876	6.9809	6.42677	7.42667	10.8982	5.49163	4.69444	6.27706	5.95917	6.86186	5.19907	5.80663	7.83389	8.07864	6.79216	5.82964	5.20045	4.61726	4.35619	6.86217	8.80694	4.60046	4.61375	9.29575	5.11659	6.46898	6.97131
TCGA-CD-8529	1.02466	0	9.54123	5.459	10.0727	8.20653	6.1166	8.78203	7.40898	7.3445	7.26774	7.89317	7.77545	8.32361	7.38504	5.59721	5.70643	7.45214	6.86698	5.03748	7.45387	9.77283	8.78626	8.18175	7.37221	7.45553	11.6679	6.83354	6.93773	7.76603	6.6785	7.33586	6.9389	6.87011	8.09489	8.06738	7.29373	7.06542	6.26258	5.0263	4.1335	7.51811	9.36892	4.63439	5.28963	10.7575	6.56546	7.55842	7.36112
TCGA-CG-4460	1.83288	1	8.63003	4.58584	8.45023	6.17779	5.69167	8.60291	4.81861	6.41182	6.92797	6.57966	5.72162	8.01121	6.4988	5.3959	4.76934	6.3589	5.55808	3.59142	6.32427	7.33606	7.25947	6.85365	5.68587	6.59155	10.6432	4.97736	4.10451	3.94817	7.72553	6.04451	4.6596	5.86122	8.41971	7.00324	9.43682	5.00893	4.44805	4.29126	3.64488	5.4635	8.5131	4.9538	4.01795	7.69998	5.52586	6.44344	7.29214
TCGA-BR-A4J9	0.0383562	0	11.6894	5.46395	11.6157	9.38241	8.63281	9.41262	10.3427	9.64108	11.7096	8.49917	9.9062	10.7155	10.6391	6.354	7.50639	10.282	9.55103	7.73013	7.82362	11.2699	8.35866	7.77021	8.34089	8.54934	14.0664	10.3421	7.4421	9.09938	7.47952	6.96346	8.17944	6.4132	9.61299	9.83211	6.96541	9.29822	6.92614	6.44779	5.41313	8.42456	9.82135	6.22768	6.73612	14.4124	8.29585	10.4943	8.86952
TCGA-B7-A5TJ	0.917808	0	9.55871	4.36372	8.88959	6.56121	4.79291	7.0785	6.33487	6.08016	6.34102	6.80574	6.40518	6.66492	6.23335	4.12509	4.22418	6.72374	5.52696	5.47831	5.76973	7.9388	6.75703	6.33629	5.42826	6.53622	10.4628	5.09453	5.17419	6.67686	4.88283	5.34947	5.01629	5.21874	6.19284	6.03963	5.73011	5.19166	4.26488	3.67504	3.52819	5.66304	8.3593	3.73001	4.05005	9.22884	4.85517	6.79803	5.08814
TCGA-IN-A6RS	1.04932	0	8.6287	4.08159	4.85368	5.65596	4.0787	6.76424	4.22711	6.05119	4.78519	4.18404	5.51588	6.67382	5.56653	4.10074	3.72915	5.22551	4.66601	2.99846	4.87483	6.70883	5.32677	4.73839	3.97821	7.33117	9.89936	3.57715	3.25112	4.69953	5.13281	6.66431	4.02638	4.3314	6.41324	4.44927	6.07854	4.24174	3.77982	3.83394	3.21584	6.03854	7.21666	3.36577	3.5417	6.10327	3.63613	4.14066	4.95617
TCGA-D7-A6EZ	1.69315	1	8.37691	4.07458	6.94123	6.53815	4.06136	6.86838	4.54443	5.68088	4.50305	6.22393	6.12674	7.03256	6.28747	4.56974	5.0063	6.21152	5.18678	3.58785	5.42685	7.69627	7.00925	6.15536	5.74435	7.14806	10.3195	4.0561	5.15486	5.25416	5.40359	6.12941	3.3586	5.29175	6.32118	6.59765	5.85992	4.65486	3.80399	4.17451	3.29968	6.52406	8.97124	3.58669	4.23769	6.01839	5.01582	5.50267	5.37672
TCGA-BR-7717	1.51233	1	10.2384	4.66319	9.56514	7.7982	5.27244	7.61524	6.88631	7.24364	7.39099	7.12427	7.12289	7.4289	7.76468	4.6249	4.56206	7.96473	6.057	4.8906	6.27621	8.5004	7.43461	6.64009	6.94822	7.18915	11.7405	6.32261	5.77752	6.85035	5.90369	5.8564	5.18803	5.19831	7.0499	6.97748	6.08289	6.89342	4.66922	4.45933	3.98047	6.83024	8.31497	4.15232	4.30394	10.0819	5.76086	8.37016	7.2034
TCGA-CD-8527	0.59726	1	9.80258	4.52985	8.27846	6.70141	4.67852	7.04869	5.91574	5.34556	6.44698	6.66589	6.9818	6.95618	6.44096	4.17571	4.40007	6.33503	5.73646	4.99184	6.10508	8.57399	7.88385	6.4924	6.38134	6.63607	10.9451	5.27694	4.90451	7.18576	5.23285	5.37169	5.53597	5.08655	6.82405	5.67357	5.54154	6.00859	4.05659	4.56616	3.51663	5.89033	7.85876	3.62106	4.28742	9.02031	5.48377	6.49149	5.71005
TCGA-IN-A6RR	0.561644	1	8.53896	4.03252	8.4995	6.04134	4.43796	6.33866	4.51979	6.01129	6.04755	5.79241	5.83545	6.46617	5.37707	4.37838	3.84094	6.7136	4.91011	3.61333	5.97836	6.40937	6.27577	5.93474	4.40885	6.88936	9.9404	4.43954	4.66462	4.29406	4.81302	6.16414	4.2544	4.38502	5.99133	5.7265	6.22852	5.0651	5.58104	3.95668	3.73328	5.83969	7.91622	3.8016	3.87669	7.31075	4.12583	4.56568	6.03206
TCGA-BR-6452	2.89041	0	8.07078	4.49252	9.37039	7.25305	4.89113	7.50428	5.98031	6.43008	6.33972	7.53032	6.53567	7.4046	7.07254	5.28884	4.65429	6.15956	5.81137	4.31374	6.45288	8.53981	8.14944	7.54528	5.79536	6.32206	10.4886	4.64824	6.10958	7.3863	5.61733	5.60661	5.08502	6.22	7.21475	7.00098	6.27486	5.45037	4.38987	3.58136	3.71484	6.31066	9.40591	4.01224	4.48512	7.12477	5.45345	6.82185	5.61281
TCGA-BR-8592	0.523288	1	12.0806	6.1344	11.2165	9.19665	8.38503	9.93739	9.81142	10.0817	11.0871	9.74346	9.926	10.1801	10.3175	6.84909	7.51845	10.0996	9.10143	9.05196	8.4715	11.2754	10.2887	9.15551	8.36735	8.05139	13.7301	10.1127	8.57394	10.2085	7.48985	7.26977	7.94579	7.09545	9.3621	10.3814	7.76464	9.14827	6.75952	6.00538	5.45809	8.17705	10.8264	6.6622	6.71464	14.3364	8.0159	10.2969	8.76102
TCGA-D7-8573	1.62466	0	6.83447	3.94159	6.55707	5.60031	4.18819	5.9322	4.77841	5.1503	4.80477	5.882	5.31081	6.17627	5.07339	4.39244	4.01395	5.5421	4.23018	3.55871	4.8188	6.51708	5.77251	5.5532	4.47365	5.41282	9.24224	4.23963	4.16975	4.38321	4.50748	4.88584	3.84204	4.55093	5.51244	4.90721	5.35017	4.60602	3.61027	3.51717	3.37441	4.85609	7.14166	3.44826	3.8877	6.45155	3.95109	4.92093	4.34186
TCGA-D7-A6F0	1.85753	0	8.01641	4.75333	8.94	6.91552	4.43809	8.50827	5.05642	5.65411	5.46702	6.97427	7.27747	7.29578	5.82673	5.00725	4.937	6.67391	4.60322	3.33864	6.81741	9.28662	11.19	9.71646	5.2796	6.53518	9.25286	4.00016	7.87967	6.00067	6.84346	5.72861	5.19644	6.29634	5.96888	9.26498	6.04878	5.09248	4.32326	3.78019	3.52794	6.26476	7.86694	3.8141	4.00492	5.99932	6.75386	6.14352	6.76491
TCGA-FP-A8CX	0.0191781	0	7.73927	4.12355	8.07021	6.28071	5.02618	6.54701	4.95018	5.7648	6.02338	6.137	5.66618	6.27588	5.93835	4.27492	4.15	5.13095	4.6225	3.3188	5.69705	6.69683	6.45681	5.61342	4.54912	6.06019	9.88879	4.50544	3.98578	4.78642	5.54271	5.34293	4.1432	4.48592	5.99517	6.42513	5.55459	5.21831	5.21737	3.85891	3.45794	5.96992	7.2825	3.68796	3.81632	7.94317	4.02192	5.64915	5.51332
TCGA-D7-8570	2.06027	0	9.09781	4.82887	7.4533	7.24207	4.90076	7.48235	5.38142	6.30617	6.09949	7.60584	6.79893	6.92797	7.10149	5.00138	5.54826	6.70709	5.35651	3.71257	5.82063	8.56596	7.52766	6.27462	6.56727	6.39866	10.2643	5.00986	5.1311	7.84453	6.19501	5.76919	4.83695	5.67166	6.66329	6.36489	5.91672	5.32625	4.35255	4.11011	3.46937	7.08345	8.28026	3.76143	4.73515	8.19317	5.29344	6.19899	6.21546
TCGA-BR-6453	1.32877	0	11.6727	5.17597	10.4616	8.19864	5.92915	8.42405	7.09151	7.0782	7.57511	8.11689	7.07846	6.85536	7.26761	5.34639	5.67067	8.07226	5.54932	7.80988	7.60762	8.07862	10.7142	7.87809	6.94992	8.24009	10.932	6.10852	5.72017	8.26858	7.13011	6.81068	6.50175	5.6206	6.97233	8.84954	7.26545	6.44961	6.76121	5.33381	4.3489	8.27168	10.3083	4.70926	4.90538	8.61912	6.36669	7.74794	7.60026
TCGA-HU-A4GP	0.747945	0	7.92762	4.26858	8.1685	6.00579	4.80648	6.71924	4.88909	6.42341	6.77018	5.73515	5.90102	7.10212	5.79485	4.625	3.79406	6.23024	5.023	3.48415	5.48648	7.25162	5.63739	5.62484	5.42167	7.16993	9.88322	4.7535	4.31259	4.0219	4.40937	6.09045	3.95282	3.9235	6.75125	6.25858	6.49968	5.24991	5.25496	3.9517	3.61203	5.08382	7.58377	3.79042	4.02066	8.31775	4.3493	5.46183	5.42926
TCGA-HU-A4H8	0.739726	0	7.33974	3.92927	6.65191	5.00146	4.3009	6.14297	4.91761	5.73812	5.54407	5.04506	4.84767	5.83743	4.8422	3.87178	3.64034	5.66672	4.39032	3.16512	4.94662	6.714	4.58599	5.00293	4.60449	5.79814	8.94809	4.89509	4.31729	4.30375	4.21514	5.45836	4.12578	3.5705	5.45913	5.3107	5.58762	4.36719	4.45698	3.22776	3.247	4.66626	6.44132	3.42238	3.63379	7.21423	4.08841	4.99213	4.99141
TCGA-VQ-A8E3	1.81096	1	7.5391	4.3811	7.01194	5.66147	4.47157	6.40598	4.87078	6.02285	4.9021	5.69476	5.93974	6.57527	5.15311	4.68712	4.39432	5.82707	4.66719	4.04049	7.61093	7.13756	6.25228	5.67429	4.75393	6.52416	9.10344	4.15467	4.21901	4.1285	5.23743	6.10893	4.02301	4.76583	6.04708	5.85681	6.02276	4.89309	5.11054	3.68246	3.52059	5.88003	7.83697	3.71439	4.17901	5.78986	4.17357	5.08111	5.31304
TCGA-KB-A93H	3.13699	0	7.05086	3.54827	5.28228	4.92506	3.67285	6.87882	4.34247	5.29373	4.2183	4.0494	4.95781	5.40694	4.41776	3.68823	3.60164	6.22352	3.83693	3.30755	4.43683	5.50882	5.98196	4.29968	3.94444	5.84693	9.50897	4.22619	3.26812	4.23443	3.94943	5.01536	3.60184	3.45854	4.79904	4.03717	5.375	4.35327	3.71067	3.32202	3.38113	4.66122	5.94735	3.27261	3.56977	6.12102	3.75592	4.20177	4.84241
TCGA-BR-8297	0.616438	0	11.9901	5.99918	11.6976	9.39009	8.43153	9.29347	9.70714	10.0466	11.5008	8.9134	9.78725	10.4809	10.8506	6.39292	6.89828	9.46921	9.3384	8.01676	8.10273	11.5381	8.9569	8.66363	7.984	8.1825	13.9054	10.1032	8.13491	9.5601	7.29242	6.78664	7.75645	6.29173	9.40842	10.0146	6.63371	9.18152	6.4591	6.334	5.14593	8.27214	9.76957	6.10472	6.52664	14.2522	7.89272	10.5289	8.52544
TCGA-HU-A4GF	2.15068	0	7.77899	4.05553	6.34336	5.03943	4.28308	7.9528	4.32372	6.43798	5.07127	4.28367	5.3791	6.59262	7.08462	4.54183	3.73645	6.6498	4.86105	2.92708	5.85437	7.04447	5.5586	4.45562	4.29288	7.14012	9.5338	4.09246	3.89431	3.54985	4.42018	6.52292	5.21221	4.25352	6.16882	5.763	6.87161	4.57537	4.46563	3.41282	3.27353	5.94387	7.55537	3.55821	3.79489	5.9931	4.48879	5.2229	6.06391
TCGA-HU-A4GT	0.542466	0	6.96175	3.7126	7.64906	5.84008	3.89357	6.72939	4.4008	5.12009	4.57386	5.36789	4.92606	5.99467	5.29062	4.09778	3.70571	5.53414	4.40227	3.23253	4.99227	6.74892	5.7556	5.31112	4.32667	6.52714	9.09156	4.02923	3.50419	4.63448	4.3592	5.26555	4.20971	4.06206	5.70147	8.15225	5.37883	4.6029	3.84296	3.855	3.26166	5.38988	7.90505	3.47235	3.83168	5.49836	4.10706	5.6942	4.31396
TCGA-VQ-A91A	3.28767	0	8.89391	4.81789	9.72963	8.18273	6.30025	8.37531	5.61662	6.76794	6.47469	8.00512	7.69493	8.38895	7.45197	6.21958	5.20915	8.51427	7.17607	4.58584	7.37308	9.7897	8.87373	7.87176	6.75025	8.04755	11.7393	5.03856	7.36174	4.81253	5.82084	6.94487	6.44291	6.7097	8.33086	8.82798	6.97187	5.92514	4.54925	4.679	3.98607	6.93202	10.8372	4.36794	5.6128	8.47693	5.30438	7.0002	6.87786
TCGA-VQ-A8PX	5.38082	0	7.40236	3.80735	6.90199	5.08033	4.79651	7.01366	4.16257	5.58746	4.95231	5.79564	5.32052	6.07333	4.04038	4.38251	3.63364	5.61113	4.05021	3.10614	5.29903	6.46334	4.4353	4.15586	3.7172	5.51743	8.60673	4.08989	4.05833	3.83154	4.52704	5.54106	3.66602	3.9661	5.22941	4.98688	5.99383	4.35573	4.14998	3.49527	4.06217	5.472	6.76159	3.48062	3.64247	6.16649	4.28151	3.88002	7.01754
TCGA-IN-A7NR	0.542466	0	9.437	4.61338	9.47898	7.35226	5.4825	7.55096	7.30647	6.88251	7.4022	6.80419	6.62939	6.86815	7.18826	4.92552	4.73361	5.2896	5.56455	5.64032	6.24259	7.90871	8.37951	6.79419	6.13473	7.13726	10.6364	6.01541	4.78854	5.92943	6.17568	6.15664	5.32288	6.37557	6.98053	6.97739	5.95463	5.76585	5.81744	4.41132	3.91824	6.63884	8.66652	4.80607	4.47012	8.99153	5.16631	5.95172	6.94036
TCGA-HU-A4G8	1.89041	0	6.70579	4.21817	8.05422	5.95632	4.39096	6.69716	4.88912	5.83984	5.46629	5.78614	5.84032	6.80648	5.75404	4.51863	3.8677	6.30623	4.82007	3.10098	5.47684	7.28151	6.03401	5.12113	5.31133	6.43693	9.79	4.2103	3.4024	4.08447	5.10695	5.98637	4.49827	5.35828	6.4102	5.7717	6.03291	5.05988	4.21555	3.72735	3.50341	5.89373	7.89933	3.77663	4.01468	6.81726	4.08773	5.95842	5.25879
TCGA-CG-5724	1.00274	1	7.85055	3.6956	6.18242	6.91522	4.715	7.28976	4.46455	4.26651	5.01753	6.62799	6.50565	6.39356	7.1413	4.34814	4.55418	4.25147	4.90838	3.31624	5.23094	7.74204	7.44981	6.43308	4.25699	6.56213	10.3651	3.77588	5.08414	4.45968	4.76958	4.69675	3.84232	4.92718	5.52425	7.89408	5.69675	5.25989	3.54767	4.28126	3.22965	6.41688	8.95741	3.65454	4.33691	5.11786	4.8995	5.53013	6.00239
TCGA-BR-4201	2.57534	1	11.4775	6.56682	10.2949	8.18326	6.41818	9.73402	5.27948	7.48492	7.87091	8.29527	7.86884	8.75619	9.11876	6.38275	6.33231	5.82884	7.24051	8.0586	6.9638	9.51642	9.54838	8.82555	7.68532	8.13201	12.1577	6.16151	7.07956	7.97152	6.6094	6.66159	4.92476	7.07106	8.24479	9.29131	7.81698	6.27436	5.84284	5.77281	4.42696	7.05511	11.4143	5.41427	5.94699	9.73712	6.01989	8.10435	8.02177
TCGA-CD-5799	1.08493	0	9.86765	4.11965	7.98011	7.16172	5.23512	6.79853	5.86891	5.36783	5.31978	6.74074	6.75625	6.98598	7.37456	4.3909	5.17945	5.83937	5.58414	4.81989	5.72838	8.41324	7.93771	7.24583	5.65973	7.00203	11.1699	5.2335	6.55269	7.51365	5.09232	5.61522	5.57544	4.8189	6.2791	6.91106	5.88924	5.79633	4.19122	4.28985	3.42482	6.2981	8.51573	3.9203	4.39579	7.71603	5.14153	6.1535	7.03473
TCGA-HU-A4H0	0.175342	0	7.544	3.71877	7.7336	5.63566	4.2612	6.30544	4.86013	5.98853	5.70088	6.01926	5.91623	6.27072	4.68243	4.71712	3.91539	6.15872	4.49072	3.28426	5.9925	6.35471	6.07648	5.94319	5.1965	6.41129	9.30789	4.30621	4.35573	3.86403	5.14009	5.9168	4.34601	4.4045	6.01248	6.0085	6.07053	4.52318	4.7301	3.60763	3.3693	6.04515	7.40468	3.57844	3.84749	6.78648	4.49492	4.77879	5.11857
TCGA-FP-A4BF	0.460274	1	11.5351	5.40133	7.54729	7.71488	4.90185	8.91028	5.1168	5.682	5.52676	7.88464	7.32376	7.63903	8.01272	5.62648	6.06297	6.60039	6.40229	5.33029	7.14013	9.4032	7.84183	8.43266	5.77641	7.57834	11.9502	4.65663	6.78351	7.16403	6.44575	5.53308	6.46202	6.57815	7.54858	7.55076	6.5059	5.36339	4.38545	4.66914	3.74422	7.04127	10.0754	4.75804	5.15951	6.12856	4.82388	7.21994	7.40146
TCGA-BR-8380	0.0575342	0	12.2998	6.0189	11.5473	9.60688	8.86717	9.90233	10.453	9.25711	10.7456	9.81873	10.3413	10.2449	10.3298	6.75826	8.1194	9.73519	9.22143	8.39906	8.39059	11.5936	9.92661	9.24356	8.26079	7.8138	13.9005	10.448	9.03492	10.4067	7.25229	6.69789	8.62943	7.069	9.3395	10.5232	7.51016	9.402	7.19701	6.02897	5.43875	8.35705	10.2185	6.63725	7.01743	14.6555	7.96795	11.0595	8.82728
TCGA-VQ-A91Q	1.73425	1	9.79503	5.06426	9.26371	7.39075	6.236	9.98484	6.02297	6.49688	6.33267	8.18069	7.26391	7.94829	7.70176	6.0107	6.05843	6.52807	7.25596	4.06512	6.66084	9.1018	8.8009	7.08469	5.2714	8.56446	10.731	4.78975	5.96004	5.00369	5.55851	6.86258	7.35871	7.16139	8.10878	7.89106	7.17172	5.27888	4.67799	4.99074	3.93917	6.06966	10.0124	5.81669	5.28802	7.66032	5.60497	7.52785	6.72972
TCGA-FP-7829	1.6274	0	7.87159	4.84821	9.62504	7.68636	5.005	7.73772	5.33767	6.48663	5.77646	7.59507	6.72472	7.27699	6.95604	5.00407	4.3939	7.1643	5.68228	3.58737	6.51238	8.17594	8.10306	6.87887	4.52281	6.65421	10.7262	4.59645	3.99791	5.78264	5.24227	6.42508	4.99587	5.65561	6.85773	6.89736	6.64856	6.2561	4.77201	4.53242	3.77832	5.97729	9.46259	4.08954	4.4936	7.3376	5.35081	7.2134	5.62845
TCGA-HF-7134	4.35068	0	8.27254	4.47064	8.11949	5.48927	4.83146	7.22238	4.19119	6.51533	5.83002	6.42529	5.74586	7.34065	6.3075	4.81442	3.8012	7.32545	5.46078	2.78699	5.56489	7.80254	5.24306	4.88055	3.63373	7.30599	10.5165	4.29704	3.75405	3.49789	5.13183	6.34228	3.95757	4.53907	6.8283	5.58992	6.54256	5.67508	4.52864	3.58384	3.36242	6.45785	8.42342	3.81468	3.72782	7.75164	4.76692	5.27778	6.06328
TCGA-CG-4441	1.16712	1	8.60419	4.98627	9.50267	7.36824	5.06853	8.48404	6.14548	6.26437	5.67044	7.97983	6.85557	7.6209	7.36831	5.28811	5.3548	6.65318	6.23836	4.48219	6.61703	8.66235	9.0259	7.51996	5.42111	6.83647	10.9033	4.43569	5.1221	5.84007	5.15794	5.6922	5.01867	6.44643	7.43014	7.50085	6.59301	5.8458	4.42621	4.53693	3.7018	6.17505	9.64565	4.06646	4.89326	6.16883	5.41881	7.33453	6.58757
TCGA-FP-8631	0.0465753	0	8.96033	4.74321	9.37574	7.23375	5.91314	7.74479	5.63349	6.58906	6.34504	7.69187	6.74016	7.45663	7.58569	5.4753	4.87722	6.51569	5.99578	4.26375	6.47684	8.05168	7.89216	6.79455	5.82474	7.10876	10.9783	4.51782	6.1317	5.46826	5.68422	5.85297	5.74985	5.5433	7.81338	7.57398	6.83393	5.73705	4.41556	4.59763	3.67331	6.11173	9.22971	3.95572	4.83292	8.00833	5.10463	6.76769	6.49653
TCGA-BR-4279	0.79726	1	13.0809	7.56895	9.32237	8.88663	6.47508	11.0962	6.38809	8.33287	8.77505	8.03322	7.35019	9.24443	9.4617	6.53718	7.04526	11.2079	8.15408	8.76013	7.75778	10.3621	9.60162	9.48169	7.53276	9.41045	12.6422	7.63757	7.63428	9.43424	7.3501	7.2598	7.32763	8.57065	9.05264	9.90382	7.36378	6.80128	5.88846	6.42544	5.47135	7.76255	11.9804	7.22972	6.06457	10.1318	6.78335	9.38463	9.31094
TCGA-IN-A6RJ	1.03836	0	7.35749	3.66873	6.92755	7.1491	6.01421	6.82487	8.04684	4.54405	5.55164	4.8298	4.93442	5.40997	5.2054	3.85421	4.04734	4.4962	4.65097	3.71533	4.54716	6.50482	7.23783	5.83968	4.54768	5.87498	9.38823	4.84418	4.25656	5.31993	5.74753	5.2776	4.01397	6.99985	5.30089	5.26904	5.18868	4.60325	4.62784	3.21482	3.46976	5.76051	7.48912	4.33837	4.02657	8.09633	3.55489	4.61745	5.82851
TCGA-VQ-AA6J	2.29589	0	8.00488	5.06807	8.36698	6.53146	4.82881	8.5594	5.00064	6.50747	5.84051	6.29273	6.91655	7.1917	6.22751	4.77095	4.88646	6.91902	5.16505	3.64559	6.09959	8.16407	7.32137	5.70691	6.03627	6.74525	9.80008	4.3241	4.05848	4.34129	5.67573	6.57868	4.38716	5.54686	6.55006	5.87336	6.83694	5.08842	4.73229	4.16287	3.71351	6.34208	8.29544	3.6587	4.59333	7.02942	5.11607	6.19885	5.98492
TCGA-CD-5800	1.09589	0	7.97414	3.95772	8.64186	7.62493	5.94465	7.30447	6.39229	6.2797	6.2978	6.41768	6.35842	6.67825	6.48932	4.54951	4.20059	6.64409	4.78654	4.00542	5.91443	8.18368	9.45674	6.52974	5.69768	6.9222	10.4624	4.70261	4.83451	5.82763	4.87454	5.41751	4.92469	4.73212	6.17742	6.60517	6.03542	5.70581	4.86969	3.59566	3.52365	6.07195	8.25022	3.52568	3.98619	7.66668	6.58123	6.17347	6.83054
TCGA-VQ-A8PQ	1.30411	1	11.7659	6.46933	10.0991	8.56828	6.15553	9.96072	6.59543	8.36586	7.42761	8.78315	8.59366	7.90306	7.66806	6.75922	7.56257	8.71971	6.36914	8.14102	7.61979	9.20166	9.2673	8.76481	6.86084	7.57645	10.811	6.22391	6.84201	8.31564	7.45466	7.34299	7.42431	7.03336	8.35602	9.01574	7.84926	6.53713	6.33084	5.08502	4.3734	8.13103	10.419	6.32049	6.13621	8.26775	6.20747	8.14661	9.38396
TCGA-B7-A5TN	0.786301	0	9.7765	5.13776	11.2398	8.46772	5.637	9.06327	6.25	7.08808	6.57343	9.11851	8.11154	8.40837	8.40448	6.17203	4.8979	7.38143	6.84017	5.45571	7.60294	9.07968	9.08155	7.90992	7.286	7.47453	12.344	5.08361	5.20534	5.39247	6.64484	6.3386	6.21738	6.86065	8.66508	8.47734	6.89469	7.09757	4.78648	5.30198	4.05158	6.85228	10.3541	4.71778	5.27702	8.24662	6.06633	9.15926	6.41949
TCGA-VQ-A8E0	1.53973	1	7.9476	4.0562	6.87749	5.52956	4.84889	7.02119	4.13824	8.2117	5.39712	5.173	5.25233	7.41407	5.01182	4.49316	3.67152	6.06772	4.80649	3.42376	5.53083	6.83101	6.09337	5.80459	3.98822	7.07823	9.30461	4.19842	3.5622	3.80817	4.27668	6.43438	4.10176	4.03033	6.83464	5.31967	6.67413	4.42305	4.33701	3.69968	3.49547	5.22121	7.28232	5.6153	3.75945	6.8609	4.21181	4.82805	4.76317
TCGA-CD-5803	0.934247	1	11.716	6.21884	11.2503	9.23366	6.57789	9.84263	8.64892	8.17647	8.95401	9.47862	8.76724	8.76006	9.70089	6.28156	6.89266	8.62004	7.5977	7.87009	8.13779	10.8234	10.0463	9.78858	7.33749	8.67221	12.4993	8.42916	8.37257	11.2858	7.31976	7.34724	7.05566	8.11381	8.0157	9.50956	7.58189	8.23292	6.87786	5.8375	4.89659	8.55536	10.8054	5.20524	6.0609	12.3069	7.77095	9.10415	7.88652
TCGA-BR-8371	0.983562	1	11.3695	6.14163	11.436	9.98657	9.03384	9.37603	9.47446	11.5409	11.496	8.9181	10.2944	10.0773	10.4757	6.69957	6.82621	9.80513	8.88927	8.55826	7.43609	10.8236	9.21647	7.52882	9.07984	8.4269	14.3066	10.4652	9.21392	9.18851	8.14562	6.64145	8.47421	6.93654	10.3285	10.71	7.29595	9.47298	7.4369	6.15933	5.43964	8.70736	10.0671	6.58786	6.68424	14.3699	7.95438	10.8195	9.9235
TCGA-VQ-A8PU	2.27945	1	6.87238	4.16232	7.01866	5.32896	4.02978	7.06696	4.14617	5.44689	5.69222	6.1681	5.41048	6.31214	4.46298	4.47846	3.70668	6.11	4.61875	3.06838	5.32999	5.85639	4.96762	5.26501	3.95935	5.97326	9.80067	3.96801	3.52272	3.52657	4.39031	5.30275	4.1984	4.40151	5.64151	5.52168	5.9897	4.73355	4.01905	3.68584	3.31563	5.1051	7.21673	3.47838	3.7636	6.93556	4.21765	4.61661	5.00297
TCGA-BR-8284	0.671233	1	10.9906	5.78074	10.1449	7.74802	6.01942	8.54998	8.08903	7.79031	8.37312	8.72153	7.72404	8.51174	8.30956	5.86675	6.02867	8.81305	7.19615	7.26248	7.6744	9.78641	8.2539	9.03589	6.84055	7.64019	11.7348	7.464	7.22834	10.367	6.18518	7.19336	5.88923	6.46346	8.32991	8.02018	6.98654	6.94384	5.57585	4.68289	4.09025	7.5415	9.5241	4.98615	5.48902	11.5274	6.19053	8.13187	7.42251
TCGA-VQ-A8PD	1.3589	1	9.62052	5.80326	9.87012	7.61658	6.37486	8.45749	7.84914	7.95558	8.01603	7.8588	8.08399	8.19009	7.84274	5.85573	4.88209	7.56123	6.79081	5.5803	7.07315	9.22378	8.18641	7.13833	7.24899	7.71636	11.6049	6.1935	5.7487	5.87135	6.36444	7.21735	5.82488	6.26448	8.67979	7.71563	7.38102	6.49085	6.19996	4.76936	4.55978	7.11188	9.02934	4.53299	5.40569	10.6471	5.54427	7.34121	6.39534
TCGA-VQ-A922	0.753425	1	8.9237	5.36943	9.61156	8.85207	6.71054	8.21672	7.32855	7.71526	7.06491	8.0516	7.40055	8.66391	7.70832	5.88365	5.67466	7.53983	6.80582	5.58968	6.81536	9.4475	9.2807	7.53471	6.264	7.53306	11.4711	5.07657	6.46038	6.39609	6.908	7.2918	6.26087	5.97121	7.71915	8.2792	7.49843	6.21751	4.95146	4.922	4.04927	6.35579	9.41326	5.22787	5.23632	8.27949	6.31935	6.64253	8.39325
TCGA-VQ-A8PB	2.85753	1	7.04469	4.19955	6.94722	6.52042	4.16595	7.02716	5.34128	5.34389	4.95894	5.79433	6.25537	7.43931	6.53312	4.73996	4.22499	4.67639	6.07976	3.49346	5.31002	8.1044	6.84785	5.61059	5.64516	6.54855	10.7745	3.80344	3.47922	4.47615	4.79799	5.59863	4.28117	5.33305	6.93132	5.78206	6.03962	4.7556	3.7448	4.35861	3.32242	5.66036	8.69256	3.81085	4.59205	6.81649	4.35736	5.18906	5.17293
TCGA-FP-8210	0.419178	1	12.8236	6.89594	12.2165	9.23113	7.56567	10.3028	9.08335	8.48551	9.29403	9.78501	8.97443	9.33675	9.24144	6.88682	7.39644	9.16944	7.973	9.44984	8.18371	10.9888	11.2287	8.68722	8.65793	8.52826	13.076	8.78916	8.15723	11.2708	7.22638	8.18679	7.4504	7.7287	8.97098	10.1742	7.8952	8.29602	7.27532	6.14794	5.42595	8.29526	11.4001	6.13475	6.92639	12.4012	7.11099	9.58684	8.98581
TCGA-RD-A8N0	3.3863	0	11.4496	5.82416	10.2753	7.39287	6.15093	9.26763	6.83704	7.58413	7.86176	8.21185	7.4211	7.89095	7.72966	6.08219	6.16023	7.74408	6.28782	8.47229	7.77666	8.6534	9.53272	8.29202	7.189	7.41552	10.9413	6.29253	6.01961	9.57324	6.8935	6.70883	6.10854	6.14629	7.98211	8.49432	6.98979	6.02647	5.68353	4.65341	4.40786	7.36685	10.469	5.3367	5.18726	9.90429	5.26877	7.25192	7.9339
TCGA-BR-8289	0.221918	1	11.4527	5.26818	9.87161	7.68646	6.22408	9.71048	7.5951	6.51858	8.24559	8.68389	7.3041	8.18429	7.92677	5.86455	5.84463	8.23578	7.11024	6.85666	7.7179	9.34279	10.1751	8.2103	6.72483	6.96978	11.715	7.22282	7.37939	11.5759	5.77246	6.05643	6.59156	6.74357	7.75617	8.09578	6.24633	7.06366	5.28798	4.66014	4.1949	6.84542	9.72806	4.31652	5.11301	10.9752	5.68257	8.24138	6.95991
TCGA-HU-A4GJ	1.78082	0	9.02942	5.17928	9.91058	7.33028	4.90247	8.41429	6.16441	7.15342	7.52022	6.6418	7.18804	7.1055	7.10808	5.62355	4.87528	7.22104	5.24209	5.94058	6.64294	8.3551	8.12719	7.159	6.28038	6.84462	9.95134	5.93779	5.47646	6.81966	7.40299	6.47406	4.8141	6.03558	6.9713	7.22638	6.47407	5.53062	6.87229	4.50436	4.40867	8.10883	9.02438	4.62305	4.47857	8.62573	5.40125	6.5807	7.12177
TCGA-HU-A4H3	2.41644	0	7.6639	3.94508	6.74043	5.9323	4.18183	6.38403	4.57641	5.4059	5.30665	5.42655	5.489	6.31817	6.84429	4.18705	3.87774	5.38509	5.27386	3.34354	4.70159	7.11823	5.49865	5.4638	5.36078	5.66809	9.90065	4.39018	3.7935	4.13587	4.47103	5.02171	3.97897	3.874	6.58074	8.67495	5.5278	5.15615	3.78316	3.95156	3.28055	5.37203	7.27917	3.39056	4.09775	7.62979	4.425	5.08094	5.7824
TCGA-BR-A4QL	1.34521	1	7.18448	3.50619	6.16866	5.6193	4.04529	5.81992	4.73286	4.20116	5.0266	4.1986	5.44202	5.76202	5.6738	3.60937	3.98762	5.13804	4.69875	3.28872	4.37606	6.48533	5.15727	5.25819	4.84163	5.34764	9.21198	3.7907	3.31835	5.09412	4.16673	4.12475	4.3255	3.91452	5.04394	4.40131	4.5754	4.303	3.48544	3.79142	3.23252	4.93842	7.01419	3.29704	3.81839	6.81677	3.83175	8.11847	4.81044
TCGA-BR-7716	3.31507	0	9.61735	5.06774	9.49615	7.66233	4.86249	8.29045	6.75224	7.03559	6.99099	7.97044	7.13534	7.33273	7.47738	5.36209	5.18876	7.88277	5.87392	4.60844	7.19541	9.83648	9.87985	8.16527	6.86219	6.09369	10.944	5.97304	6.22101	6.525	6.28791	5.82758	5.47885	6.55304	7.50207	7.647	6.35418	6.19137	5.13605	4.22755	3.86798	6.78337	9.27032	6.66634	4.38425	9.6037	5.60547	8.19557	9.12429
TCGA-HU-8608	1.75616	0	7.20662	4.43895	7.0686	6.20422	4.72271	6.80967	4.6946	6.57974	6.01744	6.27134	6.21503	7.41598	5.05276	5.211	4.44456	7.05787	5.22584	3.46976	5.89994	7.30754	6.58684	7.27932	4.64114	7.14916	9.89647	4.25147	3.0271	3.54509	6.26529	6.78204	4.6933	5.12751	6.41252	5.97882	6.83572	5.10466	4.48959	3.75596	3.51034	7.22614	7.97329	4.35494	4.95079	6.38176	5.05387	5.52388	5.67661
TCGA-F1-A72C	0.947945	0	9.60212	4.78286	9.34689	7.37459	5.95991	7.47598	5.41425	6.7384	6.86624	6.66266	6.76012	7.58529	7.24936	5.22192	4.56358	6.38541	5.9364	3.76571	6.90777	10.9204	8.08975	6.54549	6.28136	7.27014	11.5029	5.01236	4.02369	5.51528	5.87294	6.30147	4.97705	4.87262	7.47426	8.41251	6.34013	6.12786	5.65407	4.47227	3.72913	6.11536	9.23775	3.98438	4.84918	8.36286	5.47804	6.72289	6.30712
TCGA-VQ-A8P3	3.10137	0	9.94954	4.46977	9.18381	6.59527	5.26967	7.57978	5.13903	6.21164	6.51893	7.0805	6.47205	6.98776	6.49573	5.05057	4.697	5.85708	5.94265	4.5738	6.48942	7.88486	7.49174	7.32348	5.54621	7.59084	10.8646	5.17867	6.2139	5.59702	5.21403	6.23771	5.11944	5.51321	7.15382	6.84017	6.33962	5.26355	4.81307	4.26951	3.67242	6.08865	8.83287	3.72511	4.49428	8.71793	5.4913	6.14038	5.66387
TCGA-BR-7704	2.93699	0	8.74058	4.4875	8.81891	7.15723	4.20533	7.16938	5.76836	6.27989	6.48558	6.35579	6.40419	6.78559	7.07691	4.64046	4.18315	7.14865	5.18671	3.8279	6.14867	7.51294	8.95058	6.62589	6.19307	7.25874	10.9645	4.58514	4.7624	4.64959	6.12586	5.98023	4.75086	5.04113	6.80335	5.55208	6.11437	5.83132	4.54603	4.22914	3.59033	7.18938	8.57484	3.52761	4.0269	7.78306	4.94086	8.811	6.11658
TCGA-VQ-A91N	1.56164	1	7.1526	4.44806	8.31408	6.01258	4.86598	7.37717	4.73084	6.1069	6.43163	6.30298	5.9251	6.68662	5.73509	4.78837	4.02098	5.71331	4.98792	4.32758	5.84845	7.17407	6.2916	5.54907	4.88004	6.42946	9.78088	4.85914	4.28624	4.24225	4.63864	5.70385	4.46355	5.1017	6.96005	6.59246	6.0287	4.97498	4.08149	3.81707	3.66995	5.15843	8.27276	3.73307	4.05004	8.1371	4.18186	5.80111	5.35047
TCGA-CD-A4MH	1.01644	0	8.62967	4.28998	8.50151	6.72302	4.7359	7.09381	5.52766	6.05129	5.73274	6.98922	6.24482	6.45221	6.1899	5.01959	4.30575	7.16463	5.29421	4.62455	6.27159	9.11417	9.62199	6.4001	6.28103	5.70061	10.1622	4.29609	5.04225	4.26408	4.9083	5.18388	5.27097	5.83096	6.69466	6.03104	5.79939	4.76537	4.46716	3.8885	3.54656	5.40511	8.58909	3.82554	3.92487	7.69621	5.55429	7.3148	5.26213
TCGA-EQ-8122	0.665753	1	10.3369	4.96468	9.53702	7.90423	6.18962	8.0542	8.23252	6.9152	7.79758	7.61175	7.45949	8.1543	8.34869	5.15356	5.76596	7.73848	6.8817	6.32245	6.70839	9.67613	8.63331	7.06657	6.98846	7.4766	11.826	7.34957	6.63303	8.3188	5.6851	6.5168	6.014	5.98797	7.63727	9.3071	6.64787	7.25031	5.28806	4.57317	4.09692	6.9161	8.63386	4.49147	5.21788	11.2634	6.16114	8.38931	6.76993
TCGA-VQ-A91Y	0.810959	1	11.61	6.09716	11.2746	8.69532	6.98963	8.83422	9.86793	7.75499	9.61771	8.18094	9.41077	9.86992	9.23885	5.94142	7.40084	8.34628	8.69373	7.18018	6.83351	11.6366	8.62109	7.60979	8.68406	7.33126	13.397	9.22705	6.68974	9.68911	6.67413	6.77167	6.55955	7.15605	8.72245	9.30845	7.14302	8.42679	5.7254	5.73062	4.33497	7.37688	9.79958	5.67733	6.62484	13.7325	7.14548	8.89892	6.58231
TCGA-CG-4438	4.50685	0	9.92891	5.08241	8.46786	6.65995	5.17591	9.23343	6.15886	6.62961	7.35921	6.4611	7.00867	7.72676	7.40249	4.82632	5.04658	8.10757	6.13917	4.41505	5.72681	8.63321	6.42481	7.25004	6.75072	6.1792	11.3509	5.83978	5.13854	7.48318	5.773	4.97196	5.56114	6.37277	7.00163	7.40707	5.74447	5.64514	4.40765	4.18853	4.02914	6.01445	8.32791	4.20564	4.49521	9.79047	5.69468	8.14777	6.00548
TCGA-ZQ-A9CR	0.0657534	1	10.1214	5.0296	8.6444	7.86843	4.97918	7.67704	5.93305	6.6971	6.46177	6.35018	7.00716	7.98611	7.98649	5.28882	4.06826	6.54038	6.28704	4.35625	6.44753	8.89227	6.99521	6.71189	6.74921	8.63887	10.9337	4.36215	4.63524	5.68099	6.294	6.77607	5.25023	5.11588	7.85551	6.99528	6.8413	5.44516	5.16923	4.49596	3.81181	6.97727	9.27568	3.61696	4.68607	8.32547	4.69848	6.62014	6.17187
TCGA-BR-8690	0.890411	0	10.3295	4.71905	9.16373	7.43228	5.3115	7.83773	6.06851	6.35433	6.87261	6.96084	7.18143	7.15519	7.95807	4.98445	5.15336	6.59374	6.18607	4.26924	6.25345	8.41217	7.49454	7.2627	7.10816	6.13153	11.2069	5.62203	6.51992	5.96432	5.92353	4.68757	6.15551	5.83913	7.20817	6.93058	5.57745	5.94179	4.5351	4.26133	3.67377	6.58863	8.35592	3.7585	5.18622	9.39791	5.51201	7.49961	6.47105
TCGA-CG-4440	0.334247	1	8.29796	4.29598	6.73944	5.57447	4.3741	7.11091	4.48824	5.12978	5.42813	5.82309	5.55544	7.92763	6.28625	4.70756	4.54865	4.87263	5.95434	4.76514	5.09851	7.13454	7.33098	6.83295	4.59225	6.044	9.81054	3.91237	4.72736	4.90389	4.44661	5.3169	3.65381	4.46891	5.93814	6.4307	5.93056	4.43691	3.85779	3.80742	3.35195	5.29226	7.66914	3.73013	4.21324	5.80486	4.56536	5.36328	5.52632
TCGA-BR-6802	2.57534	0	8.2322	3.90254	8.18729	6.88269	4.81355	6.97435	6.64434	6.06418	6.44256	6.71002	6.52923	7.24952	6.56499	4.64913	4.78207	6.16287	5.5354	3.70601	6.28907	8.17281	7.37162	6.6445	6.47469	6.78681	10.645	5.10286	5.2467	6.13147	5.63235	6.06236	4.54791	4.81427	6.9056	7.08818	6.1645	5.985	4.97872	3.97717	3.48135	6.60969	8.3116	3.82568	4.43188	8.74997	4.9198	6.30397	5.73865
TCGA-VQ-A8E2	3.6137	0	10.6149	5.57783	11.0889	9.26798	7.61652	8.6099	7.89214	7.76166	7.69208	8.51422	7.83335	8.60428	7.99332	6.18801	6.50492	8.17986	7.0092	6.7033	7.64537	9.74389	9.93354	8.84582	6.58509	8.13242	12.0232	6.44124	7.13718	6.76789	6.45834	7.06446	6.67935	6.67157	8.27607	9.55926	7.55713	6.72108	6.14301	5.19623	4.64484	6.89882	9.94522	4.99325	5.20504	9.77724	7.19846	8.92082	8.42502
TCGA-D7-6818	1.03014	1	9.71603	5.11659	8.92004	8.20466	7.168	8.75094	6.70898	8.29019	7.23784	8.41623	8.12781	7.79701	7.69772	5.43136	5.83619	6.65346	6.32333	5.61874	6.92026	9.64353	9.84914	7.62466	7.07407	7.69076	11.4439	7.66062	7.56369	8.73645	5.95399	6.65303	5.92025	6.81064	7.35921	8.86029	6.89255	6.67482	5.07462	4.74653	4.8926	7.42882	9.98846	5.72557	5.51525	9.75949	6.4452	7.9999	11.3125
TCGA-RD-A8N9	2.96712	0	11.9852	6.80675	10.7564	8.31017	6.48546	9.73593	7.27772	8.06803	7.93652	9.38287	8.50069	8.45476	8.22755	6.4365	6.30082	8.05805	7.16478	7.20613	7.61942	9.79284	10.1482	8.50557	7.70981	8.39091	11.8449	7.22425	7.27564	8.63021	6.53923	7.50462	6.99596	7.44042	8.49957	9.85817	7.77365	6.78651	5.54198	5.09247	4.66249	7.32506	10.6391	4.94705	5.93527	11.2215	6.4788	9.17187	7.96481
TCGA-D7-6525	1.11233	1	10.1167	4.71696	10.2326	7.79741	5.37288	7.79779	6.06242	5.98006	6.20509	8.29849	6.97776	7.64463	7.59539	5.09651	4.79281	6.62669	6.01516	5.61296	6.45372	8.64553	8.82071	7.21163	6.99785	6.43475	11.0695	5.18584	5.08647	6.3048	5.6847	5.22572	4.60263	7.05305	6.85108	7.05275	5.89541	6.81692	3.88323	4.32922	3.6165	6.42173	9.98705	3.87437	4.73893	8.68079	6.02648	7.86472	6.94048
TCGA-HU-A4G2	2.02466	0	9.68214	4.61501	7.68476	6.21615	4.69306	7.13011	4.58744	6.72149	6.08817	4.93677	5.78911	7.57416	5.40577	5.01244	3.98843	6.98395	5.53933	3.39015	5.23321	7.13134	4.39028	5.84058	4.02492	9.14067	10.3442	4.2305	3.05933	3.76905	4.99388	6.95801	3.98282	3.76435	6.61813	5.71847	7.13487	4.85643	4.65407	4.35614	3.40948	6.81565	7.98421	3.9404	3.77075	7.5935	4.69747	5.01454	4.55192
TCGA-B7-A5TK	0.789041	0	11.9209	5.6104	9.61642	8.45538	5.32862	8.48496	7.40808	8.16025	8.83656	8.02165	8.5101	8.56717	8.96993	5.80086	5.46803	8.01961	7.17575	5.46535	7.56873	9.90074	7.50943	8.28018	8.549	8.03603	12.324	7.61674	7.28381	8.64346	6.92999	6.30658	6.60735	6.61906	8.31381	8.46407	6.40121	6.48985	5.07827	5.06741	4.07213	7.23952	8.59112	4.73813	5.04488	11.0196	6.78131	8.7993	6.86063
TCGA-SW-A7EB	0.482192	0	8.83022	4.40264	9.16577	6.62195	4.82813	8.36577	5.23632	6.4469	6.57071	6.40338	6.29105	7.49906	6.54474	4.877	4.55502	6.26874	5.05991	4.64081	6.51723	9.36045	9.33357	7.62461	5.46267	6.86495	10.0094	4.87003	6.67456	4.5138	6.1734	6.17645	5.29115	4.86726	6.69674	7.75753	6.56116	5.13465	5.48233	4.07981	3.74698	6.24706	8.12051	4.1444	3.92902	7.32341	5.54764	5.93084	6.91991
TCGA-BR-7959	2.76712	0	12.3787	5.78688	10.6421	8.56311	7.03913	10.0631	8.71963	8.01642	8.3228	9.06381	8.15337	9.3509	9.67578	6.27655	7.74116	7.32172	7.94484	6.95813	8.27308	10.8927	9.4133	9.0405	8.53866	7.393	12.7931	8.39395	9.0931	10.0536	6.09699	6.90229	7.72086	7.84381	9.23898	9.34206	7.04796	8.24207	5.93623	5.37276	4.17728	7.43853	10.5034	5.14769	6.24236	12.0003	6.62617	8.58714	8.76248
TCGA-CG-4301	0.252055	0	10.1729	5.91828	9.28077	7.69335	5.57614	8.89251	5.4031	7.29527	7.20859	7.33268	6.94785	8.43967	7.76983	5.98596	5.70287	7.65731	6.66241	5.02149	6.81208	8.59915	7.59884	8.25073	6.54176	7.76306	11.4623	5.4057	5.05558	6.75136	6.44602	6.7046	5.18207	6.38701	9.49732	7.64988	7.72685	5.73745	4.77743	5.36464	4.29313	6.06807	9.72829	5.09363	5.10126	8.59124	5.3979	7.55597	7.57617
TCGA-BR-8060	0.953425	1	10.5815	6.15967	10.0675	9.6571	8.14396	8.75398	7.1759	8.37824	8.08407	8.18308	7.73406	9.14019	8.36802	6.45282	6.85535	6.93064	6.7329	6.63127	7.13329	9.66423	9.09888	8.69332	7.80925	9.59575	11.765	7.83407	8.28387	9.84956	6.63503	6.53568	6.30693	7.53926	8.4827	9.1022	7.22775	6.91104	5.88872	4.68169	5.26783	7.11659	9.46505	4.66129	5.21549	11.2439	6.30776	8.03434	12.462
TCGA-RD-A8MV	10.1918	0	9.18281	4.25489	8.40539	6.29616	4.68028	7.45904	5.15135	6.15414	6.22682	5.88842	6.21602	6.64881	5.80235	4.93022	4.11545	6.35019	4.70203	4.29692	6.0326	7.43221	6.73235	6.23903	5.3876	6.90188	9.55444	4.67974	4.26301	4.00678	5.80593	6.40351	4.63828	5.0953	6.60942	6.82943	6.60772	4.74049	5.62038	3.85679	3.63949	6.51961	8.36051	3.77808	4.20295	7.47709	4.96524	5.79291	5.6863
TCGA-BR-8484	2.09863	1	10.3733	5.33795	9.05444	7.23459	5.29573	9.62208	6.14634	7.34049	6.78699	7.7	7.01517	7.2605	7.02584	5.62906	6.07024	8.86196	6.02104	6.22471	7.01829	8.70687	8.41806	8.19599	6.61064	6.75618	10.0742	5.66002	6.72253	7.51854	6.57286	6.79197	5.92332	7.07913	7.55744	7.57926	6.81722	5.28275	5.62001	4.38959	4.10092	6.7637	9.43508	4.89143	4.87946	7.93284	5.8033	7.87201	7.10379
TCGA-HU-A4GC	0.271233	0	10.2225	4.55465	8.72407	6.47471	4.94882	9.82029	4.88008	5.95117	6.17695	6.51624	6.02767	6.56687	6.37608	4.73343	4.55059	6.26987	5.40057	5.91257	6.30055	7.25159	7.79958	6.80341	5.54037	6.90182	10.1368	4.72446	6.18382	6.75567	5.08852	5.79904	5.01263	4.40898	6.32691	7.1651	5.93538	5.03333	5.14388	4.35378	3.53501	5.82976	8.93512	4.04559	4.27146	7.80999	4.30855	5.34196	6.21049
TCGA-BR-6564	2.17534	1	13.0381	5.87915	11.7881	9.87868	8.529	9.59953	10.3085	9.17573	11.0311	10.2257	9.77436	9.77332	10.7336	6.43071	7.44623	10.0972	8.86471	7.82086	8.40291	11.3288	10.0275	9.13264	8.40068	8.87049	14.0908	10.1188	7.68793	11.2783	7.66596	7.21829	8.63788	6.84573	8.9435	9.76846	7.34041	9.66689	6.54935	6.39504	5.21808	9.05304	10.8113	5.58679	6.45111	14.2223	8.44626	10.338	8.96757
TCGA-HU-A4GU	0.547945	0	5.84246	3.45124	6.48685	5.74685	4.1651	6.09481	4.25247	5.04271	4.47055	5.41134	5.59291	6.17808	5.68362	4.21617	3.96561	5.13529	4.84954	3.35296	4.89759	7.87425	6.04009	5.52231	4.2339	5.49345	9.06731	3.7446	3.33338	3.96965	4.13936	4.81011	3.7087	4.03838	5.78668	5.27939	5.12309	4.52405	3.73867	3.32496	3.17593	4.83427	7.85462	3.54334	4.162	5.64815	4.2054	6.65346	4.56777
TCGA-BR-8059	1.20274	1	10.4783	5.12565	10.586	8.78777	6.81004	8.71136	8.13434	7.37455	8.17784	8.03725	8.61632	8.75075	8.95566	5.77403	5.80423	7.36666	7.56847	5.19756	7.13465	9.89624	8.82162	7.08099	7.78199	8.01395	12.1401	7.96148	7.08969	7.45876	6.11842	6.47433	6.10021	6.39309	8.13614	8.37556	6.7526	7.65867	4.98906	5.44449	4.31861	7.66373	9.97921	4.71232	5.95624	11.9025	6.69828	8.0472	7.37596
TCGA-CD-8528	1.0274	0	6.71307	3.9932	7.22503	6.66232	4.84958	7.80393	4.60658	5.6195	5.00169	7.40925	6.18088	7.12976	7.23609	4.91915	4.60841	4.46944	6.04167	3.54088	6.09186	8.54577	8.00371	5.82873	5.26541	5.5405	10.1072	4.16628	4.09575	4.81283	5.01152	5.51287	4.22696	4.79314	7.19459	10.7332	5.67385	5.56486	3.99113	3.80362	3.28593	5.48878	8.61869	3.89239	5.13393	5.62108	5.04764	5.3095	5.61904
TCGA-BR-6710	0.747945	0	8.13433	5.16859	9.66169	7.29047	6.25316	8.31263	6.74655	8.22359	8.59765	6.9582	6.42885	7.74427	7.46814	4.98052	5.19125	7.41565	6.30053	5.03235	6.60762	7.78076	7.63256	6.98752	4.91048	6.67991	10.9763	6.7635	5.88127	5.90787	7.26783	6.27272	4.7447	4.77946	7.21617	7.93379	6.44261	5.91573	7.59331	3.95217	4.18133	6.47762	8.95385	5.38323	4.36901	10.6103	5.37652	7.67251	7.61532
TCGA-BR-8291	1.66301	1	12.5936	6.18941	10.7793	8.6991	7.39424	10.4979	7.99044	7.38728	8.47258	10.1897	7.98288	8.7111	8.67434	7.01115	7.9402	8.61919	6.82941	9.69807	9.01007	10.1374	11.3642	10.6725	7.7456	8.82487	11.2192	6.43675	9.24936	11.8048	6.74998	7.64931	7.82096	6.39164	8.22028	11.0387	8.03635	6.3256	7.56809	5.60309	4.89166	8.13986	11.476	6.14068	6.9782	9.03547	6.04956	8.80257	8.49606
TCGA-D7-6526	1.43288	0	8.45825	4.00539	8.8199	6.59146	4.97555	7.16932	6.32051	5.63154	6.40254	6.69649	6.58415	6.78167	7.14338	4.35236	4.67007	6.88857	5.55087	5.09549	5.83595	8.1094	8.00228	6.41121	5.9841	5.71247	10.5488	5.3662	6.7129	6.56106	4.59973	5.08142	5.17658	5.41111	6.38624	6.65824	5.6478	6.16283	4.16672	3.42167	3.77747	5.30322	7.98634	3.77229	4.15681	9.65195	5.06803	7.69121	5.26921
TCGA-BR-8364	1.84932	0	12.6661	6.5769	11.828	9.67255	8.75399	10.5543	9.91264	9.06257	10.4245	10.1068	9.36994	9.93062	10.223	7.15656	8.9324	9.20462	8.74148	9.49644	8.42852	11.2119	10.7788	9.83218	9.41232	8.34175	13.1564	9.34073	9.56408	11.7756	7.2764	7.51489	8.44858	7.79818	9.42949	10.279	7.65374	8.98842	6.16485	6.49688	5.10139	8.4557	11.5722	7.1452	7.21844	13.3775	8.01718	9.70125	9.88683
TCGA-KB-A93J	3.07945	0	7.77019	3.76656	6.11961	6.25953	4.05942	6.77492	4.51706	5.95858	5.29984	5.59945	5.70919	7.10162	5.45572	5.06408	4.75174	6.88459	4.94739	3.52911	5.93172	6.80439	6.36842	7.22146	4.68903	6.37434	9.72557	4.08613	4.83867	5.00719	5.28206	6.12958	4.97122	4.40172	5.99518	5.45977	6.20665	4.62092	4.70247	3.8487	3.46845	5.99715	7.5289	4.637	4.09933	5.93501	4.85545	5.43996	5.0784
TCGA-BR-8080	0.8	1	12.0229	6.20865	11.208	8.6644	7.3222	9.92204	8.4773	8.15246	9.01864	9.28387	8.51261	8.83887	9.12514	6.34192	7.26164	9.03914	7.87958	7.67941	8.04762	10.498	9.68453	9.02016	7.85722	8.46781	12.4064	8.09157	8.17991	9.91361	6.36706	7.44654	7.32572	7.68864	8.63945	9.69822	7.65221	7.68944	6.41267	5.54983	4.6461	8.01135	10.8211	5.42984	6.31355	12.2131	6.27395	8.96579	7.60989
TCGA-IN-8462	1.56712	0	10.6097	4.73344	9.95455	7.84997	6.05266	8.22452	7.29639	7.52628	7.97445	7.06106	7.31388	7.74633	8.21027	5.12219	5.42126	7.32386	6.34957	6.11726	6.69518	8.65052	8.03146	7.35595	7.45215	6.66265	11.5583	6.76654	6.66774	7.28938	5.63182	5.91127	5.49665	6.22785	7.84352	7.06793	6.10657	6.78044	6.16238	4.5563	3.79872	6.66544	9.1457	4.65857	4.62946	10.5633	5.33351	7.52086	7.75025
TCGA-F1-6874	1.20548	0	7.68333	4.77676	8.24308	6.64159	4.9797	7.56504	4.72401	6.45489	5.49628	6.28159	6.64198	7.80549	6.85234	5.24094	5.03655	6.96043	6.02152	3.54352	5.64152	8.18849	6.49192	5.0935	5.17407	7.42068	10.2289	3.78079	3.09866	4.05468	5.23587	6.5875	5.47926	4.33393	7.29298	6.58745	6.76152	5.80211	5.01223	3.51806	3.64536	6.52495	9.26628	4.18874	4.73708	6.60979	4.84034	6.39803	5.71478
TCGA-CD-A487	1.02466	0	9.61626	4.3746	9.56337	7.6817	6.01061	7.94029	7.82342	5.8185	7.54619	7.32499	7.68039	8.30632	8.08075	5.17469	5.45508	7.0899	7.08687	4.81568	6.45099	9.37177	7.5815	6.9655	6.79286	7.24867	12.0029	7.69044	5.66815	6.13664	5.62193	5.92081	6.18929	5.58207	7.67264	7.8832	6.03138	6.97308	5.00022	4.9775	3.97587	6.56315	9.0122	4.4352	5.17576	11.7853	6.03076	8.46027	6.22142
TCGA-D7-6519	1.71233	0	9.37057	4.17604	8.52319	7.28554	5.12679	7.88252	6.01443	5.30688	5.13954	7.70327	6.34222	6.67361	6.71703	4.54015	4.5413	7.14424	5.45102	4.18181	6.16817	10.3269	8.22677	7.32363	5.4821	6.21901	10.5519	4.34763	5.59616	6.06315	7.03252	4.9152	5.11404	6.90315	8.17007	6.82308	5.59159	5.57697	4.01767	4.32939	3.70043	6.20263	8.30407	4.25916	4.10715	6.77817	5.08136	6.86045	7.17361
TCGA-VQ-A91U	0.142466	1	7.87996	4.52211	7.2433	5.77849	4.21233	9.31616	4.54839	5.97897	5.69743	5.96112	5.90658	6.8878	5.79785	4.66937	4.05954	6.81754	4.89564	3.29428	5.60713	7.02184	7.09633	5.96184	4.57566	6.68009	9.99423	4.33323	3.75698	4.05267	5.29132	6.25252	4.32117	5.00424	6.12921	7.51909	6.38143	4.99247	4.6339	3.88075	3.44046	6.07233	7.82999	3.67531	3.84771	6.77489	4.52312	7.98402	5.95164
TCGA-VQ-A925	0.378082	1	7.9969	4.77222	8.88895	6.28171	6.03191	8.46688	6.23189	6.92467	7.00752	7.21643	6.45425	7.11766	6.00854	5.16057	4.66413	6.78269	5.72871	4.124	7.09861	7.21504	7.44876	5.84238	6.54965	6.54106	10.6729	5.1874	6.73221	4.063	4.73457	5.79949	4.67528	5.05901	7.7073	7.00041	6.16219	5.57842	4.29169	4.14708	3.59797	5.21381	8.15961	4.78643	4.19974	9.36497	5.44834	6.69102	6.52549
TCGA-BR-8372	2.60548	0	9.28211	4.86476	7.68124	6.50908	4.50577	7.70459	5.32571	5.75742	6.38107	5.97893	6.03962	7.2113	7.5201	4.53615	4.4391	5.66688	5.70619	4.94286	5.33074	8.51476	6.73122	6.75942	5.19053	6.96158	10.3961	6.00099	5.89462	6.27612	5.90845	6.08801	5.23988	5.56831	6.5049	6.68863	5.80796	5.12721	4.55807	3.88896	3.52375	6.40267	9.0302	3.84321	4.23626	9.16182	5.17966	6.47976	5.70416
TCGA-F1-6875	6.01918	1	8.54185	3.81806	3.99057	5.55376	5.6718	7.76045	6.07766	6.72034	3.95025	4.21921	7.58045	6.88231	5.13193	3.86219	4.69541	6.41047	5.42251	4.59027	4.97617	7.70545	8.55167	5.21792	4.10916	5.9648	9.39617	3.98738	4.96111	3.6559	4.57972	5.37566	3.64436	3.24727	5.08928	4.44771	6.64909	4.96507	4.02168	3.39312	3.27828	5.02499	8.3331	3.62787	3.75648	5.2991	6.83531	8.93853	4.57478
TCGA-FP-7916	1.1726	1	11.214	5.74731	9.67996	7.87965	6.09178	8.77519	7.30548	8.04316	8.38411	8.01112	7.69563	8.10155	7.92152	5.61918	6.23249	9.66674	6.82661	6.73707	7.44732	9.42117	8.24157	8.15901	7.24376	7.18419	11.3888	6.86435	6.98514	9.16152	6.69318	6.88539	6.49159	6.89535	7.85192	7.97797	6.8276	6.731	5.78475	4.90986	4.50664	7.48898	9.59627	5.05685	5.65914	10.8308	6.46428	8.30416	7.82615
TCGA-VQ-AA6D	1.4274	0	7.44518	3.9429	6.4233	5.71488	5.8481	6.10708	4.73294	5.14759	4.41669	5.05989	5.65857	7.41025	5.0544	5.01051	4.27095	5.24974	4.93834	3.56262	4.1571	6.64137	9.36148	4.73834	5.04634	5.77121	9.2774	4.91966	5.38688	6.50497	4.10601	4.89183	3.76815	4.85243	5.49657	5.23446	5.64695	4.72763	3.50249	3.82709	3.37544	4.65966	6.688	3.51826	3.87755	6.6464	4.32659	6.32642	5.87746
TCGA-BR-8589	2.26027	0	7.79779	3.9168	6.67771	5.82353	3.80134	5.99086	4.17997	5.86628	5.54314	4.89735	4.94821	6.08817	5.12171	4.43787	3.89394	6.92223	4.12986	3.41938	5.41338	6.06985	5.98166	6.21848	4.49422	6.40503	9.22626	4.38364	4.70197	3.90496	5.74359	6.1886	4.2283	4.68442	5.97891	5.2394	6.07636	4.59338	4.31993	3.67613	3.48378	6.6383	7.68062	3.57788	3.90957	5.50656	4.72927	4.38733	5.12256
TCGA-3M-AB46	4.83562	0	8.00465	4.25094	8.45728	6.51875	4.60501	7.66318	4.99585	5.77078	5.36482	6.04428	6.55572	6.64013	6.42755	5.29557	3.94299	5.76721	5.42107	4.32323	5.68216	7.09328	6.80755	6.4026	5.55353	6.70183	10.527	3.90614	3.377	3.58231	4.7006	5.43818	5.61123	5.10133	6.76301	7.06591	5.65584	5.18068	3.83492	4.08857	3.46435	5.05925	8.4052	3.56408	3.93412	7.35028	4.58868	6.92816	5.68004
TCGA-CG-5734	0.665753	1	7.79827	3.85583	8.64706	6.6647	4.23565	7.15197	4.60332	5.48933	6.02499	5.55692	5.44961	6.48149	5.81043	4.42057	3.81651	5.88595	4.32942	3.1513	5.83263	6.3909	6.49953	5.64237	4.25582	6.99758	9.86416	4.53148	3.78377	3.61167	5.10517	5.67168	3.55837	4.50366	5.71803	6.14198	5.72403	4.66965	4.58969	3.9516	3.45489	6.94151	8.07385	3.71919	3.71134	7.13137	4.67235	5.93814	5.33043
TCGA-VQ-A924	4.61918	1	8.25073	4.28841	8.13656	6.52006	5.04773	7.22521	6.09026	5.23586	6.8592	6.84393	6.83451	7.38452	7.0844	4.73647	4.58743	5.44475	6.07626	4.87024	5.54137	8.58956	7.03284	5.93398	5.82691	6.06243	10.7406	5.80217	4.40658	7.08742	5.03272	5.52478	4.76314	4.6847	6.63883	6.65925	5.8176	5.70299	4.91017	4.30225	3.57768	5.46092	8.44778	3.94399	4.58567	9.84465	4.94567	8.15763	5.77883
TCGA-BR-8683	0.821918	1	10.0097	5.71113	9.81299	8.00391	6.45719	10.2742	8.10727	7.98181	8.31013	8.0072	7.85431	8.97477	8.09789	6.11238	6.56425	8.46079	7.56985	6.35527	6.8278	10.1945	7.83713	8.0151	7.32951	7.63119	11.7935	7.42236	6.69656	9.23317	7.14119	7.63674	6.23509	7.04667	8.323	8.97451	7.89286	7.2936	5.07071	5.06874	4.29577	6.53356	9.7585	4.80656	5.5977	11.3978	5.74697	8.12029	7.85568
TCGA-VQ-A8PK	1.48767	1	7.29397	4.47267	8.79336	6.50426	5.6822	8.25119	4.59697	6.49281	5.39614	7.14007	6.3247	7.53962	6.30464	5.07721	4.38621	5.70349	5.21868	3.74636	6.02873	7.93524	8.22351	6.6532	4.92694	6.36317	9.53203	3.82617	3.33789	5.22411	4.98799	5.7711	4.86151	5.83392	6.94771	8.14772	6.42707	5.32317	3.79734	4.58952	3.54012	5.42131	8.75878	4.09886	4.47644	5.91932	5.09591	6.03131	5.25267
TCGA-BR-A4J4	0.0438356	0	9.88317	4.18424	8.55604	6.84437	5.31824	7.42562	5.48784	6.04057	7.00109	7.038	6.59575	7.43892	7.13759	5.20861	5.56481	5.33266	6.13903	4.95746	6.54313	9.07448	7.74774	7.9985	6.43215	6.18601	11.2399	5.5545	7.2916	7.68152	5.18586	5.4592	5.59525	5.23787	7.35591	7.22985	5.96464	5.7043	3.972	3.5087	3.67644	5.80985	8.86766	4.11868	4.81845	9.95734	4.81776	6.97707	7.02339
TCGA-R5-A7ZE	1.51781	1	7.50122	3.50752	5.5206	5.74747	4.15875	4.77683	4.95491	5.62185	4.7584	3.54705	4.53592	5.99073	5.22892	3.76672	3.7033	4.67322	4.31222	2.87859	4.27499	6.43885	7.65989	5.42903	3.94293	6.8768	9.24478	3.61712	2.86764	3.52512	4.96513	5.6743	3.88482	3.60241	5.56993	4.90168	5.33929	4.28269	3.75161	3.49731	3.34249	5.40755	6.59808	3.33677	3.52862	5.24549	3.63279	5.8807	5.69614
TCGA-D7-6522	1.55068	0	12.5167	5.74187	11.7653	9.17234	6.83961	9.612	7.50532	7.35553	7.75542	9.88853	8.21083	7.53108	8.37244	6.01281	6.20086	8.80021	6.28813	8.01175	8.076	9.52066	11.2705	9.65921	7.56201	8.49913	11.2768	6.59631	7.9447	9.43374	7.2142	7.0102	6.63219	7.53275	7.30472	8.98244	7.59887	6.52118	6.66397	5.40714	4.70548	8.77469	11.6043	5.0131	5.48277	8.64232	7.28415	8.0768	8.13886
TCGA-D7-6822	1.0274	0	6.90413	4.32158	9.05725	6.20057	5.35021	7.67588	5.8367	5.78	6.26353	7.06572	6.45373	7.32587	5.73893	5.02073	4.18259	7.5496	5.8506	4.56884	6.17642	7.18549	7.57932	6.76747	4.98823	6.16488	9.93889	4.35021	5.46715	4.55152	4.65123	5.33883	4.68459	5.63672	6.30081	6.64831	6.14517	5.28527	4.14822	3.61889	3.87216	5.32193	8.33312	3.73024	4.19245	7.5088	4.96771	10.0862	4.9243
TCGA-BR-6803	2.6	0	12.3682	5.73584	11.6714	9.45207	7.95826	9.35742	9.56764	8.64396	10.6417	9.58704	9.31205	9.56831	10.2975	6.15042	7.03436	9.62601	8.53907	8.16811	8.13772	10.7469	10.0011	8.76772	7.92797	8.16218	13.6158	9.7985	7.40515	10.4168	7.47555	7.28764	7.76439	6.44733	8.66407	9.45786	7.61677	9.61464	7.34767	6.07204	5.16731	8.4262	10.8093	5.87793	6.24017	13.8665	8.21214	9.97559	8.75115
TCGA-BR-8483	0.449315	0	10.2683	4.42048	8.02248	6.98117	4.6661	7.18305	6.22307	5.74652	5.93628	5.90572	6.34633	6.58215	6.98074	4.42112	4.77906	6.25397	5.5325	4.98761	5.14281	7.97135	8.79211	5.28951	5.93377	5.95398	10.7027	5.21711	5.23519	5.43856	6.48089	4.97994	5.48299	5.05248	7.19935	6.44337	5.01263	6.25066	3.99744	4.42096	3.53254	5.29383	8.21527	3.68633	4.1732	9.04432	5.40848	6.529	5.67865
TCGA-BR-6563	3.26027	0	12.0866	6.23042	10.8783	8.77105	6.27207	9.7817	8.45983	8.45849	8.56515	9.39134	7.95905	8.04151	8.62909	6.12241	6.16101	9.39592	6.91811	8.8801	7.98761	9.44715	10.7137	8.43036	8.38302	8.14968	12.0441	7.1798	7.29332	8.80123	7.02306	6.85655	6.45463	6.97587	8.52197	9.13322	7.3876	7.29815	7.29114	5.77883	4.78709	8.16661	11.2269	5.58999	5.73716	10.5044	6.84782	8.88612	7.98695
TCGA-SW-A7EA	1.5863	0	7.92369	3.60488	7.71416	6.84323	5.24253	6.70331	4.31816	5.32887	5.26154	5.80714	6.40582	7.07008	6.78404	4.50956	4.36924	4.48048	5.69407	4.96248	5.36592	7.80211	6.82139	5.06101	5.73455	6.04388	11.1835	3.77734	3.66331	4.55299	5.1529	4.85244	3.45662	4.6565	6.82064	6.25464	5.26211	5.53177	3.29781	4.4148	3.37851	5.4419	8.28258	3.79392	4.76621	6.96275	4.83165	5.49716	5.74034
TCGA-BR-6705	2.13425	1	12.5319	6.80167	11.6607	9.48517	7.47908	9.77581	8.74068	8.56608	9.62468	10.245	8.62165	9.1179	9.15872	6.31312	7.50929	8.26743	7.75265	7.91056	8.47256	10.6285	10.8925	9.13258	8.00634	9.30197	12.8255	8.31516	8.4491	10.3786	6.76367	8.27488	7.42106	7.50744	8.54646	10.0411	8.516	8.47202	7.1587	5.10693	5.39817	8.50891	11.0643	7.6642	6.43956	11.7374	7.38251	9.16342	9.01458
TCGA-BR-8678	2.06575	0	10.436	5.21169	7.29183	7.14193	5.7219	7.57204	5.36652	5.64842	7.10647	6.58781	6.27527	7.82137	6.48758	4.90196	6.16415	6.62957	8.73073	5.04487	5.87911	9.94675	9.14921	7.22563	5.29681	6.85343	10.5682	4.36221	6.44426	4.99905	5.25484	5.84953	5.0047	4.6888	7.37625	6.41409	6.85898	6.4333	4.25255	4.05926	3.71975	6.11131	8.97285	4.42141	4.36631	6.65749	6.68237	8.95969	6.24406
TCGA-BR-8680	2.66301	0	7.00418	4.0084	8.09541	6.50548	4.77916	6.60757	5.06147	5.4474	4.86937	5.38231	6.33579	6.28231	5.84164	4.32831	4.71105	5.48476	5.25091	3.77954	5.22745	7.8377	7.05892	5.1676	5.66686	5.42434	9.94064	5.85807	3.36898	4.72884	6.86095	4.4919	4.64442	4.75559	7.2172	6.24226	4.94138	5.19528	3.60321	3.46141	3.39914	4.95111	8.05429	4.09573	4.3643	6.92313	4.12587	7.69241	5.87447
TCGA-RD-A8N5	4.7863	1	9.4692	5.37288	10.3992	7.76671	5.74699	8.26218	6.26548	6.24864	6.07208	8.2261	7.70177	8.36173	7.49816	5.95906	5.31794	7.44861	6.46941	3.66319	7.71474	9.00642	9.56209	7.76631	6.05314	7.98118	11.4362	4.81836	5.7636	5.37479	6.20062	6.66645	5.93691	6.57653	7.78951	7.7182	7.08462	5.50286	5.69435	4.85167	4.21134	6.69978	10.7952	4.31531	5.44527	7.89109	5.43531	6.79773	6.49194
TCGA-BR-8295	0.183562	1	8.22681	5.32253	6.81213	9.65192	6.51296	5.97099	5.086	5.69681	5.47603	5.58361	5.72983	8.42267	5.19022	5.03319	4.86094	6.38243	5.47879	4.06201	5.53879	8.81916	8.36621	6.58689	4.81531	6.68012	10.0059	4.37124	5.11853	4.81317	8.57016	6.54724	4.39723	4.32796	5.87749	5.38123	6.03583	5.77428	4.48636	3.87868	3.44337	5.37986	6.6136	4.05954	3.92746	6.77595	4.51232	5.56501	6.74932
TCGA-D7-8578	1.76164	0	9.91768	5.47202	10.7301	8.66496	7.15618	9.39266	7.50113	7.28188	7.64046	9.77039	7.94487	8.78763	9.0047	6.08191	5.72274	6.59624	7.33897	6.224	7.25238	10.0137	9.15975	8.0586	6.80481	7.00546	12.141	6.75436	7.22616	8.79661	6.77473	5.98088	7.21607	7.41709	8.80334	8.74577	6.45704	7.14407	5.08689	5.02445	4.18859	7.02395	10.2304	4.88589	5.89611	10.587	6.47366	8.38894	8.2701
TCGA-R5-A7ZI	6.21096	0	7.44948	3.65064	5.37159	5.36754	4.65871	5.03954	4.06469	4.78153	3.75578	3.97828	4.79221	5.69841	4.19551	3.61256	3.61802	5.50879	3.58848	2.89483	6.63971	5.40593	4.9693	3.85066	3.94069	6.39646	8.40848	3.69616	2.93519	3.72055	5.32857	5.13043	3.88266	3.97249	6.31915	4.32596	4.92534	4.06521	3.8454	3.4353	3.23006	6.01689	6.51868	3.43001	3.55358	4.53025	3.86032	3.78978	4.2354
TCGA-FP-8209	4.96164	1	11.7859	6.69381	12.0472	9.5398	8.70977	10.0254	10.6188	8.05343	11.398	9.87317	10.1521	10.6972	11.0278	7.07782	7.9075	8.31593	9.36797	8.87536	8.19867	11.9994	10.5637	8.74615	8.33209	8.27697	13.7868	10.9259	8.07985	11.7476	7.51154	7.9413	7.28726	7.72181	9.54586	10.3733	7.55722	9.29987	8.73247	5.94007	5.12355	8.68418	10.9343	6.70663	7.39702	14.5779	8.17456	10.772	8.5037
TCGA-HU-8610	0.0630137	0	8.28716	3.75279	6.06847	6.64344	4.87224	6.27256	4.9059	6.6445	6.12304	4.84846	6.62517	7.69823	6.71959	4.85046	3.72332	6.20305	6.1173	3.0693	4.6499	9.28614	6.6477	4.86218	3.78225	7.84824	11.605	4.01044	5.80873	3.57888	5.35514	6.38322	5.49352	3.58778	7.72665	4.70616	6.50138	5.222	3.98731	3.82857	3.33282	6.89922	8.3313	3.91208	3.97995	8.50384	4.3503	5.29938	4.38616
TCGA-VQ-AA69	2.36712	0	7.22144	3.78669	6.39721	5.51915	3.86301	5.71019	4.16689	4.80323	4.15831	6.04899	5.2793	5.92262	4.57138	4.25538	3.90206	5.39003	3.92854	3.26633	4.98306	6.00221	5.58751	4.49657	4.08981	5.51512	8.36082	3.79659	4.88686	5.22686	4.66291	4.89173	3.8306	4.08964	5.18319	5.2107	5.41728	4.18984	3.81063	3.31526	3.33663	5.06799	6.93011	3.40225	5.6562	5.54839	3.994	7.40084	4.2101
TCGA-CG-5723	6.83836	0	9.38052	3.95593	7.83694	6.88063	5.63098	7.90125	5.9265	6.36029	6.69843	5.9352	6.27466	7.20677	6.82579	4.3229	4.44554	5.17644	5.39794	4.84702	6.5498	8.11431	7.62662	7.11844	6.42824	7.56441	10.6201	5.4049	5.31092	7.05622	6.52004	5.30753	4.8012	6.07891	7.28017	6.97246	5.63553	5.61142	4.79199	4.68011	3.44812	6.71609	8.59064	4.73637	4.19982	8.55098	5.17504	6.4335	5.98263
TCGA-RD-A8N2	9.69863	0	11.7643	6.18146	12.9038	9.56164	8.07934	9.20977	10.4583	7.56037	11.6004	8.79907	10.5187	11.2047	11.1957	6.42161	7.13902	8.35459	9.98747	8.75604	6.6853	11.965	9.46021	6.89935	7.85911	7.70345	14.5338	10.7898	6.32399	10.2608	7.17996	6.9154	6.3318	6.60693	9.52404	9.98078	6.83499	9.18011	6.73416	6.5765	5.0935	8.39094	10.0804	6.30415	7.82934	15.0285	7.65014	10.1164	7.73937
TCGA-BR-7722	1.27671	1	10.1573	5.26965	9.57513	7.31043	5.77936	7.79584	6.49559	7.66498	7.09206	8.11662	7.47281	7.06199	7.26479	5.23892	5.07371	7.84524	5.87772	4.25783	6.23783	8.00102	7.0688	7.03058	7.4965	6.46825	11.1717	5.62239	5.31482	4.01202	6.46589	5.60783	5.04055	5.8424	7.66698	6.59525	6.46183	6.61686	5.27114	4.63061	3.87148	7.02538	8.54356	4.2928	4.4319	9.63612	5.66163	7.62747	6.91882
TCGA-D7-8576	1.22192	1	8.31707	4.64451	9.65942	6.63591	5.62301	8.2011	6.6607	6.82603	6.64689	7.59738	6.35977	7.03911	6.62409	5.16676	4.31043	6.7541	5.96731	5.8325	6.68043	8.30122	8.04467	6.76391	5.99677	7.12951	10.4327	5.33126	6.474	4.50028	5.10016	6.72419	5.51886	5.52962	7.08722	7.11145	6.96778	5.28881	5.12551	4.00734	3.65478	6.42182	8.85959	4.15964	4.91766	8.47394	5.13382	6.97726	5.74752
TCGA-BR-8058	3.10411	0	10.8568	5.91171	10.7092	7.91068	6.15969	9.28774	7.55228	7.77546	7.65516	9.19677	7.71408	7.9833	8.03849	6.00483	6.33151	8.63374	6.60632	6.78616	7.74695	9.58091	9.19687	8.47133	7.49341	7.13897	11.3816	6.29132	7.45644	11.129	6.73428	6.81111	6.33276	7.13998	8.30081	9.06051	6.78077	6.45838	6.12413	4.70054	4.45804	7.62697	9.77837	4.92104	5.6629	9.62896	6.20075	8.13137	7.43983
TCGA-VQ-A91E	1.81918	0	6.30641	3.95341	7.90588	5.69165	4.03964	6.64173	4.27496	5.11638	5.51207	5.64983	5.47706	6.11911	5.10128	4.42228	3.92413	5.33033	4.0798	3.06611	5.53913	6.02779	5.27805	5.10473	4.35716	5.9183	9.19755	4.02183	3.42312	3.72936	5.49757	5.15785	3.7883	4.43986	5.45252	6.03626	5.51207	4.45068	4.45789	3.61655	3.38486	5.69538	7.34572	3.56904	3.86774	6.73762	3.83255	4.34763	5.11515
TCGA-VQ-A8PO	0.772603	1	7.33715	3.89013	8.45888	6.8222	4.65797	7.3018	4.92813	5.82615	5.09405	6.29547	6.41587	6.99838	7.04671	4.71482	4.11846	5.44979	5.25645	3.68863	5.94116	8.09989	7.23649	5.68275	5.70977	6.32934	10.1402	4.11016	3.95881	4.31228	5.36391	5.62784	4.30361	5.00071	6.5765	5.9161	6.00638	4.94879	3.99943	3.88029	3.61291	6.09577	8.48003	3.60803	4.54805	6.62984	4.52713	5.36635	5.20703
TCGA-CG-4444	3.92055	0	10.418	5.54443	9.33814	6.54003	5.03665	8.49464	5.40636	7.0083	7.22743	7.52633	6.44237	7.4609	7.05282	5.54718	5.04758	7.37172	6.01684	5.81382	6.75102	8.4046	7.84225	8.16271	6.51214	6.78234	11.0054	5.21792	6.06244	6.9548	5.70071	6.1866	5.02565	6.33849	7.51379	8.05449	6.80201	5.34702	4.83041	4.26563	4.01717	6.32582	9.38668	4.47874	4.62374	8.26187	5.40573	7.20662	6.80833
TCGA-CD-5798	1.11781	0	12.1097	5.68634	11.1949	9.17954	6.34944	8.57231	8.93065	7.22085	9.87701	8.64056	9.21394	9.48714	10.2634	5.63892	5.4908	7.46778	8.36401	7.45044	7.14536	10.9116	8.7815	8.09893	6.9687	8.19772	13.746	9.33211	6.28126	9.69928	7.144	6.54786	6.63134	6.66981	8.56327	8.29215	6.69939	9.34694	6.28266	6.29829	4.13937	8.39004	10.2869	4.6693	5.60448	12.8366	7.62948	9.14858	7.259
TCGA-BR-7851	1.03562	0	9.75143	4.75144	9.2977	7.48397	5.53074	8.05902	6.72004	6.86693	7.90333	8.02435	7.25698	8.17892	8.02337	5.23663	5.49561	5.93248	6.79867	5.70822	6.62849	9.55266	8.10962	8.03679	6.4386	6.78269	11.5146	6.82209	7.50859	8.70337	5.82038	6.15609	5.73482	6.00023	7.69114	8.3419	6.2379	6.51864	5.01781	3.96766	3.96868	6.88296	8.87765	4.52082	5.06811	10.6289	5.55562	7.51762	6.54234
TCGA-BR-8591	2.34521	0	8.97864	4.4627	8.4496	7.24378	5.05825	7.84078	6.64266	6.22931	6.71007	6.78322	6.92384	7.73988	7.27835	5.15942	5.15604	7.009	6.20842	5.01952	6.21469	9.11194	7.22234	6.93435	6.83169	7.17864	11.025	6.46121	5.9143	7.74001	5.7745	6.21626	4.9037	5.56536	7.0845	7.56891	6.68291	6.06675	5.12451	4.25916	3.80786	6.49516	8.60533	4.09354	4.70357	10.2555	5.47296	7.34702	6.2769
TCGA-D7-A6EV	0.936986	0	7.32893	3.79355	6.98982	6.31933	4.07444	8.46689	4.8452	5.48727	5.49479	5.52051	6.00636	7.07754	5.8578	4.03544	4.04397	5.60532	4.86664	3.87338	5.21791	7.3149	5.50579	5.63837	5.0071	6.0466	9.88901	4.26608	3.60492	4.39297	4.44151	5.10044	4.68684	5.39673	6.32138	5.43316	5.26051	4.88223	4.08391	4.03063	3.43096	5.06548	7.72929	3.54222	3.86256	7.41223	3.97214	4.76458	4.53619
TCGA-R5-A805	0.769863	1	8.18752	4.35952	8.65807	6.71959	4.83863	6.86543	4.99273	6.19472	6.15664	5.83637	6.44496	7.3561	6.44214	4.67453	4.6919	6.64768	5.5582	3.26868	5.96547	8.10318	6.02531	6.44583	6.39291	7.21998	10.3051	5.01244	5.45005	5.87322	5.67105	6.5338	4.58153	4.52623	6.95698	6.96674	6.27127	5.22915	4.83352	4.36977	3.43378	6.39916	8.35911	4.09604	4.29015	8.70252	4.70746	5.70125	6.04189
TCGA-VQ-A8P2	3.17808	0	6.52441	3.60818	6.77019	5.6586	3.94815	5.32803	4.07645	4.86401	4.9395	5.32232	5.3094	6.13313	4.76371	4.06542	3.64634	5.1293	4.24685	2.86428	4.62405	5.86956	4.85622	4.1873	3.8044	6.17513	9.48721	3.53026	2.93862	3.70202	4.10471	5.33318	4.64278	4.34626	5.27435	4.90583	5.66618	4.65744	3.7912	3.74251	3.20945	5.22988	7.70549	3.50002	3.59223	5.5987	4.06703	4.56361	4.36332
TCGA-BR-8687	0.684932	1	9.51635	4.95746	9.10216	7.03754	6.19998	8.56365	5.57163	7.28577	7.05146	7.98355	6.83267	7.34869	6.99799	5.2563	4.70747	7.49463	6.37542	5.53947	6.27293	8.24446	7.3664	6.92819	6.97109	6.13416	10.7233	5.84625	6.25838	6.48104	5.25284	5.65732	5.58723	6.11442	7.70555	7.31126	6.80654	6.12703	4.7731	4.31059	3.80082	6.0962	9.1328	4.37879	4.38878	9.59384	5.56208	7.88515	8.30986
TCGA-MX-A5UG	0.309589	1	11.1945	7.21401	12.0249	8.95036	8.24045	10.4707	9.19048	9.75578	9.64229	10.2346	9.25266	9.14212	8.94354	7.29644	6.80204	9.28498	8.03805	9.94385	8.37596	10.3816	11.3126	8.21793	9.32328	8.29459	12.7227	7.86831	7.82167	8.09147	7.19047	7.75321	7.08339	7.21484	9.76773	10.199	8.16675	7.39549	7.09441	5.84699	5.39268	7.85212	11.0447	6.53193	7.10112	11.9384	6.63043	9.46494	7.93634
TCGA-VQ-A94U	2.24384	0	11.1221	5.77967	10.4443	7.68191	6.39884	9.07839	7.67059	8.11573	8.2296	8.73168	7.59456	7.78063	8.00338	6.16831	6.34702	6.97787	6.77985	8.81454	7.70345	9.00617	10.0486	8.58637	7.87435	8.13885	11.5069	6.41652	6.8533	9.24048	5.66553	7.68715	7.23089	5.70226	8.62018	8.95786	7.84017	6.39774	7.03701	5.23441	4.49199	6.90681	10.0627	5.10147	5.52356	10.1357	5.51415	7.60518	7.1208
TCGA-D7-A4Z0	1.23014	0	8.65303	5.63458	9.87843	7.61977	6.2678	8.13857	7.82024	7.78309	8.6057	7.56524	7.63413	8.02309	7.9036	5.46295	4.87219	7.37966	6.70065	5.8212	6.26073	8.95142	8.1112	6.98161	7.1632	7.31131	11.3976	6.9594	6.59098	5.6831	5.77204	7.2169	5.17227	5.37529	8.32301	8.07309	7.36655	6.77153	6.21567	4.55935	4.31814	6.59651	9.08044	4.52125	5.41393	11.0293	5.34479	7.87134	7.30777
TCGA-BR-8590	0.778082	1	11.7767	6.46554	10.8172	8.55397	7.39657	9.99223	8.3288	8.28885	8.69026	9.20595	8.45353	8.94418	9.02381	6.46502	7.09159	8.02518	7.63797	7.89471	7.64628	10.38	9.7034	8.72636	7.76426	7.45963	12.2399	8.27918	8.17405	10.7116	6.86343	6.82206	6.95579	7.79916	8.5445	10.0985	6.88909	7.52508	6.06617	5.33797	4.83111	7.42662	10.5579	5.71778	6.40882	12.2204	7.04747	9.62565	7.99744
TCGA-BR-6565	0.764384	1	9.53933	4.71891	9.45336	7.50324	6.17177	8.39555	6.98187	6.75145	8.41237	7.56602	7.43525	8.27473	8.28677	5.13985	5.76401	7.15621	6.99404	5.29436	6.4758	9.68175	8.91387	7.48769	6.25372	6.6325	11.597	7.69699	6.41381	6.73683	5.88459	6.06345	5.24291	6.04836	7.45655	8.87854	6.26872	7.0948	5.19897	4.16315	4.11827	6.78512	9.42169	4.40851	5.17602	11.6303	6.39601	7.98239	6.12774
TCGA-D7-A4YU	1.36986	0	10.6386	5.62358	9.3846	7.41303	6.02212	8.80295	7.51258	8.29326	8.9214	7.26838	7.67389	8.19798	8.10895	5.4441	6.12025	8.99689	7.127	6.99197	6.74062	9.54273	7.9774	7.78485	6.63795	6.98662	11.8725	7.6518	6.43744	9.24764	6.48379	7.01747	6.19557	6.43551	7.67682	8.11294	6.55319	7.06075	5.55775	4.3489	4.15191	7.23254	8.35388	4.92482	5.19937	11.5706	6.27335	8.67579	7.21583
TCGA-VQ-AA6K	1.03562	1	9.88283	5.51622	10.0249	7.23326	5.78655	8.33361	6.58845	7.89755	6.81826	8.1798	7.20161	7.23642	7.28679	5.50319	5.50516	7.23567	6.05763	4.31187	6.65865	8.54087	8.45666	6.76803	7.59073	7.02534	10.7259	4.88358	5.21427	4.6682	6.0808	5.67239	5.83539	6.7468	8.07885	7.57969	6.35565	5.97578	5.88113	4.12151	4.08229	6.13951	9.23282	4.24761	4.91126	9.13615	5.14856	8.25797	6.46919
TCGA-F1-A448	1.7726	0	9.28323	4.75382	9.24019	7.55875	5.60117	7.64343	6.22751	6.73501	6.59531	7.06948	6.84342	7.77344	7.23009	5.18372	4.41776	6.73612	5.84647	4.16673	6.69315	8.51727	7.57666	6.95933	6.23626	8.10307	10.6577	5.08125	5.31966	6.42635	5.70098	6.71777	5.53123	5.28892	7.45002	8.00951	6.60215	5.85769	5.16691	4.76953	3.85936	6.97533	9.52207	3.90552	4.79514	8.36607	4.99983	6.15755	6.29651
TCGA-CD-8535	1.06849	0	10.5005	4.58098	7.00771	6.45276	5.04281	7.76223	4.09251	5.99512	5.35093	6.1396	6.94029	7.21178	6.27309	5.24733	6.21956	5.68739	5.41556	5.14506	5.15142	8.4852	7.59556	5.93936	3.87376	6.07138	9.99236	6.0596	6.12604	4.35177	5.03456	5.37358	4.81879	4.17841	6.34679	6.37857	6.31383	5.64919	3.57378	4.36993	3.53068	5.70499	8.14575	4.03332	4.01856	5.00821	7.11401	5.11898	6.24907
TCGA-D7-8574	1.43288	0	12.6643	6.27869	11.1635	8.47044	7.36731	10.1151	8.66285	7.64466	7.59903	10.2348	8.34082	7.84849	7.79728	6.80675	6.94639	9.9223	6.67374	9.58856	8.48655	9.26566	10.885	9.03982	8.78328	7.66883	11.2798	6.22403	7.95354	10.5934	7.0389	6.61615	7.76927	7.38156	7.8277	10.3597	7.04919	6.44699	5.88693	4.59185	5.11427	8.10004	10.6983	5.96452	6.52946	9.16177	6.32661	9.88718	7.25153
TCGA-D7-5577	2.14247	1	8.79006	4.02193	7.98708	6.97548	3.71403	7.71439	4.95563	5.89526	6.07302	7.24737	6.29434	6.73132	6.27305	4.58297	3.94808	7.48817	4.9813	3.20518	5.82116	7.22091	6.6444	6.74559	6.40003	6.38865	10.5715	4.22361	4.48595	5.36295	5.78031	5.03318	4.63605	5.04336	6.50448	5.29289	5.61881	5.45763	3.90218	3.97959	3.39558	7.1096	8.19426	3.8715	3.86156	7.20762	5.46737	6.58124	5.47006
TCGA-CG-5722	0.0821918	0	10.3702	5.28506	10.167	7.37307	5.08012	7.50551	6.14158	7.15599	6.88171	7.24163	6.64086	6.84603	6.49427	5.04818	4.82319	8.60032	5.34873	5.12056	7.24514	7.49162	7.84787	6.60376	6.51953	7.90679	10.4606	5.55671	4.07599	5.5856	6.06991	6.44414	4.55687	5.44161	7.19304	6.87847	7.21081	6.08049	8.46815	4.73551	3.92156	7.53753	8.638	3.91554	4.25981	8.50962	5.59799	6.69165	7.05342
TCGA-CG-5726	2.4137	1	6.92788	3.6237	7.36199	5.29788	4.26909	7.23697	4.73252	5.32011	5.58133	5.57583	4.8731	5.71694	5.01607	3.90835	3.67303	4.94427	3.93748	3.60135	4.87104	6.12675	6.15097	5.20983	4.2156	5.31613	9.19566	4.95943	4.74788	3.89333	3.89246	4.82578	4.10782	4.04	4.98607	4.9343	5.28887	4.51294	4.08261	3.53916	3.30413	4.57989	6.89409	3.35032	3.63528	6.88777	4.48636	4.431	4.80388
TCGA-D7-A748	0.361644	1	12.7961	5.60527	8.86868	8.33032	6.15848	8.99969	5.07857	6.47605	6.36022	7.91947	7.72432	8.10068	8.24009	5.8434	7.01886	6.94069	6.63021	6.87958	7.16771	9.79027	9.07517	8.79449	6.16248	8.26968	12.284	4.76439	7.80439	8.4517	6.51699	6.69993	6.82547	7.77357	7.59039	9.36981	6.98069	6.10558	4.45425	5.13618	4.3463	7.49815	10.7142	6.35999	5.82888	6.44178	5.8512	7.06676	8.1477
TCGA-BR-8373	1.23288	0	10.2433	5.984	10.3439	7.65786	6.5989	10.4274	8.0133	7.91028	7.84783	8.56594	7.4824	8.4634	7.59222	5.98568	6.46802	8.41328	7.13384	8.17496	7.69946	10.4524	10.7525	8.11955	7.37165	6.66359	11.5211	6.63281	9.03798	8.25173	5.67511	6.72523	6.77675	7.1232	8.15127	10.3258	6.78937	6.92006	6.16284	4.71157	4.61735	6.0527	10.0333	5.5072	5.52351	10.6892	6.90263	8.46068	6.96576
TCGA-BR-A4J7	2.70959	0	12.5339	6.16726	11.3973	9.16385	7.67798	9.39828	9.7534	8.00044	9.7378	8.08971	9.12182	9.25094	9.43915	6.25259	6.91654	9.94914	8.49692	8.56821	7.81377	10.7931	9.35468	8.15156	8.11992	8.49702	13.5294	8.9864	7.20163	8.73755	7.01674	6.97338	8.52698	6.94034	8.9595	8.85555	7.01181	9.06764	6.13006	6.39776	4.97219	8.36207	10.8761	5.35331	6.4284	13.007	7.41176	9.56897	7.61357
TCGA-BR-6852	3.74521	0	9.83448	4.77536	8.15416	7.06609	4.47232	8.09556	5.62814	5.92865	6.0316	7.83045	6.51668	7.09931	6.89359	5.10554	5.65218	5.68303	5.89406	4.07771	6.37331	8.53848	8.39878	7.68922	5.71129	6.65658	10.831	4.86975	6.57395	6.85932	5.82777	5.90024	5.15742	5.78966	6.8789	7.4599	6.22855	5.76156	4.93069	3.75734	3.5915	6.9815	8.97686	4.08131	4.70881	7.84412	5.49328	6.78289	7.19803
TCGA-BR-6458	1.61096	1	11.6582	5.8027	9.51009	8.11786	5.93416	9.08476	6.6925	6.51822	7.05427	8.61562	7.38012	7.82255	7.92741	5.6447	7.70255	7.71204	6.74184	6.85037	7.14103	9.44812	9.21663	8.74891	5.83758	7.60628	11.6362	5.5517	7.84276	8.44983	6.39799	6.46422	6.53807	7.08365	7.58503	8.15979	7.41864	6.87654	5.1505	4.43805	3.82649	7.2672	10.1466	5.19001	5.276	8.62677	6.00496	7.70936	8.06336
TCGA-ZA-A8F6	1.43836	0	11.2149	5.55731	10.4837	8.39154	7.01901	9.94058	8.48836	7.81924	9.7551	8.3079	8.87846	9.11408	9.31682	5.85175	6.90452	8.89165	8.12881	8.33797	6.92494	10.2077	9.65722	7.75756	7.18729	7.85474	12.9119	8.91993	6.82221	9.50209	6.50061	6.6642	7.1614	5.99328	8.11363	9.59059	6.98604	8.02884	5.83576	5.47572	4.91417	7.71494	9.95266	6.01581	6.12515	13.393	7.15045	9.11005	7.74261
TCGA-BR-7196	1.82466	0	12.7199	6.53688	11.2845	8.92027	6.80552	9.85946	8.37601	9.36751	9.06386	9.76421	8.53124	8.87024	9.14985	6.33469	7.08393	9.86869	7.52057	8.3085	8.68623	9.94357	9.90407	9.38203	8.28556	8.41898	12.7334	8.37525	8.15591	10.8368	7.05403	7.63288	7.61841	7.01553	8.99529	9.73398	7.91164	8.11448	7.49803	5.55641	4.81321	8.1112	10.3973	5.51835	6.1938	11.93	7.17717	10.1848	9.48877
TCGA-IN-A6RI	1.53151	0	8.1548	3.7593	6.26527	6.07406	5.59678	6.91042	4.44539	5.61925	4.33434	4.65059	5.17598	5.69571	4.37769	4.01496	3.61009	5.856	3.96655	2.8819	4.86849	5.95076	5.23827	4.01375	3.82674	6.72633	8.80413	3.71947	3.1677	3.57949	4.44598	5.76977	4.77995	3.88855	5.48206	5.14514	6.16615	4.29022	4.09659	3.25952	3.30903	5.03764	6.83139	5.19181	3.72875	5.55532	3.85636	4.93618	5.69897
TCGA-HJ-7597	2.20548	1	7.37255	3.96636	7.09679	6.06798	4.79035	7.26974	5.34087	5.40529	5.83516	5.71969	6.33007	6.77721	6.90115	4.88471	4.37474	4.82858	5.16723	3.56508	5.62987	8.4857	6.05721	5.64313	5.82083	5.63428	9.97295	4.76656	4.28559	5.9374	7.35843	5.03828	4.25725	5.22827	7.5048	5.7963	5.2295	5.81003	4.54979	3.8828	3.42225	5.9957	6.86649	3.68064	4.41642	8.52077	4.78192	5.0167	5.1085
TCGA-HU-A4GQ	0.00821918	1	10.0225	4.29915	9.64668	7.65652	5.64576	8.12872	7.74423	6.94085	8.46666	6.93379	8.31268	8.83899	8.39047	5.21155	5.84791	7.31733	7.25715	5.74162	6.4169	9.62112	7.80555	6.62237	7.73577	7.12278	11.9429	7.68726	5.65273	5.72856	6.08347	5.89188	5.45474	5.08297	7.70119	7.95435	6.13049	6.88729	5.30405	5.20475	4.26117	6.56716	8.69195	4.8552	5.18465	12.0714	6.70664	8.90611	6.29151
TCGA-B7-5818	0.975342	0	6.81958	3.67458	7.45054	6.11609	4.02545	5.83078	5.10204	5.0755	4.20456	5.83907	5.84054	6.3354	6.24669	4.16595	4.35213	4.88631	4.71781	2.87604	5.32943	7.47513	7.17341	6.02231	5.14945	6.25171	10.4304	3.95006	4.4173	3.81574	5.08171	5.05735	3.5948	4.65146	6.03862	4.24102	5.0819	5.04745	3.9024	3.70035	3.20137	6.91853	7.85051	3.52597	3.871	6.45316	4.98408	5.33884	5.03973
TCGA-BR-4256	0.778082	1	11.1789	6.88218	10.7476	8.73815	6.04106	9.62561	7.75804	6.92841	8.58607	8.79409	8.185	9.21417	8.49454	6.21011	7.03474	7.73793	8.07778	8.04771	7.54993	10.5167	9.69317	9.4215	8.14775	8.61043	12.8489	8.06466	6.97438	9.42443	7.00478	7.35174	5.62616	7.28784	8.14688	9.44342	7.76777	7.22129	6.29594	5.67239	4.99345	8.65784	10.8149	5.50488	6.28423	11.5404	7.38159	8.87871	7.24169
TCGA-BR-A4J6	0.0547945	0	11.1329	5.51637	9.92412	7.54842	5.84317	9.15271	6.36241	7.28437	7.07286	8.48133	7.27807	7.12689	7.30839	5.2252	5.02156	7.31745	6.04427	6.11524	6.45619	8.35139	8.42629	6.92829	6.98803	6.77764	10.9701	6.00854	6.21914	5.92512	7.31488	5.71494	6.59599	6.67397	7.65688	7.82466	6.02485	5.99702	4.46712	4.41962	3.63563	6.72205	10.2024	4.10933	4.34345	9.58779	6.18488	8.50403	6.7727
TCGA-CG-4443	2.49863	0	9.71519	4.40814	5.01668	6.5526	4.35282	6.68463	4.7532	5.63335	5.25569	5.1627	5.7214	6.8859	4.88083	4.53693	5.02457	8.08895	5.0344	4.84896	4.86862	6.85973	6.43368	6.67602	4.7424	7.34353	9.47914	4.0166	5.15071	4.75827	7.78292	6.06087	3.59544	3.30067	6.58925	4.18863	6.95642	5.09237	3.91477	3.90778	3.71149	6.14751	7.89814	4.18361	4.22413	6.69067	5.36045	7.70252	5.98333
TCGA-CG-5718	3	1	7.96942	3.83322	7.81782	7.01549	5.20997	5.46699	4.6626	5.849	4.83601	6.34278	5.95253	6.10381	5.57409	4.01296	4.10936	6.01249	4.48583	3.1037	6.00537	6.81264	8.84211	5.7548	5.74131	6.36793	9.86615	4.26194	3.33982	3.97592	5.25146	5.97219	4.30309	4.37915	5.69263	5.13553	6.14761	5.19648	4.22006	3.43367	3.34412	6.30017	7.97357	3.44541	3.81125	6.84237	4.27622	7.40268	5.91489
TCGA-BR-6455	1.15616	1	10.512	5.01174	8.79032	7.26455	5.70752	8.29896	7.40681	6.95088	7.57183	7.60489	7.01483	7.44318	7.77883	5.06754	5.761	8.396	5.91459	6.04882	7.19413	8.84187	8.40224	8.61431	6.20179	6.60159	10.9759	6.37833	7.2493	8.80062	5.93643	6.23307	6.2979	5.92857	6.94423	6.99885	6.30266	6.3441	6.05021	4.16027	3.88382	6.94601	9.1061	4.59711	4.62205	10.001	6.06973	7.87454	7.24323
TCGA-VQ-A8P5	0.643836	1	8.09001	4.71404	9.21603	6.99362	5.13945	7.80818	5.4814	6.25935	5.49508	7.2455	6.92587	7.14847	7.65903	5.0551	4.64235	6.51505	5.85818	3.84049	6.33729	8.43974	8.14648	6.38607	6.09281	6.41993	10.727	4.04273	4.08355	5.00363	6.28271	5.78411	4.99122	6.08496	7.34513	6.34313	6.16424	5.41707	4.4645	4.21145	3.87338	5.69189	9.29619	4.29235	5.11593	7.06841	5.01213	6.63474	5.51424
TCGA-BR-A4PF	0.0958904	0	7.58199	3.90732	7.51442	6.10373	4.3864	7.13325	5.30257	5.01352	4.87173	6.12767	5.51867	6.42309	5.72971	4.47259	4.72829	5.65594	4.62182	5.18589	5.81954	8.85649	7.76093	6.22356	4.89873	5.89893	8.91099	5.02962	5.38562	6.31826	5.0777	5.41974	4.582	4.6528	5.80478	6.82738	5.60525	4.34388	4.28031	3.75106	3.64163	5.56588	8.24686	3.84937	4.60644	4.98231	4.22275	5.82917	5.17842
TCGA-VQ-A94R	3.54521	1	10.6944	5.63182	10.045	7.44319	6.04356	9.23518	6.40232	7.31896	6.93396	8.65109	7.49619	7.46947	6.98907	5.74496	6.37341	8.1365	6.36937	7.93921	6.99655	8.8725	9.60647	7.74704	6.61939	6.70206	10.6714	5.45952	6.73141	8.86512	5.68538	6.5777	6.48155	7.18683	7.53726	9.02133	6.73953	5.77449	5.66159	4.55373	4.53561	6.47752	10.2	5.13816	5.47766	9.00547	5.96736	7.31767	6.97543
TCGA-HU-8249	2.4137	0	7.11634	4.06017	6.46492	6.13916	4.26891	5.38962	4.54622	5.83092	4.64391	4.83781	5.48072	6.48693	5.19706	4.20522	3.98339	5.6285	4.58529	3.46568	4.95729	6.95216	5.7093	4.98943	4.24134	6.65733	9.33029	7.2632	3.76369	4.08238	4.92159	5.72725	4.78843	4.10492	7.24679	4.97965	5.79942	4.9649	4.08855	3.54558	3.28836	5.84327	7.75904	3.45741	3.88972	5.88844	4.18098	6.32603	4.71871
TCGA-CG-5725	1.25205	1	8.6888	3.82412	7.68775	6.68171	4.09351	6.19895	5.38481	5.71968	5.69826	6.34664	6.88043	7.31882	6.89344	4.66285	4.40478	6.65185	7.45928	3.87211	5.47843	10.156	7.94146	6.72524	4.24222	6.53731	10.1916	4.28617	4.64694	6.12169	4.41333	5.39669	4.32971	4.88168	6.80387	4.61834	6.37837	5.70708	4.26928	4.34812	3.68548	5.62154	7.43928	3.91616	3.60865	6.87667	5.06007	8.90063	8.418
TCGA-HU-A4H4	1.9863	0	8.20564	4.16144	6.53619	5.94783	4.49633	6.17046	4.57306	6.14232	4.92507	5.03678	5.62881	6.36947	5.5319	4.33974	3.94362	6.58504	4.74311	3.76426	5.47565	7.502	6.1406	5.66477	5.81044	7.53346	9.26177	4.44996	3.52955	4.43183	5.15446	6.49174	4.33877	4.85638	7.27173	5.41405	6.40735	4.45212	4.46524	3.84337	3.41514	6.27741	8.09624	3.57377	4.25504	5.78021	4.42224	7.50241	5.66567
TCGA-VQ-A8PJ	0.224658	1	7.1532	4.16518	7.40628	5.86412	4.31395	6.38645	4.63861	5.62053	5.44841	5.91058	5.93074	6.66327	4.9975	4.4927	3.93825	5.81644	4.90063	4.03189	5.35982	6.6836	8.0277	5.76736	4.48659	6.77003	9.24092	3.91968	5.01615	3.84798	4.31818	5.84429	5.1061	4.96369	7.64395	5.41012	5.98601	4.53178	4.31986	4.96238	3.41633	5.33072	7.81541	3.76867	3.78095	6.14412	4.96	4.75875	5.06233
TCGA-BR-6709	1.0137	1	9.08133	4.52162	9.0109	7.0257	5.55021	9.91049	5.26429	6.33848	6.01751	7.44689	8.0945	9.16509	6.48085	7.63229	5.17166	7.13944	7.22708	4.81348	7.12486	8.86158	9.54435	11.1581	8.19319	8.72502	10.6558	4.69635	5.90665	5.33424	6.16455	5.98091	4.89054	5.92867	5.82162	7.71814	7.26011	5.25418	5.06093	4.13711	3.76465	7.37274	8.92027	4.42659	4.62976	5.80057	5.49816	5.94291	7.13279
TCGA-MX-A666	1.16986	0	8.14286	4.99373	8.87316	7.39788	5.88072	8.13268	5.41366	6.88309	6.77347	6.52908	7.05022	7.47265	6.20128	5.26994	4.78659	6.40491	5.29067	3.55058	6.07393	8.48012	8.58113	7.10253	5.38002	7.23892	9.91072	5.49258	6.44418	5.3294	7.17948	6.72545	5.29123	5.46503	6.80594	9.66674	6.72478	5.39543	5.17395	3.99438	3.99849	6.22061	8.30486	4.51162	4.16097	8.51668	5.22123	5.99876	7.25545
TCGA-BR-A44T	2.84384	0	11.0976	5.25159	10.5143	8.64857	7.09186	8.553	8.83206	8.68701	10.1046	7.11152	9.22618	9.23453	9.47141	5.64421	6.2478	9.04974	7.93781	6.60886	6.53723	10.3696	8.22601	6.74691	7.13143	7.7878	13.0352	8.98778	7.08922	8.7993	7.25737	6.04683	7.14124	6.45794	8.02825	8.72178	6.22581	8.13396	6.10511	6.20751	4.83921	8.2909	9.4284	5.4248	5.98363	13.1152	7.62403	8.86353	7.79031
TCGA-CD-5813	1.03288	1	12.4537	6.66858	10.3115	8.96833	6.31849	9.53687	6.37556	7.18451	7.90028	9.26083	8.43326	8.15468	8.9379	5.96626	7.31572	9.51883	6.44143	8.06485	9.12867	9.76184	10.6053	9.97823	6.41529	8.85565	11.8855	6.67002	8.2255	11.5099	7.05286	7.7908	7.78397	7.26983	7.53419	10.1963	8.2248	7.2419	6.47712	4.9306	4.50034	8.25894	11.1399	6.32205	6.32172	9.39654	6.88064	7.68183	9.42415
TCGA-VQ-AA64	1.53425	1	9.33078	5.29002	10.5033	8.20914	6.57781	8.88733	6.44125	7.486	6.81973	8.89927	7.85136	8.65028	7.91683	5.98266	5.34209	6.72345	7.23007	3.60582	7.51666	9.39136	9.13871	7.20664	7.00712	7.52138	11.9979	5.21659	6.33074	5.69678	7.50933	7.12148	5.76753	6.80302	8.51995	9.39604	7.24952	6.45671	5.56911	5.05059	4.28587	6.35603	9.77049	4.61543	5.75372	8.75813	6.27891	7.17498	7.09486
TCGA-HF-7132	6.4411	0	9.31674	5.29219	9.78545	7.56306	6.02825	8.8457	7.29548	7.39947	7.51929	7.49533	7.10292	7.54258	7.58289	5.68593	5.58084	6.73938	6.13109	6.02037	6.86631	9.07317	8.65941	7.822	6.95842	6.87108	10.7953	6.27231	6.23571	9.22332	6.58681	6.29741	5.96382	6.22753	7.64774	8.17538	6.88883	6.34796	5.85972	4.4376	4.28927	6.78766	9.4818	4.2087	5.1203	9.38642	5.68812	7.29106	6.97645
TCGA-CG-5717	0.580822	1	8.33204	4.40391	9.67295	7.87785	6.10115	8.05388	8.53603	6.65997	6.99942	7.01467	6.77748	7.18649	7.16493	4.96124	5.0982	5.8529	5.77111	5.59691	6.276	8.04972	8.79152	7.06725	5.3451	7.03062	10.6212	6.74072	5.17411	5.03093	6.39825	6.64273	4.95533	7.01829	6.83657	7.81186	6.73367	6.16572	5.79818	4.38312	3.96787	6.99323	9.01911	5.32183	4.38082	9.82493	5.30041	6.92608	7.59363
TCGA-BR-A4J8	1.12603	0	11.2084	5.24749	10.3705	7.66377	6.55158	8.52802	8.35919	8.69758	8.40278	8.36013	7.92528	8.26417	7.98064	5.54356	5.23682	8.81825	7.00168	6.75711	6.83136	8.72868	8.20814	6.78452	7.67879	7.57358	12.0619	7.36116	6.66889	8.1669	5.98723	6.45078	5.7793	5.86962	7.83958	9.20634	6.72767	7.38788	5.72986	4.95612	4.40588	7.01814	8.92013	4.90053	5.27121	11.4037	6.47007	9.59801	8.1294
TCGA-CG-5732	5.75342	1	7.53645	4.21418	9.28977	6.25665	4.73373	8.37934	5.446	6.81246	6.28165	6.2996	6.20133	6.03657	5.8794	4.55964	4.36472	6.5496	4.3774	4.4923	6.34009	6.84784	7.45934	6.21071	4.98958	5.86271	9.4191	5.27484	5.34173	4.35804	6.0264	5.59069	4.10138	5.04947	6.02067	6.58078	5.66058	5.15206	5.08579	3.5351	3.54077	6.76691	8.33822	3.8166	3.74877	8.00737	5.05152	5.65236	5.65909
TCGA-CG-4477	2.58082	0	10.1253	5.14792	9.42674	7.25714	5.73478	8.42757	5.60824	6.97255	7.03363	6.96726	6.41149	7.77201	7.65927	5.62564	5.355	7.04326	5.84892	5.88014	6.45756	8.22896	8.0765	8.07741	6.31766	7.12345	10.7636	5.35229	5.17921	6.87877	6.98592	6.49724	4.90132	5.80997	7.40842	7.5045	7.06992	5.11075	6.17815	4.70349	4.15522	6.45184	9.4284	4.39593	5.09909	8.53391	5.15061	9.4876	6.81687
TCGA-HU-A4G3	0.465753	0	7.48179	4.40078	7.83885	5.8849	4.53881	7.19373	5.07772	5.84465	6.12973	6.28671	5.57268	6.64381	5.35652	4.54561	3.87982	6.19187	4.96705	4.12395	5.64515	6.63911	5.47475	5.91996	4.96239	6.74529	9.61039	4.66534	4.69592	4.71654	4.32085	5.83294	4.58573	4.73038	6.18476	6.38026	5.91382	5.03319	4.54892	3.77644	3.43021	5.45072	7.53198	4.05284	3.87875	7.439	4.60329	5.34933	5.109
TCGA-IN-AB1X	1.12603	0	7.44934	4.2752	8.28551	6.35084	4.87761	7.81502	5.73486	5.82523	6.09184	6.49589	6.16854	6.23165	5.4931	5.07228	4.20067	5.57792	4.80959	3.37714	6.23608	6.94191	6.89959	5.98793	4.89729	6.43842	9.08153	4.6215	4.81806	4.07834	5.6493	5.89554	4.04383	5.24151	6.34233	6.86002	5.91898	4.82606	6.08954	3.73641	3.65899	6.47726	8.1171	3.75379	4.15837	7.97526	4.0138	5.95694	6.46823
TCGA-CG-5721	0.50137	0	8.49159	3.93712	8.21148	6.87699	4.74535	6.82592	5.92317	5.63272	6.8603	6.68531	6.44947	7.05091	6.71295	4.4886	4.9726	5.25488	5.64597	4.27497	5.75746	8.32401	7.30703	6.41632	6.54718	6.40841	10.823	5.91872	5.45557	7.59819	5.66004	5.67768	4.54488	4.88033	6.1627	6.37131	5.5676	6.00882	4.6149	3.73721	3.63821	6.96673	8.00046	3.60482	4.25333	9.61133	5.03428	6.351	5.76061
TCGA-CD-A489	0.942466	1	12.9445	6.50147	11.7991	8.74776	6.06471	8.84239	8.8822	6.72939	9.86847	8.62687	9.17296	9.77895	10.0106	5.94786	6.13744	9.90845	8.59289	8.44114	7.90181	11.3976	8.40074	8.08893	7.97269	7.94634	13.5083	9.32073	6.33597	9.98251	6.8354	6.9058	7.00284	6.87536	8.45109	8.83533	6.71995	8.36558	5.83862	6.54689	4.82435	7.86923	10.3985	4.93306	6.05404	13.162	7.01909	10.0638	7.36736
TCGA-RD-A8N4	5.94795	0	11.1871	5.81328	11.1842	9.5168	7.29015	10.2207	10.3478	7.26656	10.7923	8.59476	10.5411	10.5221	11.0078	6.33442	6.64473	8.6708	9.33119	8.94946	6.85174	11.4192	8.73216	6.93018	6.63551	7.9449	14.1967	10.799	6.89302	8.23574	7.80025	7.0339	5.96544	5.59829	9.29857	9.5722	6.93897	9.65225	8.11765	6.32363	5.32027	8.3135	10.1345	6.02608	7.22489	14.6299	7.83678	10.394	7.71166
TCGA-BR-6566	2.73151	0	7.43925	3.57328	9.43155	7.62427	4.56047	7.26126	4.97736	5.14001	5.12652	7.12004	6.56442	6.66814	7.11804	4.64611	4.20639	5.10543	5.51159	3.26099	6.63355	8.08101	8.03727	6.35957	5.51738	6.5087	10.6362	5.0147	3.70016	5.71878	5.57085	4.71021	4.6717	5.09569	6.80041	7.37488	5.26023	5.54302	3.6517	4.28438	3.2673	6.65121	9.41426	3.59944	4.45435	6.79157	5.45872	5.84746	6.18794
TCGA-HU-8244	2.03288	0	6.71875	3.32344	5.15036	4.16709	4.14103	7.82584	4.00693	4.58223	4.29013	3.84638	4.68884	4.85371	3.86521	3.55663	3.67173	4.79169	3.53502	3.05923	3.71893	6.17828	3.68425	3.44826	3.68079	5.15405	7.78405	3.97847	3.277	3.58709	3.55473	4.65122	3.61662	3.30494	4.55224	5.80709	5.12419	4.31146	3.67092	3.10209	3.15155	4.04284	5.58775	3.30462	3.58396	5.81142	3.53852	3.04497	3.92773
TCGA-FP-A9TM	0.517808	0	7.12802	4.15449	8.2375	5.99259	4.80669	8.03676	5.05829	6.18459	6.10693	5.3045	6.50617	6.40942	5.62678	4.83181	4.11657	5.34434	4.81478	4.09479	5.57826	7.38493	6.00019	4.92106	5.68342	5.8593	9.36974	5.08555	4.69646	4.30916	5.71015	5.83069	4.38183	4.82858	6.26428	5.87872	6.17404	4.7205	4.9374	3.69202	3.81668	6.189	7.41152	3.83644	4.07053	8.40645	4.30013	5.7796	5.51366
TCGA-RD-A8N1	9.6411	0	10.0747	4.97262	9.08836	7.14391	5.67931	8.51355	7.20108	6.88015	7.32471	7.72602	7.30326	7.50107	7.69538	5.50804	6.62563	7.20674	5.73398	6.35099	7.25815	9.08269	8.96642	8.14109	7.57654	6.62467	10.8561	5.79747	6.45521	10.6172	6.26575	5.87774	6.22872	6.24492	7.4767	8.45463	6.59016	5.85805	5.90205	4.20566	4.21202	6.98017	8.96878	4.71655	5.22804	9.64697	5.36139	7.45619	6.84926
TCGA-VQ-A8DT	4.06575	0	7.065	3.83936	7.97901	5.73482	4.2614	6.58598	4.26123	5.28472	5.89685	5.78562	5.44957	6.01827	5.73104	4.2029	3.84267	4.89526	4.25261	3.17499	5.35104	6.2858	5.02402	4.65606	3.81017	6.12252	8.71335	4.37661	3.74091	3.62526	4.60672	5.22714	4.03155	4.01951	6.07668	5.89945	5.40544	4.56994	4.08463	3.70988	3.47534	5.0142	8.30983	3.50082	3.71385	6.95046	3.99643	4.44762	4.49623
TCGA-BR-8487	0.0931507	0	8.38327	4.3617	6.53788	6.48104	4.20712	6.87531	4.54997	4.89466	4.87982	6.04643	5.88573	6.58349	6.74326	4.13849	4.20037	5.43309	4.95142	3.68571	4.92987	7.30593	6.95925	5.97596	4.63571	6.41584	9.75539	4.17968	4.07011	5.01805	5.18126	5.22633	3.99311	4.55758	5.6696	5.25765	5.46084	4.57597	4.32381	3.78186	3.34287	5.91661	8.3244	3.48903	4.1783	6.15426	4.64458	5.97153	5.07062
TCGA-CD-8526	1.04384	0	9.74789	5.52633	8.90348	9.44555	6.23209	8.32355	7.59202	6.79549	6.77483	7.01401	7.38154	8.19865	7.40887	5.95284	5.77004	8.82317	6.74132	5.89051	6.65735	9.51031	8.82643	8.14171	6.97779	7.3482	10.7238	6.11878	6.23093	8.3785	5.90849	7.63498	5.73399	6.42003	7.29091	7.14341	6.97767	6.32187	5.46178	4.32638	4.06547	6.86628	9.15696	4.20592	4.6941	9.02381	6.26936	7.49275	7.13189
TCGA-HU-A4H6	1.76438	0	8.70219	4.58854	8.5096	6.5681	5.01466	6.65414	5.63773	7.06232	6.48525	5.78635	6.2172	6.69064	6.38761	4.47443	3.93405	6.58035	5.3642	3.35237	5.73985	7.51417	6.24172	5.40447	6.31615	7.76362	10.0544	4.94163	4.47337	4.24566	5.13928	6.39562	4.5684	4.44273	6.90066	6.12141	6.49752	5.43695	5.18458	4.07137	3.63928	6.51319	7.97723	3.76149	4.12476	8.3824	4.6496	6.10518	5.95514
TCGA-BR-7957	0.756164	1	11.9909	6.67967	11.5036	9.38283	7.69334	10.4006	9.0931	7.94519	8.55476	9.95242	8.90535	9.52742	9.09938	6.93124	7.93311	8.50255	8.0658	9.16426	8.01839	11.0667	10.9226	9.28775	9.01944	8.4466	12.4991	8.69435	8.71333	10.3801	6.857	8.09457	7.06919	7.37384	8.90008	10.8349	8.18438	7.9442	6.60699	5.69856	5.23598	7.98666	11.1531	6.46112	7.20662	12.4142	6.74772	9.29196	8.41661
TCGA-RD-A8N6	0.745205	1	11.335	4.96316	10.8802	8.32645	7.29993	9.1154	9.25072	7.23213	9.83082	7.84353	8.66883	9.07262	8.85376	5.48891	6.54243	8.77351	8.04993	7.09528	6.57959	10.683	8.57464	6.97867	7.07485	7.11707	12.9741	8.93814	6.04578	7.85882	6.26987	6.16729	6.41686	6.51679	8.34501	8.07744	6.28718	8.15568	5.64626	5.27872	4.1377	7.21261	9.51285	5.95387	5.74118	12.9246	7.40167	9.21789	7.45271
TCGA-D7-A4YX	3.03562	0	8.37367	4.48545	7.78873	5.82454	4.00497	6.71642	4.73254	5.64968	4.85316	6.00814	5.50977	6.18318	5.08203	4.39544	4.10351	6.83703	4.45503	2.88521	5.5589	6.996	6.88305	5.40748	5.03308	6.22662	9.26079	4.0502	4.20489	3.85231	5.21057	5.55994	3.69224	5.27872	6.16179	5.04028	5.86399	4.64796	3.99663	3.67972	3.36441	5.9888	8.01865	3.75501	3.99867	5.72466	4.60017	5.22897	5.16427
TCGA-BR-A4CS	0.123288	1	9.48914	4.31043	8.26505	6.58188	5.05557	7.21697	5.24379	5.9462	5.37515	6.21645	6.15791	6.60578	6.05926	4.37701	4.3948	6.76074	5.31039	5.13928	6.60785	7.65773	7.7698	5.76342	5.08052	7.4027	9.68053	5.58101	5.14815	5.56242	4.74482	6.09946	4.68576	5.11304	6.54087	6.77154	6.19896	4.88395	4.36803	3.93563	3.54852	5.89538	8.59808	3.62518	4.25745	7.03255	4.84402	5.44587	5.82423
TCGA-BR-4191	1.52877	1	10.2063	6.11999	9.4542	6.974	5.08578	8.98225	5.47815	7.27604	6.88536	7.46594	6.66906	7.93098	6.85904	5.70426	5.15388	8.1986	5.97442	5.89101	7.29015	8.12613	7.84668	8.52095	6.24121	7.92387	11.103	5.24827	5.79514	6.5819	7.28271	7.25674	5.35409	6.33415	7.40013	7.35013	7.82959	6.11463	5.62531	4.97734	4.2383	6.68979	9.99108	4.38578	4.6549	7.38948	5.93766	7.20825	7.46077
TCGA-B7-A5TI	1.63014	0	10.6781	5.15051	8.77245	7.78597	5.37706	8.36715	5.96815	6.87448	5.8355	7.69486	7.2572	7.551	7.17007	5.2686	5.3804	7.48175	6.01896	5.58176	6.55117	8.53342	8.8227	7.56392	5.95028	7.66079	10.9303	4.79005	5.75775	6.13205	5.71432	6.92617	5.25491	6.22679	7.32044	7.84969	6.90298	5.60127	5.41281	4.54822	4.05114	6.65145	9.3709	4.28076	4.81091	7.59585	5.46169	6.86256	6.87932
TCGA-IP-7968	0.210959	0	8.81283	4.93812	9.25707	7.53614	5.46002	9.12424	6.62635	7.18582	6.70819	8.22841	6.92365	8.28525	7.28658	5.72184	4.90497	7.40071	6.4291	3.93614	7.37413	8.97836	8.75812	8.18449	5.98696	7.22327	11.1936	4.93127	8.39174	5.78488	5.58515	7.01664	5.87513	7.1204	8.08476	7.97685	7.0222	5.89535	4.88764	4.32189	4.03945	6.40418	9.66117	4.32677	4.9146	8.36745	5.80943	7.92898	6.79236
TCGA-BR-4280	0.550685	1	7.27107	3.72038	5.80615	5.44228	3.80546	6.1101	4.48741	5.09105	5.08596	5.11421	5.11384	6.16436	5.9853	4.32761	3.90818	5.77014	4.50727	3.2079	4.68669	6.74675	5.24653	5.59012	4.40513	5.79621	9.61892	4.50856	3.59179	4.36732	4.77877	5.09253	3.99298	3.93294	5.59831	9.12524	5.7028	4.31013	4.00196	3.24157	3.2435	5.29136	7.68862	3.46492	3.74283	6.64462	3.95913	8.551	5.12085
TCGA-IN-7808	0.287671	1	9.37422	4.37027	8.45346	7.48635	4.59701	7.9301	5.70908	5.20479	6.31651	6.07186	7.75792	6.77575	6.22779	5.18923	5.57329	10.6293	4.40557	6.23434	7.59183	7.89123	7.01695	8.57473	5.504	6.66092	9.03905	5.88017	4.7645	5.87259	6.899	6.19972	7.28957	5.34785	6.40637	5.69858	6.76659	5.11857	5.71974	4.35119	4.08916	8.20599	9.02446	4.62525	5.15766	6.71966	5.37475	5.92278	8.04583
TCGA-D7-8572	1.4	0	9.44878	5.42207	10.2272	10.2603	6.61242	9.33983	7.20408	7.15005	7.31727	8.30224	7.80713	8.55976	8.1091	6.16598	6.336	7.38788	7.06024	6.54427	7.5244	10.5979	9.83521	7.57193	7.43775	7.06895	11.4141	6.87322	6.95474	7.4111	7.5669	6.45913	5.5881	7.02825	7.93954	9.04297	7.00074	6.72424	4.86745	4.69737	4.10187	6.82884	10.2441	5.48559	6.17317	10.6175	6.22369	7.71634	8.73783
TCGA-BR-8366	0.0794521	0	11.3692	5.51579	9.32403	8.00934	5.11822	8.88049	6.88077	6.71009	7.29634	8.1725	7.56372	8.15926	8.19243	5.73625	6.45395	8.28003	6.57469	6.47703	7.41055	9.44253	8.21146	8.64022	7.14719	7.69842	11.8729	6.09398	7.05159	8.87317	6.65311	6.31218	6.2672	6.52239	7.71342	7.88343	6.5117	6.33676	5.2019	4.69289	4.37317	7.49392	9.40252	5.1436	5.22168	9.74415	5.95279	7.62043	6.91291
TCGA-CD-A48A	1.03562	0	9.32441	4.27612	8.64567	6.73168	5.46945	7.42242	6.66073	7.47996	7.47467	6.17535	7.07942	7.06058	7.14498	4.4277	5.16586	6.98254	5.63415	4.95868	5.77683	8.18732	5.7872	5.88635	6.98676	5.93082	11.1721	6.29557	6.42529	6.53754	5.39269	4.68283	5.91958	5.04461	7.1224	6.21445	4.88435	6.29083	4.10628	3.74259	3.78431	5.83899	6.74643	3.87103	4.35201	10.6038	4.99307	7.93615	6.61161
TCGA-VQ-A8PC	3.85479	1	9.23992	5.46685	9.74136	7.28607	5.37127	8.63027	6.51815	7.13599	7.28421	8.36719	7.18384	7.76395	6.27279	5.87496	5.45737	6.64598	5.82031	7.23877	7.41348	8.13074	8.67464	7.2808	6.22856	7.24927	10.5286	5.46139	5.36203	6.50179	6.39761	6.792	6.18357	6.04566	7.53934	8.2494	7.64936	5.29594	6.22639	4.46691	4.38826	6.33876	9.26861	4.73957	5.03709	8.52841	5.46831	7.06916	6.07021
TCGA-D7-6528	1.26849	0	7.63105	3.67631	6.0613	5.94587	4.01053	5.66901	4.56489	4.78481	5.14621	5.25338	5.20553	6.36797	5.71824	3.77584	4.48341	4.69918	4.95651	3.2209	4.48076	7.06605	5.42221	5.26607	4.60191	5.82663	10.5978	3.76698	3.80004	4.79846	4.20123	5.10915	3.66155	4.10181	5.9119	8.34677	5.33869	5.40704	3.58377	3.72564	3.18362	5.39774	7.76259	3.56185	3.7798	6.85471	4.14534	6.66745	5.69008
TCGA-BR-6707	1.65753	1	9.95812	4.37336	7.82818	6.86271	4.39864	6.88678	5.85911	6.09847	5.78103	6.93166	6.1301	6.59994	6.35971	4.42484	4.55527	7.5889	5.06854	3.63011	5.86427	7.77146	7.02616	6.60215	5.75446	7.35026	10.5245	4.83921	5.86362	6.60556	5.75156	5.81867	5.26758	5.94781	6.57316	5.21798	6.25415	5.40729	4.66252	4.02031	3.67806	7.28303	8.76899	3.66146	4.12584	7.95917	5.48236	6.61006	6.32967
TCGA-BR-8368	0.358904	0	8.05455	3.98272	7.28302	5.95651	4.28905	6.28247	4.69304	5.59795	5.40592	5.56205	5.44397	6.40119	5.34365	4.39909	4.09366	6.54962	4.39712	3.50256	5.60795	6.94691	6.45993	6.27903	4.54427	6.52273	9.2796	4.1896	4.53926	5.30846	4.87868	5.73641	4.39393	4.61282	5.90593	7.95327	5.86064	4.67815	4.36015	3.62259	3.38568	5.62775	7.77239	3.66432	3.81727	6.82282	4.26869	5.05586	5.89851
TCGA-HU-A4HD	2.78356	0	9.06519	4.33704	8.30303	6.38947	5.37156	7.66939	5.63241	5.8117	6.00061	7.2638	5.90501	6.81809	6.16888	4.84149	4.617	5.72759	5.13525	5.80784	6.05842	7.93621	8.492	7.30395	5.39776	6.48908	9.45464	4.72428	6.95974	6.12291	6.75585	5.72718	5.05636	5.36082	6.31176	6.97048	5.83683	4.78466	4.82467	3.93449	3.6774	5.74685	9.01948	3.95833	4.49112	7.35118	4.94812	5.73081	5.56411
TCGA-BR-8369	1.16986	0	10.869	5.81873	9.96222	7.96029	6.78787	8.83465	8.11686	8.33814	9.73412	8.17306	8.61133	9.02334	8.82244	5.55974	5.58154	6.5218	8.02762	6.89372	7.351	10.0718	8.2304	7.5355	7.42661	7.3027	12.4665	8.57434	7.01382	7.12779	6.189	6.76734	6.73484	5.18013	8.32272	9.12892	7.79976	8.05194	6.68737	4.6994	5.08346	7.02452	9.11927	6.63683	5.78447	13.216	6.53798	9.03184	7.40569
TCGA-BR-4267	0.515068	1	8.05289	4.65969	8.05358	6.24016	4.22334	7.29342	4.5504	5.7582	5.3957	6.98901	5.6782	6.89955	5.83841	4.9394	4.31499	6.45427	5.19322	3.92098	5.84608	7.83607	6.97134	6.56721	4.7628	6.0426	10.4272	4.27436	4.43663	5.35506	5.12949	5.13147	4.40496	5.43501	6.62331	6.37565	5.96461	4.77739	4.03151	3.74962	3.55619	5.79713	8.66351	3.93077	4.09303	6.88248	4.83909	6.15727	5.43517
TCGA-R5-A7O7	3.80548	0	9.07075	4.12609	7.09621	6.22191	4.5621	5.96732	4.80155	5.79662	5.14603	5.61895	5.99678	6.57614	6.20258	4.3969	4.00902	6.97855	4.67122	3.46438	5.39631	7.02607	5.54419	5.72924	5.53244	7.23798	9.80045	3.97266	3.67668	4.70266	4.89587	5.82856	4.51236	4.39266	6.17409	6.12351	6.02266	5.35195	3.91273	4.38499	3.45823	5.78874	8.2012	3.57675	3.7787	6.68321	4.39741	4.96964	5.49572
TCGA-RD-A7BS	0.920548	1	11.43	5.40314	10.4536	7.65806	5.68034	8.31845	6.36085	7.17632	6.66027	7.5367	7.43098	7.37447	8.162	5.28603	5.20993	6.96418	5.88135	4.95097	6.71423	8.83215	7.92261	6.91659	7.25544	7.82707	11.0344	5.45913	6.02047	7.56109	6.5037	6.24841	5.16686	6.71715	7.70806	7.12871	6.61127	6.37544	5.25341	5.2021	4.45461	6.71886	9.16362	4.41479	4.91005	9.06534	5.83352	7.41181	6.61212
TCGA-BR-A4J5	2.36164	0	11.8263	6.33091	11.5897	8.93433	7.64417	9.47456	9.41199	8.31289	9.29729	8.28716	8.66247	9.51962	9.27394	6.28493	5.96587	8.04605	8.44709	8.34163	7.57775	10.7973	9.49701	8.18374	8.02582	8.71629	13.0489	8.79316	7.54084	8.30135	6.60839	6.96451	6.68865	7.14231	8.7149	9.18566	7.31127	8.21603	5.60818	6.17887	4.53553	7.78976	10.9438	5.0848	6.71379	12.5548	6.7911	8.85443	7.20853
TCGA-VQ-AA6F	4.50959	0	8.75349	4.58257	8.50971	6.29203	4.70399	8.35072	5.5341	8.34791	6.21124	6.27034	6.13838	7.0909	5.50261	5.03206	4.00897	7.293	4.88624	3.36198	6.14285	7.38256	6.47757	6.25864	6.21452	6.75764	9.8397	4.69234	3.8	3.7882	5.60875	6.56014	4.04585	5.48641	6.9674	7.26759	6.79158	5.39446	4.62451	4.11272	3.67578	6.30305	7.92831	3.91568	4.13547	7.91021	4.82847	6.37614	5.7124
TCGA-HF-7133	5.25479	0	8.2595	5.04504	9.35679	7.0398	5.11916	8.60625	5.4967	6.53038	6.7802	7.30957	6.54833	8.54248	6.0188	5.67024	4.49155	6.92892	6.11505	4.06952	6.7369	8.3125	7.71154	7.05937	5.28886	6.71623	10.3139	5.06199	6.21307	5.88672	6.93437	6.47802	4.92922	7.0617	7.01346	7.1351	6.58085	5.60259	4.91187	4.17955	3.77218	6.19072	9.21475	4.0388	4.13498	7.70988	5.66774	6.84195	6.40735
TCGA-D7-8575	1.51781	1	7.78812	4.90081	9.71382	6.59139	5.40686	9.61289	6.16158	7.07387	6.71079	7.81129	6.37542	7.17616	6.16626	5.48519	4.84746	6.9934	5.30493	3.89715	6.81989	7.42949	7.70279	6.92506	6.26054	5.51725	9.94597	5.36175	6.12973	3.9949	5.40793	5.72457	5.03747	5.97537	7.33193	7.35941	5.97477	5.58678	5.41113	3.82956	3.80837	6.79046	9.01856	4.67273	4.3154	8.89548	5.82755	6.85871	5.87778
TCGA-BR-8077	0.0575342	0	9.37556	4.6931	7.95	6.36571	4.57156	7.10292	5.38147	6.23671	5.99132	5.87333	5.94834	6.82527	6.64085	4.80684	4.09908	6.84329	5.10985	3.60199	6.33488	8.63947	8.38151	6.6246	5.7155	7.61309	9.8576	4.48155	5.71255	4.82133	5.29707	6.34983	5.64037	5.53691	6.65636	5.76409	6.45707	4.66521	5.15736	4.39733	3.48764	6.47601	8.79415	3.73108	4.22385	6.42553	4.94678	5.74421	5.59693
TCGA-CD-8531	1.04932	0	7.98397	4.08822	6.55739	6.70684	4.87732	7.16218	4.85214	6.26856	5.49646	6.63739	6.44367	6.96443	6.63192	4.83508	5.2635	5.37463	5.28557	3.68759	5.33418	8.00489	7.05288	4.72674	5.66097	7.01921	9.7806	5.13952	5.12496	4.67073	8.0519	5.7708	4.2907	4.64814	6.17567	6.87095	6.03668	4.87672	4.30531	3.71475	4.60775	7.79451	8.45259	3.7851	4.35929	8.3529	5.13091	5.37849	5.52235
TCGA-IN-7806	3.03014	0	9.34811	4.37289	9.2044	6.99322	5.71329	7.63383	7.07977	7.09236	7.82471	6.72285	7.72347	7.71751	7.57634	4.81417	4.24301	7.01846	6.74482	4.66214	6.51235	8.37022	7.63457	5.98132	6.32143	6.31097	11.5587	7.53995	6.39424	7.15853	5.47772	6.23467	5.39718	5.52093	7.4063	8.61255	6.28411	6.52127	5.91484	4.12314	4.02342	6.11551	8.44236	4.08113	4.86376	10.9727	5.38149	8.28048	7.38098
TCGA-BR-8485	0.767123	0	9.49488	5.45033	10.007	7.49257	5.76318	8.93773	6.2762	7.40822	7.33626	8.332	7.04465	8.09681	7.43675	5.93778	5.72333	8.5347	6.56928	6.21526	7.42396	9.24956	10.3328	8.05477	7.13683	7.1013	11.2832	5.68866	7.01387	8.50249	6.19691	6.58742	6.28532	6.85884	8.19032	8.69731	7.0022	6.16581	5.72827	4.55085	4.1321	6.51016	9.46974	4.87236	5.24104	9.26159	5.93896	7.52661	8.1333
TCGA-IN-A7NU	0.975342	0	10.5634	4.68874	9.31548	6.92316	5.57428	7.7229	5.41592	6.04182	6.34129	6.65937	6.66929	6.77265	7.18058	4.75897	4.76001	6.21037	5.43504	6.2397	6.14392	8.03101	8.28384	7.34415	5.82174	6.92703	10.3502	4.94381	5.92742	7.09477	5.55438	5.8204	5.59839	5.53023	6.77883	6.57251	6.02224	5.6395	5.63713	4.46546	3.5181	6.29052	9.36956	3.92713	4.79016	8.29572	5.30103	5.73491	6.31281
TCGA-HU-A4H5	1.98356	0	8.8115	4.21533	5.31132	5.73768	4.19758	6.70236	4.01718	5.69718	5.67344	4.29453	5.82662	6.80529	5.63768	4.05735	4.73048	6.57949	5.24663	3.74231	6.12192	7.23873	4.95193	5.75872	4.01954	7.22074	10.2466	3.63727	6.68137	4.45995	6.44607	6.1981	3.56297	3.48261	6.31777	3.85897	6.4167	4.99034	3.88951	3.65619	3.42581	6.44571	6.47762	3.79415	5.29843	5.98704	4.4245	7.4482	4.56692
TCGA-RD-A7BW	0.427397	1	12.8131	6.09006	11.7133	9.22369	7.35629	9.78547	9.89125	8.67438	9.98218	9.07817	9.66299	9.92896	9.51618	6.61653	7.91018	10.0427	8.55155	7.26961	8.34419	10.7684	9.24523	8.17342	8.49898	9.16455	13.8975	9.31412	7.51156	10.2925	7.69756	7.42665	7.97575	7.1224	9.18214	9.52757	7.40856	8.87762	6.31478	6.587	5.35181	8.46177	10.2213	5.94956	6.3725	13.1381	8.76591	10.2901	8.75042
TCGA-D7-8579	1.74247	0	11.348	5.97114	10.2227	8.7538	7.73017	9.26794	8.7967	8.58544	10.1049	9.01262	8.87857	9.266	9.72336	6.00392	7.13291	8.89117	8.39456	8.14726	7.30665	10.8907	10.1838	8.36616	7.37831	7.30463	13.0145	9.3743	7.29068	10.2297	6.80248	7.11123	6.96033	6.5509	8.40013	9.93028	7.17304	8.48416	6.49575	5.06485	4.94644	7.50287	10.1271	5.84456	6.24091	13.6647	7.37846	9.32467	7.7474
TCGA-VQ-AA68	3.63836	0	7.47382	3.7777	8.6484	5.90588	4.20216	7.75567	4.41559	5.80901	5.83218	7.52183	5.97409	6.52985	5.74078	4.54171	3.96381	4.85444	4.71251	3.1693	5.90976	7.13464	6.65582	5.46167	8.95241	5.2156	9.50816	4.48681	4.21156	3.94664	4.95113	5.44369	4.77949	6.42006	6.29678	6.65945	5.81707	4.60598	4.36813	3.57458	3.46029	5.37358	8.36512	3.61056	3.83713	8.11742	4.35224	6.04448	5.12381
TCGA-BR-8677	2.2274	0	11.7943	6.4602	9.74126	8.58601	6.387	9.21807	6.62787	7.19943	8.40406	8.46461	7.35632	8.58241	8.15985	5.94609	6.83227	8.31209	7.12412	7.58664	7.92351	9.15239	8.81485	9.01833	7.38635	9.05129	12.0403	7.14172	8.00071	7.78687	6.69381	7.76501	7.61179	6.54353	8.24294	8.63301	8.03741	7.12085	6.60004	5.16867	4.63147	7.65512	10.2052	7.4799	5.52775	9.59932	5.76909	8.03485	8.68023
TCGA-HU-A4HB	1.30685	1	7.92076	4.70744	9.37497	6.7101	5.65124	9.68693	5.47294	6.17681	6.85039	6.05747	6.79776	6.93811	6.32663	5.23564	4.37156	6.64706	5.01358	3.4852	6.18108	7.8987	7.40106	6.15078	5.96698	6.58735	9.78411	5.42155	4.79732	4.3049	6.87344	6.24226	4.86531	5.93319	6.44879	6.94856	6.31841	5.34035	5.46521	3.97447	3.86205	7.28191	8.68405	4.10951	4.19535	8.53611	5.08394	6.30969	6.74582
TCGA-BR-7707	2.9863	0	6.97987	3.6985	7.7275	6.92711	4.66925	6.56715	5.10652	5.48581	5.16389	5.54064	5.8534	6.64418	6.88542	4.26029	4.52221	4.51658	5.35081	4.49478	5.61217	7.98165	8.32507	6.127	5.24896	7.01468	10.7745	4.23058	4.00066	4.10294	5.16634	5.36322	3.84211	4.79079	6.21805	6.69096	5.67792	5.28745	4.3524	3.93263	3.26014	6.31286	8.67521	3.51675	4.34473	6.96713	5.01483	5.09376	4.7062
TCGA-VQ-A8P8	2.58082	0	9.55976	6.25632	10.173	7.80419	6.02048	9.00986	6.6664	8.26726	8.16067	7.31556	7.80063	7.95109	7.70032	5.64952	4.94826	7.17045	6.60118	5.08086	6.3386	9.01858	7.70619	6.28787	7.58628	7.48011	11.4516	6.63369	5.68431	6.83323	6.14537	7.13972	5.63808	6.2306	8.51798	8.4289	6.95743	6.8141	5.59126	4.88733	4.41754	6.35963	9.51432	4.23182	5.10019	10.7526	5.40765	7.88662	6.92006
TCGA-BR-8384	0.309589	0	12.3805	6.60792	11.4695	9.55699	9.01997	10.6715	9.99248	9.988	11.3139	10.0387	10.2037	10.6764	10.7184	7.08901	8.35231	10.0907	9.56985	9.16018	8.45885	11.7099	10.8164	9.24727	7.66985	8.6623	13.8828	10.6178	8.96152	11.4208	7.60736	7.85193	8.45298	7.23652	9.46428	10.7458	8.05677	9.52413	8.18151	6.40806	5.61652	8.57341	11.3828	7.53599	7.32622	14.8258	8.5455	10.7967	8.70232
TCGA-VQ-A92D	5.56712	0	8.50934	4.2496	7.55847	6.77312	4.65697	7.16041	4.96373	5.73565	7.01996	6.09345	6.37032	6.97471	6.04974	4.6114	4.06051	6.10794	5.44851	3.73536	5.56822	7.71578	6.44218	5.86436	8.48231	6.50711	10.6882	4.3223	3.86027	4.95954	4.71123	5.6939	4.51707	4.55823	6.8315	6.44011	6.45044	5.55961	3.94819	4.11068	3.37724	5.34234	7.95896	3.68364	4.11952	7.0983	4.52449	5.47795	5.1899
TCGA-HU-A4H2	1.07945	0	7.80539	3.97708	8.26898	6.01087	4.20609	8.08017	5.19837	5.1585	5.96823	6.12409	5.6829	6.00672	5.73211	4.15111	3.96289	5.95038	4.45371	3.91867	5.8314	6.90838	6.62579	5.75292	5.61504	5.73746	9.02076	4.39862	4.87391	4.77226	4.43422	4.71445	4.20479	4.34612	5.87508	6.27624	5.26289	4.73025	3.90553	3.48128	3.44762	5.65478	7.90464	3.46962	3.90284	7.49684	3.99706	5.28125	5.33093
TCGA-BR-8361	2.59178	0	8.86156	4.32857	6.86421	5.88923	4.26572	6.44084	5.20577	6.48635	6.21488	6.37313	5.5656	6.8588	6.38564	4.33737	4.96003	7.83561	5.12149	3.75812	5.34251	7.45339	5.35002	5.96807	5.16403	6.12207	10.3307	5.0989	5.34575	5.44868	5.07478	5.64138	4.54692	4.50156	6.79162	5.30579	5.32575	5.47901	4.54148	3.63974	3.37536	5.97112	6.39383	3.76495	3.83927	8.3363	4.63246	6.29728	7.0876
TCGA-VQ-A91Z	4.63014	0	6.7085	3.6263	4.9726	4.94184	4.11091	7.94583	4.54399	4.41795	4.15026	4.43034	5.29086	6.72023	4.63065	4.10368	3.88912	4.97156	4.63117	3.41382	5.75302	6.47595	8.77409	3.71367	4.30067	5.27036	8.68584	3.58814	4.35859	4.03798	3.58093	4.46131	3.71062	3.45316	5.0421	3.97976	5.05427	4.77716	3.36399	3.1842	3.20555	4.535	6.2212	3.33995	3.60469	5.37964	6.02085	5.78097	4.87988
TCGA-D7-6527	0.854795	1	8.93936	4.47316	9.47543	7.05342	5.28589	8.101	5.76245	6.85131	6.61273	7.32986	6.41114	6.60272	6.6119	4.75506	4.37431	7.03864	5.36341	5.08311	8.02828	7.65762	8.60643	6.78964	6.03593	6.96157	10.5219	5.73288	5.91739	5.42161	5.21283	6.03844	5.13486	5.8496	6.90223	7.19527	6.24844	5.88213	4.93071	3.87982	3.77467	6.32842	8.73543	3.77281	4.07921	8.64692	5.63865	6.67394	6.25619
TCGA-RD-A8MW	3.1589	1	9.81577	4.65147	8.95935	7.45797	5.42154	7.42143	6.67494	6.10435	6.34482	6.3171	7.10435	7.97528	7.86803	4.93382	5.29155	5.96916	6.07193	4.8215	6.49214	9.04928	8.24435	7.09003	6.69161	7.18139	11.1757	5.72566	5.3998	7.38277	6.23754	5.86173	5.20422	5.87226	7.49741	6.987	6.04124	5.7488	4.78136	4.46885	3.67743	7.2176	9.22089	3.93703	4.90997	9.6932	5.46686	6.41306	6.47474
TCGA-D7-A6EX	0.942466	0	10.1475	4.33617	9.83794	6.6701	7.54714	6.84026	6.85202	8.17164	9.00345	6.63348	7.98532	8.29642	7.71128	4.30495	4.78905	6.77538	7.17618	5.50209	5.84274	10.2424	7.45438	6.68562	6.05882	6.37451	12.0586	7.09286	5.12852	7.81409	5.30855	5.09914	5.83551	10.3497	7.14057	7.00854	6.39809	6.72848	4.55904	4.55691	4.24141	6.24707	7.97537	3.71045	4.27488	10.8	5.28237	7.36679	8.59777
TCGA-VQ-A927	0.547945	1	8.2317	4.81589	9.55565	5.93382	5.95032	8.50235	5.50784	7.17229	7.64126	6.4151	7.01304	7.37354	6.99216	5.22828	4.11064	5.63582	5.86723	5.14904	6.49398	8.47215	7.75143	6.73325	4.84399	7.80295	10.5235	5.77676	5.74347	4.50782	5.81871	6.9843	4.88832	5.20394	7.33423	7.57525	7.32881	5.59376	6.21852	4.62084	4.03473	5.89262	9.07476	4.18563	4.82503	9.48165	4.54683	6.15419	6.32257
TCGA-BR-4257	0.805479	1	8.14772	4.71567	8.72462	7.11863	4.9804	8.15572	4.59027	6.04201	6.24254	6.98875	6.23505	7.70528	7.03574	5.72957	4.68272	6.18977	6.02199	3.63374	6.26678	8.14917	7.86638	7.17863	5.37262	7.01105	10.9169	4.10054	5.08615	4.19229	5.7771	5.63998	4.57087	5.82696	7.06105	7.28491	6.62946	4.74317	4.04916	4.42736	3.70275	6.45587	9.68801	4.07831	4.72233	6.06586	5.24519	6.78543	5.60764
TCGA-CG-4475	1.91507	0	10.7623	5.89046	9.45084	8.55296	6.43745	8.90218	7.13366	7.82066	7.36198	7.49127	7.92293	9.06456	8.35089	6.15784	7.58851	7.21594	7.61076	4.91644	6.824	10.0398	8.54113	8.40925	8.48736	8.55028	12.031	6.16308	6.25779	9.5951	7.14895	7.33604	5.42585	7.13697	8.10821	8.56773	7.82637	6.75776	4.99999	5.65769	4.59875	6.91588	10.6266	5.08302	5.9521	10.1366	6.4473	7.77738	7.75376
TCGA-CD-5801	1.09863	1	9.13774	3.7785	7.8885	6.46607	4.0756	6.49495	5.66247	5.83042	5.40188	6.18341	6.07055	5.90179	5.94382	4.28448	4.19856	7.7154	4.38588	3.30972	6.12015	7.14572	6.38404	7.54998	5.74215	6.08475	10.0305	4.34995	4.92905	4.65674	5.7007	4.53769	5.29349	5.23051	5.90905	5.28898	5.33274	4.82733	4.22455	3.66896	3.47005	7.04935	8.25917	3.41696	3.82502	6.6457	4.70015	6.48954	5.63345
TCGA-VQ-A8PP	1.95068	1	8.44831	4.60198	9.06087	7.17357	5.05258	7.93872	5.26389	6.12639	6.08865	7.40263	6.71275	7.61677	7.41324	5.17919	5.35114	5.25876	5.98627	4.86794	6.64872	8.76716	8.35002	6.66329	5.93261	6.34988	10.613	4.6399	5.80929	6.15505	5.31572	5.24273	4.82585	5.98165	7.40635	7.5556	5.8993	5.61488	4.70384	3.9708	3.50378	5.92711	8.9855	3.94881	5.32402	7.64144	5.39537	5.90718	5.46964
TCGA-RD-A7C1	1.38904	1	9.12098	4.6218	6.37965	5.99744	4.533	6.14521	4.88462	5.94642	4.9577	5.75837	5.93378	6.39719	5.77371	4.54086	4.75881	6.93431	4.82283	3.80541	5.40823	6.97211	5.58625	6.0418	5.54385	7.36177	9.41543	4.7808	3.94774	5.33569	5.20631	6.05177	4.54627	5.21157	6.18779	5.94656	6.31729	4.84256	4.98627	3.92503	3.98541	6.18215	7.8468	4.40915	4.43683	5.85663	4.91676	5.60216	5.44547
TCGA-HU-8604	1.90137	0	9.01949	4.48731	8.84894	7.60424	5.02441	7.6314	5.91381	5.55257	5.41069	6.88448	6.72942	7.54425	7.49115	5.01766	5.45842	5.29266	5.85444	4.44312	6.30933	8.66746	8.6631	6.93478	6.14731	7.26784	10.9771	5.51132	5.87486	7.50458	6.30995	5.57435	5.31556	5.93111	7.0496	6.6641	5.76478	5.76462	4.56098	4.02751	3.50673	7.02032	8.97157	3.45917	5.11489	7.26358	5.3235	6.44827	6.98477
TCGA-BR-6456	1.4411	1	11.2924	6.22381	11.194	8.75401	6.47721	9.49701	8.48124	8.50446	8.93476	9.36265	8.70189	9.025	9.02385	6.54592	6.49126	8.19764	7.6174	6.29251	7.86207	10.2933	9.7316	8.76498	7.2247	7.81885	12.4353	7.73038	7.47051	10.0181	6.79595	6.85825	6.39154	7.53637	8.82544	9.14347	7.54209	8.19293	5.91588	5.20162	4.73974	7.23277	10.4083	6.76988	5.55037	11.5045	7.21136	9.8813	9.6424
TCGA-BR-7901	0.287671	1	11.0864	5.61602	10.2722	8.31252	6.2102	9.56191	8.57685	8.1403	8.14283	8.70363	7.96855	8.81593	8.22452	6.04765	6.65776	8.39327	7.26527	6.35263	7.75594	9.6563	9.33038	7.77142	7.36855	7.50576	12.3131	7.40082	7.1886	8.89023	6.44078	6.84384	6.82199	7.18839	8.15013	8.95884	7.8759	7.54079	5.71273	4.92675	4.32569	7.32301	9.91532	5.93671	5.63663	11.3674	6.7129	9.19765	7.78191
TCGA-MX-A663	0.821918	1	12.0612	6.38146	10.9648	8.88861	7.15648	9.29795	9.18047	7.89676	8.91325	8.78175	9.07314	9.32143	8.60373	6.21917	7.16164	8.44928	7.86027	7.36848	8.24272	10.6649	9.91589	9.487	7.86691	8.44644	12.61	8.31822	8.47916	9.49141	6.58086	7.36456	7.3894	7.03541	8.50921	9.68776	7.90061	7.98318	6.26573	5.66162	4.81434	7.48407	10.0725	6.67715	6.06879	12.3542	7.42528	9.14	8.66726
TCGA-VQ-A8PF	0.208219	1	9.56828	5.00746	9.00909	6.87002	4.95751	7.96051	5.90847	7.30768	6.60312	7.51462	7.05596	7.59779	5.94477	5.59915	5.319	7.98899	5.7138	5.1677	6.98178	8.36149	8.25593	7.15837	5.87543	7.28099	10.3594	5.23791	6.7794	6.65277	6.51833	6.97726	5.5975	6.29422	7.12697	6.99691	7.34106	5.04317	6.51656	3.81651	3.85262	7.0927	8.89669	4.44452	4.7996	8.29567	5.74776	7.18457	6.67884
TCGA-BR-7715	2.80274	0	11.1285	5.43954	10.3494	7.79008	5.94964	8.51638	7.5847	7.03141	7.13576	8.03616	7.09009	7.90706	7.57271	5.2105	5.50206	8.65235	6.50812	6.55012	6.84835	8.38604	9.11647	7.27475	7.0532	7.29163	11.5083	6.57924	6.14139	8.54986	7.60151	6.48418	5.45048	6.29304	7.373	8.05759	6.81306	7.02974	4.92687	4.7984	4.3932	6.51316	9.57327	4.50614	4.74522	9.38798	6.62479	11.0398	6.79046
TCGA-D7-A74A	1.66301	0	8.15816	3.54362	7.5051	5.51661	3.71423	5.68712	4.56915	5.16672	5.10492	5.59817	5.42797	5.54759	5.49966	3.85827	3.75018	5.54691	4.1197	3.06069	4.97443	6.37339	5.31407	5.72842	4.72428	5.2932	9.36808	4.30715	4.12206	3.77155	4.52109	4.57923	4.53762	4.83138	5.76477	5.01858	4.73167	4.46145	3.97019	3.46988	3.23706	4.92215	7.47547	3.3906	3.58669	6.99382	4.52079	6.09528	4.28259
TCGA-BR-4253	0.339726	1	8.61199	4.94754	6.38585	5.76367	3.76978	7.45247	4.3206	6.72689	5.18004	5.96074	5.6254	7.23579	5.85301	5.1498	4.35806	7.43647	4.82633	3.32096	5.3125	7.0273	5.51403	6.3778	5.41785	7.03254	10.3575	4.31492	3.3584	3.64945	6.23546	6.26715	3.59143	4.71565	6.57678	5.43782	6.47943	4.18422	4.53478	3.86422	3.74993	6.50158	7.75303	3.94593	4.01663	5.93878	5.08306	6.00201	5.52391
TCGA-BR-8381	0.613699	0	10.1842	5.0595	9.28752	7.85939	5.23199	8.37317	6.53738	6.63007	6.14363	8.09173	7.32657	7.42773	7.26217	5.57146	5.65799	7.48373	6.12851	4.02664	7.00881	9.0333	8.55679	8.01456	6.63399	7.02665	10.7963	5.13644	6.8056	7.70883	6.41024	6.03698	6.00931	6.86496	7.73289	7.14798	6.55535	5.35981	5.41332	3.64573	3.93574	7.28154	9.61237	4.08706	5.15841	7.87882	5.63503	6.78235	6.5212
TCGA-FP-7998	1.85753	0	10.5271	5.64709	9.95531	8.03916	6.27733	8.75736	7.93263	8.12702	8.66865	8.12266	7.93926	8.24581	7.94323	5.64664	6.68488	9.25204	7.15249	6.29922	7.48681	10.1966	8.77536	8.19269	7.39794	7.29789	11.8643	7.73159	7.72185	9.37493	7.05136	7.09792	6.05999	7.16367	7.97247	8.45454	6.91137	6.89179	6.02322	4.22303	4.32962	7.6582	8.92934	4.73841	5.6036	11.659	6.88175	9.10324	7.30901
TCGA-VQ-A8DZ	1.08493	1	8.80386	4.31135	8.42449	6.98565	4.62316	7.11269	5.59961	6.49598	6.06258	6.93388	5.91732	6.81231	6.1818	4.84115	4.50574	6.16844	5.26055	5.06609	6.27129	7.70791	8.46183	7.30971	5.43095	7.38007	10.3964	4.88518	4.82298	6.91592	5.55814	6.14802	5.27613	5.21508	6.50284	8.05315	8.20887	5.1944	5.06683	4.07451	4.23169	6.03097	8.25557	4.19079	4.13089	8.32063	5.25256	6.16184	7.17821
TCGA-HU-A4GD	1.89589	0	6.01803	4.07911	5.93421	4.68203	4.44363	6.02112	4.40829	4.81819	4.95446	4.46686	5.3923	5.7562	5.14402	4.86029	4.54552	5.12456	3.8814	4.30514	4.62966	6.99546	6.28338	4.04976	4.45904	5.3246	8.2457	4.37767	4.46114	4.62824	4.35488	4.36698	4.86444	4.37449	5.29609	4.96577	5.16027	5.48483	4.33652	3.31618	3.66302	4.23708	6.41078	3.77474	4.51469	6.42595	4.17635	4.62598	7.22573
TCGA-VQ-A8DV	1.10411	1	7.24578	3.7185	6.30183	4.78237	4.55918	5.50722	4.27787	5.31049	4.67335	4.07041	6.13443	7.54964	5.12859	4.37718	3.74486	5.0914	4.13117	4.28003	4.96589	7.96462	8.54396	5.43133	4.3715	7.2897	9.15492	3.95919	4.50081	3.81757	3.79649	5.73969	3.6228	3.60012	5.86657	4.7613	5.97911	4.3603	4.10152	4.42293	3.27437	5.49258	6.39353	4.73468	3.64736	5.85516	4.39838	6.39655	5.06559
TCGA-CG-4306	0.00273973	1	9.16015	5.09184	9.08717	7.19896	5.09814	8.13301	4.73071	6.15738	6.45293	6.8298	6.3041	7.90064	7.85231	5.58302	4.59735	5.98734	6.00364	4.88779	6.17527	8.30765	7.34458	7.38774	5.34602	7.51929	10.4263	4.49393	4.73733	5.95381	5.7177	5.97601	4.88784	5.77307	7.27787	7.23557	6.79249	4.99361	4.62185	4.79305	3.69841	6.05284	10.1174	4.31611	4.90325	7.05593	5.0781	6.03474	6.15532
TCGA-VQ-A8PH	1.06575	1	6.94893	3.98894	7.75221	5.92855	3.97277	5.89412	4.42459	5.15308	5.50427	6.15691	6.39717	6.22067	5.2168	4.67348	3.69518	5.87753	4.52216	3.38232	5.69045	6.61009	8.33872	5.70032	4.12807	6.02714	9.76248	3.90744	3.82623	3.87321	4.89989	4.92163	5.14157	5.02004	5.39337	5.50363	5.33505	4.44317	3.75653	3.96724	3.4042	5.39515	7.60905	4.14934	3.60035	6.40731	4.39783	5.12497	4.43062
TCGA-R5-A7ZR	0.506849	1	7.70445	3.70814	7.2597	5.21302	4.06572	5.14613	3.93194	5.62105	5.07238	4.96687	5.2657	5.97837	4.4253	5.23383	3.5628	5.57956	4.37354	3.41043	5.07644	5.86583	6.74931	8.74148	3.63332	5.77963	9.04027	3.9259	3.97321	3.54131	4.37174	5.17264	4.45188	4.23917	5.13142	4.83268	5.68075	4.45695	3.80271	3.21402	3.47392	5.02641	6.88624	3.78284	3.48583	5.53237	4.34283	3.36009	3.88117
TCGA-HU-8238	0.126027	0	8.87735	4.34182	8.07855	5.84113	4.56197	7.17521	5.40316	6.02972	5.9642	5.69818	5.81333	6.67396	5.93509	4.31671	4.11481	6.55386	4.62308	4.61247	5.437	7.06601	6.53034	5.63727	5.94808	6.51755	9.79877	4.91574	4.17866	4.77771	4.3772	6.06836	4.87682	4.69404	6.27656	6.4944	5.60478	4.79587	4.55425	4.07023	3.62768	5.72421	7.99664	3.64204	3.98945	7.61552	4.69168	7.64918	5.53202
TCGA-VQ-AA6A	3.24384	0	7.7896	4.46086	8.72072	6.42956	4.84506	9.27016	5.06526	5.88804	6.19333	7.43932	6.17208	7.00384	5.3624	4.8879	4.42107	5.94271	5.07274	3.97555	6.22593	6.70101	6.56638	5.60061	4.80954	5.5841	9.87287	4.65317	4.38709	4.53416	4.71958	5.22611	5.01391	5.15012	6.17051	6.82568	6.00324	5.10965	4.49029	3.74398	3.82895	5.10761	8.22668	3.86655	3.86823	7.63571	4.68049	5.65327	4.81743
TCGA-BR-8081	2.68767	0	10.5162	4.82209	9.53333	7.54295	5.11442	8.83029	5.86159	6.15467	6.70908	7.89711	6.99874	7.56109	7.99031	5.34476	5.78317	5.83946	5.93584	6.48933	6.95717	8.93595	8.88626	7.85699	6.2851	7.41288	10.8868	5.5222	6.58492	7.85001	5.92594	6.32876	6.1008	6.13578	7.39376	7.64803	6.39949	5.65473	5.52376	4.16274	3.67011	7.32227	9.78551	5.06586	5.1421	7.75454	5.87208	6.86536	6.95836
TCGA-VQ-AA6G	2.16986	1	8.02411	4.56522	8.07814	5.85555	4.56229	7.27693	4.36013	5.9314	5.45185	6.20043	5.71134	6.58445	5.8793	4.41199	3.78401	5.81503	4.85501	3.1691	5.61155	7.05128	5.47184	5.61067	4.33806	6.34953	9.78223	4.23679	3.441	4.20242	4.4273	5.89245	4.66219	4.73709	6.19379	5.77317	6.6087	4.71855	4.40223	3.77938	3.39709	5.01744	8.03776	3.46459	3.84666	7.60397	3.9669	5.10785	5.67597
TCGA-BR-8686	1.73973	1	10.9155	5.53629	9.92938	8.28356	6.96627	8.96208	7.78659	9.00005	8.93032	8.63579	7.97163	8.3429	8.16151	6.20634	6.48628	9.40142	6.70929	8.03113	7.80352	8.93881	9.15691	8.70896	7.58455	7.98849	11.8079	7.83004	7.27942	9.91656	6.76906	7.39034	7.10627	5.36493	8.18679	8.57704	8.15254	6.90604	7.91611	5.34378	4.42349	7.6666	9.63508	5.51548	6.08566	11.4265	6.86621	9.02866	8.58526
TCGA-VQ-A94O	1.75342	1	7.72949	4.38848	7.98226	6.22894	4.55248	7.16527	4.94492	6.11534	5.93372	7.04493	6.29998	7.05203	6.78023	4.93406	4.60528	6.48803	5.11839	3.29218	6.28632	7.80577	10.3409	7.65174	4.83366	6.55997	10.3761	4.08554	6.32234	4.55547	5.10746	5.52593	4.62632	5.08766	6.50126	5.7155	6.10028	5.1427	3.7776	3.77772	3.46717	5.70439	8.11012	3.74509	3.82739	7.63709	5.42151	6.16978	9.04286
TCGA-FP-8211	1.13151	0	8.85891	4.28136	8.22755	5.90481	4.58113	6.43735	4.92528	5.4963	5.43455	5.5201	5.8941	6.17794	5.49134	4.0633	4.13269	5.83503	4.4482	3.27523	5.61188	7.00196	7.34338	4.84974	4.63559	5.87118	9.38439	4.19327	3.69568	4.19792	4.92332	5.31154	4.34642	5.02773	6.63785	5.90415	5.32237	5.119	3.6837	3.33338	3.33313	5.66201	7.97093	3.57484	3.77745	7.37324	4.22559	5.25304	5.17451
TCGA-BR-7197	0.767123	0	9.33787	4.45165	9.23546	7.19539	7.77903	6.90627	7.6449	6.19946	7.78766	6.89937	6.93952	7.67198	7.64451	4.46759	4.59769	7.02743	6.66843	6.03447	5.99147	9.11063	8.81302	6.13469	6.25885	6.24495	11.4857	7.26046	5.39679	6.1672	4.98071	5.87429	5.54132	4.92114	7.0185	6.82695	6.10454	6.87835	4.44485	4.32299	3.72057	6.01112	7.98358	3.94734	4.70447	11.3311	5.26437	9.05058	6.27106
TCGA-FP-7735	0.290411	1	9.31494	4.36252	8.68891	8.51013	4.74034	6.67094	5.18839	6.89642	6.80712	6.31474	6.30106	6.7675	6.49271	4.41522	4.23992	6.96346	5.13714	4.61244	5.91323	7.89893	8.48519	6.06851	6.13075	7.29227	10.8824	5.5672	4.96232	5.63446	6.82074	6.25101	4.84724	4.98841	6.55782	6.41331	6.86482	5.7671	6.2607	3.93381	3.52123	6.5461	8.08731	3.77534	4.04114	8.86745	5.25465	7.36244	6.32525
TCGA-D7-A6EY	0.953425	1	10.1839	4.88379	9.34702	7.52048	5.43533	8.98651	7.26057	6.33315	7.48505	6.94632	7.75557	7.68731	7.65365	4.99306	5.84793	7.04011	6.52963	6.18766	6.39747	9.61971	8.09082	6.64497	6.96771	6.62479	11.2923	6.69138	5.62554	9.10774	6.30642	6.03759	6.19899	6.54789	6.98804	7.93185	6.06243	6.14952	5.12986	4.36476	4.26623	6.98949	8.93737	4.35112	4.79423	11.0395	5.81157	7.53094	5.73312
TCGA-HU-A4GH	0.980822	0	6.40469	3.79009	6.39706	6.1815	3.85818	7.0275	4.00429	6.42521	4.34089	4.52051	4.73583	5.56799	4.68993	3.67832	3.6736	5.49818	3.96662	3.04189	4.50463	6.434	4.75154	4.53841	3.95721	5.1364	8.51764	3.88536	3.21176	3.73048	4.07853	5.00825	3.67506	3.51292	5.13557	4.92196	5.61302	4.38989	4.17332	3.33771	3.25627	4.56457	6.44181	3.36944	3.55694	6.00413	3.51524	4.30216	6.64976
TCGA-CG-4437	0.671233	0	9.26021	4.35892	9.33366	7.70873	5.00647	7.26262	5.64418	6.06195	6.17664	7.60607	6.56058	6.80938	7.39433	4.70301	4.34628	6.47377	5.25958	3.91919	6.08898	7.98965	8.14387	6.53869	6.01733	6.91068	10.8829	5.09496	5.06129	6.01017	5.69765	5.43897	4.53622	5.46554	6.57045	6.92502	6.03849	6.07635	4.69815	4.0998	3.64015	6.9332	8.88495	3.7518	4.42996	8.03834	5.68875	6.79947	6.18146
TCGA-D7-6815	1.33151	0	8.14028	4.55775	9.28091	7.12956	5.29736	10.1328	6.00184	6.40921	5.83378	7.71785	6.68326	7.42345	7.25631	5.33096	5.21435	6.77546	6.03261	4.31993	6.49501	8.63357	9.05274	7.44282	5.38551	6.03804	10.4888	4.83285	4.77297	5.24541	5.014	5.39748	5.30776	6.3153	7.21506	9.675	5.92562	5.72602	4.28162	4.01403	3.76676	5.64573	9.57638	4.16918	4.76356	7.41623	5.23099	7.89632	6.25189
TCGA-CD-8525	1.04932	0	8.82615	4.88025	8.54467	6.79912	5.19673	7.7414	6.22583	5.87283	5.80674	5.92047	6.87993	7.13353	6.96472	4.57074	4.49447	6.20763	5.67364	5.845	6.01584	7.96718	8.90006	5.91936	6.50745	7.07617	10.8839	5.16969	5.78209	6.92834	5.39625	6.37114	4.77019	5.27025	6.30153	6.45536	5.91886	5.45456	5.34959	4.46416	3.67536	6.53493	8.40429	3.5485	4.63931	8.42718	5.45251	6.19186	6.2815
TCGA-CG-5719	0.0849315	0	10.9903	5.31161	10.305	8.67444	6.72111	8.55981	7.49467	7.84577	7.6498	8.74426	7.98666	7.80936	8.06966	5.52447	6.2125	9.20471	6.93696	5.43616	6.88607	9.38271	9.71942	7.03002	6.71579	8.84177	12.4192	6.40578	6.92333	7.31399	6.52196	7.05505	6.61045	6.89642	8.12881	7.93531	7.46197	7.56522	5.53461	5.0745	3.86729	7.94315	10.4712	4.44235	5.16669	10.4154	7.02363	8.28352	7.77406
TCGA-RD-A8NB	1.40548	1	10.7421	5.32279	10.1123	7.77551	6.01487	8.56862	8.23911	7.3801	8.08762	7.92115	8.70786	8.63134	8.24144	5.4792	6.11368	6.93522	7.62531	7.41971	6.6013	10.1931	8.81309	7.60001	8.4089	7.60645	12.3607	8.02648	6.68484	9.68876	6.09451	7.01243	5.96342	5.95697	7.67251	8.39129	6.9603	7.31136	6.08424	5.10808	4.57837	6.90852	9.24949	4.74905	6.03759	12.263	5.70762	8.58132	7.0708
TCGA-BR-A4IV	2.38082	1	12.2001	6.2294	11.954	9.69507	8.62564	9.69952	9.8559	7.83924	10.689	9.33703	9.50214	10.4663	10.5835	6.69988	7.18282	9.39326	9.45162	8.5098	7.64643	12.1963	9.77916	9.64499	8.85721	8.72057	14.0735	10.0526	9.02791	8.98969	7.34556	7.35039	7.20509	6.5985	9.88103	10.0515	7.68177	9.47622	6.32499	6.60879	5.0939	8.48406	11.0422	7.03724	7.45344	14.0201	7.28741	9.79579	8.49647
TCGA-HF-A5NB	2.54247	0	6.10263	3.71948	6.47293	5.1598	3.62626	5.42782	4.10818	4.82102	4.84686	5.104	5.45277	6.31525	4.71799	4.11183	3.57875	5.81593	4.30421	2.88289	4.68574	5.88021	4.25224	4.84215	3.76367	5.38341	9.57436	3.57083	2.97659	3.54972	4.10209	4.65614	3.91651	4.50601	5.30021	4.48712	4.98366	4.76897	3.70516	3.46368	3.18508	5.07884	7.0965	3.5095	3.52892	5.98385	3.59514	5.22691	5.03365
TCGA-FP-8099	1.42192	0	8.72811	4.42509	8.35277	7.20794	5.52949	7.70964	5.63833	5.84478	5.50025	7.45339	6.75186	7.13932	7.51718	4.85317	5.05673	6.28657	5.98962	4.68074	6.018	9.34252	8.27724	7.04012	5.38157	5.83023	10.6603	4.8555	5.63726	5.89852	5.31835	5.28608	5.15401	6.57749	6.94421	6.76108	5.80743	5.70437	4.26424	3.79505	3.64097	5.87318	9.10305	4.04781	5.08815	7.71065	4.99607	6.814	5.97584
TCGA-VQ-A94T	0.936986	1	7.33479	4.55425	8.66876	6.10845	4.62932	6.53017	4.39672	5.98007	5.48248	6.83833	6.0552	6.87223	6.04466	5.06234	3.98662	5.98194	5.08791	3.24207	5.69342	6.96787	6.12324	5.80202	4.99022	6.63166	10.3894	3.74779	3.15136	3.61271	7.44409	6.08057	4.75378	4.55367	6.69841	7.46243	6.46887	4.95793	3.65116	3.99606	3.72303	5.01337	8.61457	3.55079	4.08497	6.95092	4.19625	5.07669	4.73389
TCGA-CD-8533	1.28219	0	10.7527	5.15501	10.4643	6.93501	5.51266	8.15381	5.33267	6.87032	6.34707	7.98041	6.43341	6.96624	7.03687	4.9722	5.77391	8.11462	5.65166	6.53328	6.58711	8.4312	9.34814	7.32159	4.97471	6.31326	10.1052	6.4158	6.72525	9.00423	7.83678	6.14204	6.66884	5.93321	6.98177	7.83454	6.12611	5.3673	5.16317	4.30696	3.8798	5.75547	9.23094	4.40361	4.63867	7.58998	7.4862	6.79137	6.11911
TCGA-CD-8530	1.03288	0	12.2208	6.8015	11.0441	8.71165	6.97331	9.74404	8.04381	9.02569	8.97025	9.17284	8.39452	8.93268	9.0468	6.32685	6.00188	8.33368	7.63902	8.14591	8.70335	9.83678	9.7436	9.41454	8.56267	8.98051	12.5665	7.32371	7.40789	10.9032	6.44165	8.02519	7.60081	6.4908	9.8944	9.0441	7.8613	7.5106	6.37662	5.62204	4.82742	7.96891	10.0806	4.9086	5.80942	11.0177	6.43108	8.88772	8.16428
TCGA-CG-4469	0.589041	1	8.35136	4.18515	5.25883	5.19154	4.16677	6.36353	4.1346	5.74933	5.67478	3.77251	5.28265	6.66529	6.10332	4.31053	4.42018	5.67968	4.75117	3.12302	4.51119	7.50955	4.26808	5.83175	3.8976	7.03985	9.01201	4.46165	3.08667	3.70964	4.59443	5.94531	3.57119	3.60664	5.91564	4.42642	6.40064	4.0403	4.42032	3.34615	3.24237	5.27477	7.56432	3.65464	3.87731	5.49168	4.28145	5.17167	5.62552
TCGA-VQ-A8PE	1.84932	1	8.47438	4.38001	8.36069	6.42444	4.43074	7.06293	4.79745	5.86556	6.02333	6.82631	6.75716	7.65904	6.67631	4.97791	4.46382	6.36493	5.26399	3.98602	7.21183	7.88102	8.52072	6.90765	5.61196	6.34482	10.3405	4.54574	6.60612	6.35121	5.36998	5.57588	4.69755	5.56974	6.69041	9.08765	6.00845	5.17054	4.54652	3.91868	3.7081	6.10156	7.92377	3.67879	4.06075	7.86214	4.5685	6.33383	6.69048
TCGA-CD-8534	1.00548	0	9.99029	4.79678	9.33657	6.98566	5.80825	8.14728	7.03841	7.2979	7.9635	7.54406	7.01781	7.71419	7.70123	4.87927	5.41299	7.51639	6.40352	7.35171	6.62093	8.48435	8.55753	6.82029	7.08129	7.08732	11.326	7.23171	5.81867	7.50127	6.21139	7.05275	5.9939	4.5658	7.58652	7.92394	6.93676	6.16086	6.43891	4.41689	3.92973	6.74692	8.45805	4.30356	4.96803	10.8806	5.80558	9.05986	6.50028
TCGA-VQ-A94P	0.221918	1	12.5256	6.55401	12.0891	9.70158	7.4698	9.97292	10.4087	8.2188	10.3692	9.9814	10.4761	10.7208	10.4295	7.00179	7.17435	10.1805	9.56413	9.28252	7.47031	12.1451	9.99771	8.02855	8.62973	8.53081	14.476	10.7557	7.60756	10.3531	7.60632	8.04866	7.26361	7.07035	9.49206	10.43	8.10707	9.30345	7.61419	6.69711	5.40299	8.43117	10.7208	6.45486	7.48891	14.3831	7.5248	10.1909	8.05116
GSM2235556	0.191781	1	7.41076	3.97933	9.5964	6.51469	4.91058	7.55474	6.10778	6.08529	5.83422	8.17471	7.79292	7.08177	5.33907	4.5155	4.75324	6.13458	4.83423	4.08129	6.83002	8.91015	9.64666	6.61444	6.12517	5.64523	11.5948	4.19887	6.37154	3.92693	4.59623	5.48886	5.71146	5.76099	6.21079	6.16036	6.32678	5.39189	4.19255	3.53388	4.10781	5.73203	8.76815	4.67508	3.91702	9.17463	5.52459	6.61803	5.04143
GSM2235557	0.0630137	1	11.7005	5.57249	10.4449	8.52995	6.75093	9.76304	7.84609	7.90409	7.92834	9.54063	8.1118	7.64275	7.75243	5.34086	7.38834	7.99314	6.04069	7.66966	8.55154	10.0634	10.887	8.74747	6.26462	7.84013	10.8884	6.68332	8.24083	11.0357	5.917	7.68276	6.40164	4.68793	6.83278	8.83029	7.92474	6.37929	7.46381	4.83106	4.50428	7.49695	10.5894	5.2362	5.8433	9.20658	6.72003	6.6145	6.38818
GSM2235558	0.0657534	1	10.3649	5.08798	10.7709	8.66068	6.99953	9.19431	9.02908	7.33604	8.46009	8.67807	9.08144	8.21641	8.11244	5.0501	6.50291	8.32503	7.52725	4.17801	7.11778	10.5095	8.76012	6.51457	8.15547	6.5822	12.0978	7.8905	7.73881	7.73094	6.5364	5.97964	7.05105	6.76134	7.04196	8.46779	6.66366	7.79168	5.60006	4.80789	4.40601	7.05749	9.53135	4.63567	5.32977	11.8824	7.49413	8.07096	6.44343
GSM2235559	0.161644	1	9.58569	4.83451	9.56503	7.21345	5.43271	7.03866	6.61833	6.61424	5.42887	7.78429	8.07584	7.0664	6.44111	4.38579	5.33656	6.60705	5.34339	3.65619	6.07695	8.21326	8.45167	5.82017	6.83368	6.56288	11.3674	5.269	6.61244	4.7719	6.13112	6.11812	5.5511	5.51005	7.07097	6.15399	6.9419	6.72386	5.0826	3.99799	4.18449	6.41434	8.33854	3.61084	4.55961	9.62707	5.30831	6.33559	5.23888
GSM2235560	0.0328767	1	11.6307	5.74507	11.4598	9.22888	7.67501	9.58695	9.68514	8.27075	9.1936	9.49091	9.44504	9.26877	9.53035	5.737	7.12249	9.09355	8.31129	5.97	8.74209	11.1152	9.2918	8.29457	8.74562	7.53563	12.485	8.63149	8.6813	9.94068	6.81296	6.42776	6.76333	7.09941	7.91547	8.3675	6.85515	8.39271	5.97246	5.3036	4.701	7.79484	10.3249	5.01929	5.69887	12.0619	7.02379	9.06042	6.66389
GSM2235561	0.232877	0	12.0321	5.20485	11.0875	9.05196	6.58026	9.36833	8.77961	6.73088	6.79441	10.1519	8.17614	7.96923	7.80062	6.19457	7.3413	7.78365	6.57265	9.14569	8.26331	9.66463	11.2296	8.88674	8.69718	7.94753	11.79	6.37795	9.87403	10.208	6.71229	7.28444	7.93506	7.29777	6.66657	10.8114	7.23053	6.32139	6.98428	5.10859	4.86168	7.34991	10.8071	5.28385	5.58834	10.4246	6.42888	8.12323	7.35273
GSM2235562	0.0493151	1	9.04745	4.18072	8.64023	7.06649	5.26067	7.30231	6.33909	5.6056	5.56846	7.14663	7.03738	6.46022	6.27163	4.30985	4.57894	5.99193	5.36751	3.72438	5.60101	8.57309	7.90412	6.3934	5.39972	6.06662	10.4577	4.8421	5.63519	6.78911	5.12619	4.86132	4.70527	5.67044	5.76758	7.07642	5.50326	5.48839	4.24927	3.80512	3.65718	5.19853	9.44414	3.41166	4.04341	8.47201	5.7279	5.95152	5.34349
GSM2235563	0.0383562	1	8.79239	4.37385	8.87797	6.96265	5.59851	7.13998	7.43243	5.88947	6.10324	6.9723	7.77908	6.96768	6.87119	4.27377	5.52422	6.35949	6.18978	3.53553	5.83357	9.37692	8.18247	6.5215	6.2336	6.29076	11.2081	6.148	5.70874	5.86852	5.26636	5.25307	5.16465	5.26684	6.08673	7.86691	5.82101	6.32038	4.55502	4.0647	3.92543	5.81861	8.70843	3.72707	4.29314	11.1916	5.94012	8.56683	4.47663
GSM2235564	0.230137	0	6.38249	3.69875	5.89419	5.31936	3.60748	7.00064	3.76611	5.38655	5.18548	5.14555	5.46302	6.00379	4.40219	3.79448	3.90912	5.5972	4.27313	3.412	4.97908	5.69735	7.70033	4.67268	3.84313	6.11604	9.87814	3.33872	3.1269	3.34801	3.72852	4.80345	4.44767	4.64539	4.43721	4.02784	5.02166	4.23227	3.5766	3.87839	3.22484	4.83229	6.65857	3.5158	3.29554	5.89372	4.24409	4.57196	4.20274
GSM2235565	0.178082	1	11.2542	5.44032	10.9596	9.21007	8.40602	8.70799	9.50808	7.61672	11.5882	8.86446	9.74926	10.1067	10.639	5.57662	7.77139	9.78179	9.45411	7.09006	8.84296	11.2684	9.3593	7.45592	7.05849	8.07498	12.5823	9.57366	7.26573	10.1986	7.04245	6.95639	8.52992	5.83445	8.18464	9.22816	6.90378	9.14886	6.29594	6.27264	4.71236	8.64554	9.91674	5.80044	6.13094	12.3002	8.90732	10.0468	7.92007
GSM2235566	0.030137	1	10.4179	5.18826	9.44847	7.67726	6.08698	7.61964	7.23939	6.64457	7.1055	8.69219	8.37118	8.30768	7.39566	4.23944	6.40389	8.26158	5.50022	4.76813	7.27135	10.6347	8.27556	6.63983	6.35589	6.71145	11.9498	5.90833	6.4161	8.57855	5.38392	6.19054	6.44424	6.16942	6.79043	7.78248	6.2396	6.75564	4.39328	4.03168	5.61526	6.60331	9.52144	4.41457	4.56635	11.154	6.55883	7.83693	6.39614
GSM2235567	0.117808	1	11.5006	5.74109	11.404	8.90461	7.30266	8.75114	8.80625	8.20844	9.54095	10.2098	9.13542	9.07074	9.42488	5.39036	6.52209	8.25071	7.34591	6.35646	8.63558	10.5785	9.81533	7.86116	8.06808	8.0758	12.5823	8.43344	8.11703	9.65241	6.64565	7.11119	7.50971	7.16469	8.05194	8.90086	6.91713	7.79433	6.60968	4.90346	4.55733	8.11298	10.3867	4.7634	5.49456	12.1083	7.25136	9.4174	7.18311
GSM2235568	0.224658	0	7.43407	3.84226	8.03787	7.26854	5.78886	4.96263	5.44568	5.63877	5.52587	5.74517	6.64667	6.30156	6.19449	3.5893	3.97183	5.86761	4.7421	3.4677	5.57298	7.60916	7.32965	4.42724	5.26369	6.24719	10.3886	4.87667	4.6238	4.00026	6.38895	5.25889	3.63319	3.70755	5.44582	4.6496	5.61354	5.30162	4.83768	3.6209	3.59209	5.47855	6.92002	3.13753	3.98019	8.62812	4.97612	5.24848	4.90003
GSM2235569	0.224658	0	7.10235	3.77755	7.34962	6.38383	4.77321	6.21244	4.64375	4.98945	5.20923	5.87132	6.34231	6.3365	5.73848	4.22446	3.77222	5.20838	5.07483	3.64182	5.48933	7.669	6.33502	5.4885	4.48831	6.31954	10.0983	3.52218	3.63998	3.57945	4.5366	4.98433	4.4767	4.59023	5.39441	8.17179	5.3448	4.52609	3.45743	3.85917	3.42132	5.16422	8.12882	3.43965	4.20343	6.03881	4.66726	5.48381	4.51001
GSM2235570	0.221918	0	9.19718	4.46342	9.1576	7.70325	5.74466	7.72304	6.05729	6.22386	6.01932	7.63712	8.0414	7.7009	7.25043	4.8627	5.9316	6.4589	6.01349	3.96055	6.90043	9.168	9.0033	6.13223	6.06772	7.49476	11.79	4.514	5.64998	4.37003	5.39443	6.34108	4.94889	5.85239	6.62153	6.67296	6.70158	6.04559	4.48353	4.32541	3.73112	6.75386	9.71816	3.97797	5.08643	8.77302	5.79149	6.21416	5.97077
GSM2235571	0.219178	0	6.58836	3.63589	8.39775	6.69327	4.67095	7.05444	4.64447	5.20239	4.74925	6.55234	6.97391	6.71171	6.19616	4.20895	5.05085	4.85913	5.08226	3.57527	5.88523	7.75761	7.74103	5.10606	4.84015	5.87995	11.0096	3.75713	3.92108	3.94894	4.73217	5.42248	4.03127	4.58641	5.55221	7.5385	5.43134	4.55685	4.12094	3.50842	3.67977	5.60915	8.3117	3.79123	4.14173	6.43871	5.06713	5.20766	4.78276
GSM2235572	0.235616	0	9.92213	5.79763	10.9141	8.11443	7.74577	8.99342	7.7766	9.73082	9.64178	8.98494	9.25235	9.08229	8.61069	5.54143	5.97422	8.93281	7.67615	5.25989	7.69065	10.8045	8.86386	6.95805	10.2511	6.98531	12.485	8.57015	8.56374	7.52562	6.5364	6.545	7.15984	6.20714	8.84974	7.39768	6.87612	8.43597	6.49808	4.88707	4.76677	7.77858	8.89287	5.10388	5.65352	12.0063	7.26192	9.96113	8.12623
GSM2235573	0.224658	0	10.2173	5.08498	9.81924	7.98627	6.65238	8.74894	7.28869	7.83201	7.58917	8.03145	7.97975	7.74762	7.74428	4.85367	6.76872	7.33134	6.94263	3.93952	6.51122	10.0665	8.3239	7.7186	8.18557	7.25055	12.2215	7.03317	7.23468	8.3721	6.00197	6.06355	5.28926	6.77241	6.40578	8.01318	6.33732	6.76965	5.21134	4.851	4.16479	6.45835	10.0764	4.20618	4.95851	11.5597	6.34694	7.83137	6.87403
GSM2235574	0.030137	1	9.75217	5.32676	11.2748	8.63704	6.98994	8.86172	7.70423	7.01276	6.52586	8.34829	8.78759	8.14395	8.58461	5.49024	6.17899	5.26188	7.35886	4.48796	7.41261	9.61819	9.73235	7.60852	6.52686	7.41088	12.0186	6.57639	6.33278	5.96487	6.36529	5.84811	5.05406	7.08632	6.61949	8.41482	6.45226	6.54789	5.03225	5.22617	4.4488	6.28177	10.6523	4.35796	5.29429	11.2792	6.93496	7.07402	4.6607
GSM2235575	0.235616	0	7.19836	3.94336	6.78296	5.34707	5.99159	4.84285	3.91954	5.49609	3.94341	4.34556	6.88795	5.50573	5.01927	3.80031	3.33867	5.48979	4.94483	3.5334	4.48806	8.73646	7.35377	4.74521	3.72071	6.21003	9.01407	3.72453	3.6607	2.94789	4.37506	5.13043	3.11469	3.68546	5.01633	3.419	5.53701	5.06391	3.0725	3.90342	3.31304	4.84783	7.2138	3.09869	3.02552	5.31051	4.55851	8.26372	5.66529
GSM2235576	0.0109589	1	8.29051	4.26024	7.03738	6.2893	4.09495	6.35075	4.9667	5.7797	4.58489	6.49901	5.92165	5.68761	5.66191	4.57523	3.94939	6.11204	5.08258	3.51632	5.36289	7.61267	6.16343	6.15515	4.78499	6.17287	10.4056	4.34332	3.74042	4.17	5.62244	5.92422	4.7549	4.8973	4.99356	5.08098	5.9144	4.97167	4.39633	4.77665	3.85101	5.62686	8.06965	2.93069	3.03641	6.98308	4.87211	4.88567	4.8009
GSM2235577	0.0520548	1	11.624	5.81352	12.0708	9.20332	7.91281	9.89699	9.27298	7.49809	7.89919	8.92279	9.08426	8.2367	9.159	5.57548	7.04447	7.61018	8.39519	6.30581	7.83863	10.5278	10.3591	8.307	7.75634	8.31191	12.2612	8.12007	7.25719	9.1619	7.18723	7.33205	5.91699	8.27767	7.04196	8.68337	7.62557	7.36981	5.8857	6.43529	5.22339	7.33009	10.8017	5.12806	5.85	11.8033	7.55896	7.39314	5.66372
GSM2235578	0.0575342	1	9.02431	4.57295	8.9237	6.91028	5.19457	7.01554	6.34064	5.59497	5.66849	7.41767	7.24804	5.99416	6.59988	4.34366	5.23949	4.96749	5.58101	3.64925	6.42286	8.01593	8.21715	7.4404	5.60248	6.68223	11.237	5.96077	6.35095	7.20553	7.43463	5.99177	4.72032	6.50325	6.60231	6.49767	6.02759	5.2339	5.04884	4.44211	4.29652	5.99875	9.4418	3.46949	3.53676	9.12824	5.02329	8.86407	3.76089
GSM2235579	0.0465753	1	9.26855	4.64845	10.1553	8.22849	5.80235	8.44889	6.97701	7.10033	6.31258	8.18972	8.33325	7.45387	8.55516	4.94175	6.47361	5.58319	7.18103	3.91584	7.24567	10.0004	8.77902	7.94378	6.33631	6.88997	11.9722	6.15785	5.56531	6.50624	7.29292	5.76747	3.34032	7.01683	6.73638	8.46171	6.73456	6.54954	4.67742	5.91636	3.99174	6.05392	10.8404	4.96205	4.77395	10.2502	6.71722	5.8152	5.10282
GSM2235580	0.0684932	1	11.4013	5.91993	11.8601	8.75091	7.30197	9.6971	9.38195	7.77352	7.07172	10.0218	8.77913	7.74134	9.17873	5.71328	6.32849	7.84861	7.55016	6.91484	7.50274	9.75026	10.3239	9.47945	7.96613	7.89216	11.9291	6.72189	8.61672	9.33662	7.48783	7.15236	5.68125	8.17182	7.36856	9.50276	7.18621	6.68385	7.31588	6.33124	4.89186	7.68795	10.8125	4.5097	5.58348	11.0934	6.39963	8.17874	6.09833
GSM2235582	0.0356164	1	10.6685	4.87467	10.0837	7.20166	6.87278	7.97209	7.66095	7.69312	6.55805	7.85084	7.48913	7.45573	7.14677	5.24254	6.36712	6.76595	6.25607	4.54612	6.53519	8.21759	9.18422	6.8513	7.52813	6.68996	11.8274	6.46018	7.61409	7.16051	6.09455	5.81188	5.65515	6.72902	6.70828	7.64833	6.44843	6.56553	5.69674	4.71997	4.53644	6.41885	9.01363	3.80321	4.63693	10.741	6.4727	6.73818	5.25744
GSM2235584	0.156164	1	9.28531	4.81886	10.0095	7.38671	5.48533	8.99948	7.25555	7.25532	6.26929	7.22675	7.38098	6.5943	7.47303	4.65342	4.40226	6.94503	6.09003	3.40594	6.4642	8.86873	7.37369	6.46569	6.61035	7.08569	11.7034	5.94476	5.94334	6.93052	6.46179	6.37822	4.67247	5.44144	6.45524	7.63992	6.21687	6.57607	5.41831	4.52983	4.11189	6.02548	9.30928	3.68544	3.85994	10.3703	5.56219	5.87957	7.48796
GSM2235585	0.0630137	1	9.61976	4.59527	8.40939	7.14655	5.14126	7.95268	6.03224	5.97282	5.08423	6.45866	6.92897	6.51719	6.68522	5.06611	5.04734	6.08923	5.85731	3.56993	5.69943	8.17007	7.65614	7.72029	6.58284	6.57375	11.2954	4.87054	6.64721	5.53424	6.25645	6.04576	4.19586	6.44764	6.07134	6.19282	6.67981	5.39353	4.64868	4.834	3.81094	6.4923	9.39182	3.82928	4.14468	8.14602	5.74395	5.38082	4.76457
GSM2235586	0.210959	0	11.2896	5.74789	10.9767	8.25431	7.30197	9.74339	7.60728	8.63803	8.11072	8.21286	8.52768	7.50738	8.07823	5.71569	7.51069	7.70198	7.19198	6.54461	7.19255	9.73129	10.1602	8.75966	9.40652	7.79761	11.9498	8.20515	8.18341	9.29122	8.00764	7.03518	5.49544	6.72599	7.06526	8.30958	7.3185	6.89169	7.38032	5.74603	5.20237	8.14792	10.3287	4.64097	5.28198	11.1916	6.43983	7.39969	7.06491
GSM2235587	0.175342	1	9.58569	5.3226	10.8636	7.27645	6.40147	8.30962	7.84913	7.86213	6.13675	8.0114	7.84124	7.25061	7.1944	5.01863	5.51729	6.23633	6.22003	5.74357	6.62112	8.49825	10.028	6.41184	7.71517	7.25108	11.8871	5.794	6.58253	7.0206	5.52394	6.69176	5.44814	6.35202	7.44239	7.62943	6.89975	6.61899	6.34334	4.5026	4.15346	6.49451	9.79258	3.79397	4.98614	10.6488	5.62903	5.8839	5.30512
GSM2235588	0.139726	1	11.8795	5.85342	11.8856	9.44323	8.16561	9.49841	10.4931	7.65633	8.27831	9.1927	9.47514	8.89392	9.87293	5.45873	7.58466	7.9164	9.11999	7.2988	7.27769	10.7992	9.55149	9.05346	7.60675	8.08058	12.3577	9.79186	7.73284	10.359	7.53716	6.83335	5.95909	7.92295	7.59011	9.63356	7.13541	8.68227	6.11623	7.36436	4.56747	7.63547	10.7287	5.06871	5.92011	12.0925	8.23225	8.81981	6.86295
GSM2235589	0.210959	0	8.42895	4.39806	7.96575	6.90437	5.15593	7.37225	5.27281	5.61181	5.11146	6.39535	6.72363	6.66768	7.06083	4.42757	5.12459	5.10822	5.99617	3.93536	5.78945	8.48519	8.04448	5.61622	5.62626	6.94464	11.5015	7.68136	4.57726	5.37376	5.15175	6.06548	3.49713	5.81256	5.97317	6.19196	6.24895	5.7189	4.20381	4.6126	3.45794	5.53025	9.59051	3.37222	4.6967	7.10933	4.85199	6.43264	6.06811
GSM2235593	0.210959	0	8.17987	4.06039	8.70463	6.14078	4.55964	6.65121	5.64345	5.72844	5.09646	5.81493	6.30801	6.07931	6.40138	4.20216	4.42225	5.31737	5.72572	3.58135	5.58035	7.16168	6.9393	7.13862	4.97828	7.08619	10.865	4.48065	4.96234	5.17005	5.40396	5.76024	4.12705	5.37351	5.80451	8.30491	5.95891	4.95755	4.27946	3.91465	3.65601	5.74268	9.1837	3.24806	3.81035	7.92549	4.71235	4.92079	4.4565
GSM2235595	0.0410959	1	11.1181	6.10893	10.2753	8.36496	6.50798	9.14595	7.75633	7.6775	7.78491	8.86446	8.05945	8.44533	7.55387	5.95149	6.30492	9.36833	6.17134	7.25832	6.97197	9.51977	10.206	7.86291	7.32022	7.03151	11.0512	6.89181	7.27484	7.90823	6.73655	6.38661	5.44851	6.88119	7.72895	8.70033	7.14948	7.08782	6.85658	4.25716	4.4389	7.46433	10.0416	4.95005	5.80228	10.741	6.14843	7.61501	7.96389
GSM2235596	0.205479	0	10.7339	4.79934	9.24221	7.50595	8.53957	9.05465	6.43567	7.17053	6.81528	7.79865	8.68886	7.6888	7.74282	4.82428	4.8765	7.36837	5.55208	4.65932	6.41226	8.88291	8.33349	7.08479	6.02907	6.50492	10.9279	5.56176	6.3812	7.56843	7.64903	6.22216	4.94217	6.36371	6.39662	8.49886	6.73762	6.02165	5.35805	4.55735	5.26005	6.00504	9.76006	4.22534	4.41507	9.48159	7.72298	9.35909	8.93658
GSM2235597	0.230137	0	7.94105	3.87598	6.95089	5.71049	4.30035	5.43577	4.4916	5.51981	4.53814	5.70386	5.59393	5.49736	4.93027	4.12877	3.28707	6.54425	4.45108	3.5547	4.91804	7.48247	5.13176	4.44738	4.4477	5.88068	9.14357	6.21696	4.06454	3.80108	4.64448	5.41809	3.90124	4.31666	5.74772	4.73926	5.67591	4.6189	4.10189	3.57028	3.51506	5.19203	7.42821	2.99627	3.49516	6.67903	4.39428	5.23492	5.31722
GSM2235598	0.0575342	1	10.8073	5.60372	11.2748	8.58926	6.1171	8.78818	8.39319	7.57459	8.06485	8.80821	8.81193	7.94128	7.75316	5.95732	6.15728	8.63476	6.32331	6.08382	7.50054	9.51013	10.1559	6.86859	8.0369	7.08209	11.5948	6.95493	6.34761	7.53717	6.98752	6.24496	5.70244	7.10545	7.44368	8.41482	6.94456	7.13328	6.98159	4.6651	4.80134	7.57759	9.74599	4.6848	5.61265	11.075	6.55699	7.7608	7.22282
GSM2235599	0.219178	0	10.1744	4.64578	9.69646	7.60318	5.55838	7.96008	6.95366	6.41293	6.50883	8.11994	7.50647	7.08864	6.90102	4.99858	5.18302	6.67987	5.83972	5.0412	6.78407	9.22386	8.68406	7.75389	6.66104	6.74464	10.9115	5.27701	7.48512	6.44552	5.46223	5.66457	5.54265	5.82284	6.38369	7.6211	6.44453	5.64222	6.02366	4.31566	3.94977	5.78523	9.57305	3.86273	4.97099	9.74062	5.32921	6.73818	6.23616
GSM2235600	0.20274	0	11.4585	5.38408	10.0682	8.40431	6.37112	9.44855	6.70059	6.30806	6.59213	8.44116	7.97027	8.17222	7.79596	5.66948	6.0503	8.27058	6.60691	6.36514	7.22649	9.61062	9.47639	8.53214	5.82921	8.29158	11.654	5.09418	7.77082	10.1769	5.89	6.71594	5.53686	6.85029	7.20511	9.24456	7.22976	5.91816	5.60801	5.04375	4.52674	6.55251	10.6725	4.12092	5.82727	8.08617	5.66641	6.60661	6.68025
GSM2235601	0.20274	0	11.8956	5.90502	10.9526	8.94896	6.91231	9.97624	7.72666	8.12408	7.62878	9.56659	8.41775	8.28951	8.52725	6.04387	6.6996	8.57747	7.30535	8.16106	7.60653	10.1659	10.3946	9.06395	7.88614	8.75331	12.0441	7.32796	7.24115	9.90977	6.63156	7.32173	6.46059	7.5634	7.45623	10.0031	7.81898	6.53702	6.36166	5.60775	4.86978	7.03999	10.5376	4.77365	6.04021	10.7211	6.33599	8.68904	8.05461
GSM2235602	0.224658	0	11.7357	6.39726	11.5129	8.7912	7.22288	9.43035	8.98105	8.27607	8.20461	9.62733	9.35383	8.44369	8.22078	6.16061	6.72669	9.04533	7.14688	8.39174	8.00935	10.3473	10.6536	8.55558	9.23668	7.60722	12.0186	7.95239	8.20212	8.27615	7.15447	6.17485	6.41472	7.93005	7.47666	9.941	7.29427	7.8442	6.24247	4.66416	4.83935	7.69538	10.4564	4.95933	6.2541	11.7628	7.06254	9.00143	7.79633
GSM2235603	0.219178	0	8.51867	3.94638	8.79825	8.89462	4.52943	7.71239	5.64691	6.03137	5.41865	6.77307	6.99776	7.67444	5.76662	4.51262	4.95166	5.90974	5.26394	3.58883	6.14494	8.49435	8.21387	6.3098	5.47172	6.43621	11.0938	4.17337	5.82152	5.18944	4.65653	5.34169	4.55614	4.44527	6.13734	8.28496	6.23132	5.51097	4.08591	3.9189	3.53083	5.19815	8.75765	4.26264	4.24022	8.28103	4.85515	6.26434	5.4224
GSM2235604	0.20274	0	9.76359	4.42613	7.39939	6.77576	4.95861	7.25672	5.12195	6.15218	5.2974	6.61128	6.4268	6.96768	6.50936	4.72328	4.69184	6.50627	5.36974	3.54089	5.63494	8.42613	7.87924	6.15053	5.18515	6.87714	10.2943	4.1464	5.63121	5.30119	4.81629	6.1274	4.15176	5.11742	6.34328	6.69946	6.36747	5.02201	4.68852	4.23494	3.65158	5.5	8.97818	3.7059	4.72468	6.35884	5.25946	5.66004	5.90828
GSM2235605	0.183562	1	12.2988	5.50773	10.9526	7.9855	6.84693	9.67809	7.8162	7.51422	7.57865	9.24802	7.91586	7.57118	7.57078	6.15033	6.65072	8.72025	6.28335	9.52304	8.77606	9.31723	10.6915	9.51982	6.52633	8.02372	10.9196	6.31118	7.27645	11.041	6.29326	6.73458	6.26922	5.14568	7.19438	9.26756	7.39325	6.61842	6.96093	5.77063	4.76138	7.26422	11.025	5.15837	6.09949	9.63449	6.56196	6.95378	8.67555
GSM2235606	0.2	0	11.4524	5.37656	11.731	8.73288	7.50202	9.52872	8.37686	8.27518	8.39741	9.79674	8.64813	8.07667	7.92286	6.2597	6.07376	7.5219	7.06498	8.98799	7.58156	9.93286	11.035	8.75656	8.1179	8.58378	11.9291	7.47434	8.82414	7.52957	6.75221	7.32334	6.24752	6.78455	7.65468	9.48893	7.92359	6.83405	6.81231	5.11145	5.29198	7.88222	10.8566	4.80893	6.30214	10.9895	6.35369	7.51482	7.19959
GSM2235607	0.0164384	1	11.5069	5.33238	9.50295	8.45257	6.33004	8.19974	7.08224	6.55217	7.15301	8.03822	7.58591	8.31613	8.36579	5.23554	6.21372	6.60024	7.18795	4.90493	6.6359	9.51977	8.20554	7.85658	5.89774	8.55615	11.9498	6.3441	6.20164	7.18673	6.10185	6.62143	5.63189	5.80718	7.11122	8.16655	7.20289	6.85127	5.21028	5.60638	3.98338	6.62729	10.0867	4.50644	5.26656	10.6537	6.43391	7.17831	6.27982
GSM2235608	0.219178	0	7.92017	3.85732	7.1226	5.93498	4.15203	5.49595	3.70318	5.53181	5.23724	5.71937	5.22269	6.16694	4.76379	4.47465	3.74944	5.75276	4.83588	3.40605	5.30694	5.67197	4.55181	5.29141	4.46068	6.96549	9.89186	3.69454	3.83669	3.07571	4.58433	5.69515	3.40701	4.16375	5.20951	5.31939	5.78214	4.65241	4.2783	3.585	3.33331	5.19544	7.30761	2.9958	3.281	6.19943	4.44586	4.43847	5.24507
GSM2235609	0.0219178	1	11.4885	5.93985	11.0606	8.66926	6.54007	9.03443	8.08613	7.45122	7.50891	8.83506	8.31225	7.97153	8.32776	5.4768	5.58164	8.37303	6.90241	7.31307	6.81149	10.0238	9.95779	8.12465	7.4475	8.39996	11.9941	6.74343	6.97023	9.0158	7.18393	6.7178	6.07052	7.84045	7.01004	9.06336	7.52269	6.95461	6.07193	5.23252	4.94352	7.34875	10.6624	4.08016	5.77882	11.0121	7.0115	7.23067	7.2168
GSM2235610	0.0630137	1	12.3912	6.73394	11.2748	9.38165	7.93621	9.94661	8.95824	7.58432	8.39231	9.47678	8.54249	9.0151	9.55226	6.1405	7.10021	8.47811	8.31271	8.96243	7.73902	10.6204	10.251	9.64605	8.09506	9.31159	11.9498	8.2923	10.0057	9.71717	7.31121	7.38511	6.29521	7.85348	7.36087	9.72584	7.97241	7.65952	7.16739	6.84155	4.83513	8.14512	10.7651	5.06553	6.68754	11.5841	7.73439	8.53591	7.79633
GSM2235611	0.0219178	1	9.64855	4.85046	9.95051	7.52379	5.54112	9.32168	6.52641	7.06858	7.70188	7.25858	7.09094	7.43438	7.6234	4.81262	4.52452	6.71736	6.29492	4.2391	6.3724	8.4448	7.74675	7.23977	5.8244	7.73869	11.7554	6.19678	4.93051	5.63231	5.86529	6.18813	4.70426	4.6402	6.27495	7.52423	6.6547	6.26408	5.71469	4.76364	4.14346	5.56911	9.53374	3.85889	4.29476	10.254	5.47818	5.94092	6.40632
GSM2235612	0.0794521	1	12.2274	6.27533	11.7529	9.44323	7.85281	9.75102	9.6291	8.27247	9.59072	9.1515	9.22128	9.4724	9.94857	6.23667	7.25376	9.11659	8.85547	8.40548	7.60995	11.2107	10.0529	8.85592	8.41618	8.18174	12.485	9.06041	7.61702	9.50792	6.96903	6.38372	6.4429	7.85207	7.98815	9.70772	6.97621	8.78962	6.58289	6.16468	4.75478	7.65123	10.5654	5.05013	6.54884	11.8476	7.76325	9.22334	7.24679
GSM2235613	0.227397	0	7.19076	3.99336	7.67773	5.92089	4.28697	5.87743	4.4832	5.41008	5.3939	6.01257	5.41346	6.2923	6.09802	4.18856	3.4353	5.44419	4.76419	3.8567	5.65404	6.22825	6.62028	5.79049	4.38847	6.62424	10.2157	5.20755	3.63267	3.45232	4.39203	5.14672	4.43349	4.89068	5.25991	5.9751	5.45383	4.65909	4.23934	3.76601	3.32335	4.90045	7.93833	3.18461	3.32544	7.33614	4.72325	6.72201	5.37304
GSM2235614	0.210959	0	10.4118	4.10953	7.50374	7.05125	4.6536	6.91751	6.02693	6.1581	5.51478	6.69894	6.65877	6.74528	6.75964	4.6997	4.58987	7.03092	5.56947	4.09714	5.84538	8.08448	7.00038	7.48657	5.47405	7.26539	11.0178	4.39034	5.9714	6.25278	6.04783	5.55256	4.70826	5.43538	5.5667	6.00674	6.16903	5.15539	4.5446	4.3921	3.82627	6.08229	8.7287	3.68043	4.40974	8.44575	5.39723	5.79275	5.7338
GSM2235615	0.210959	0	10.4733	5.26786	11.3813	7.87416	6.81592	8.36991	7.63588	7.6109	7.40984	8.93168	8.23744	8.1151	7.42889	5.53156	5.36192	7.27175	6.36793	6.38531	6.85073	9.27247	10.1806	6.48678	7.49148	7.93779	11.8655	6.6941	8.78526	4.43773	5.86332	6.69731	4.73974	5.13519	7.46529	8.71617	7.38893	6.67109	5.9234	4.74799	4.65959	6.60376	10.0141	4.16903	6.06778	10.6488	5.79796	7.98958	6.90987
GSM2235616	0.00273973	1	9.74286	4.68547	8.85736	7.17519	5.66795	9.02544	6.02549	6.23596	6.33471	6.53401	6.94375	7.17518	6.99762	4.77117	5.48889	6.53295	5.8737	3.81758	6.41594	8.01186	8.38359	6.4384	5.54162	7.08774	11.3051	5.15466	5.56309	4.57389	5.6713	5.57425	4.44471	5.77211	6.59238	7.70915	6.06097	6.1629	4.42523	3.99016	3.90396	5.48013	9.25614	3.36574	4.56635	9.51282	4.62323	6.436	6.26807
GSM2235617	0.194521	0	9.95442	4.33738	7.81728	6.93609	5.17234	7.21389	5.32767	5.61887	5.23041	6.33994	6.17364	6.42854	6.24037	4.72954	4.48395	6.3189	5.33491	4.94038	6.2411	8.22671	7.47606	7.65318	5.38652	6.70502	10.1433	4.38341	5.79009	6.37436	5.07452	5.38672	4.93163	4.82832	6.11311	6.81347	5.9093	4.71756	4.14853	4.35037	3.81321	5.28368	9.142	4.05907	4.73848	7.05092	4.95157	5.26489	5.59755
GSM2235618	0.194521	0	8.63999	4.48665	8.76748	6.40937	5.07814	6.53962	4.17842	6.58611	5.58915	6.41116	6.02706	7.10961	5.30544	4.88286	3.47847	6.97465	5.0435	3.56648	5.42379	7.25115	5.38503	4.96493	4.78043	7.09188	10.3603	4.60748	4.45487	3.16519	4.91003	6.20062	3.7535	3.74577	6.97219	6.12246	6.84626	5.351	5.01206	3.70369	3.92	5.47181	8.40428	3.70724	3.82113	8.25817	4.86561	5.3421	5.73819
GSM2235619	0.191781	0	10.6685	5.11035	10.309	7.7798	5.95847	8.28476	7.23717	7.39863	7.60168	8.069	7.39723	7.7298	7.49731	5.76173	5.01952	7.49058	6.19814	6.85294	7.07541	8.85603	9.82429	7.5978	7.55222	7.02946	11.2752	5.84201	5.93738	9.98057	5.31445	5.96371	5.59496	5.83239	7.99222	8.37029	6.71002	6.75087	5.25784	4.4837	4.23296	6.00794	9.50237	4.17068	5.22811	10.8373	5.35428	7.65392	7.06249
GSM2235620	0.194521	0	8.55088	4.33915	8.77845	7.35535	4.65569	8.7359	5.52434	5.90988	5.83576	7.30105	6.54381	7.11583	7.00314	4.84606	4.35674	6.50288	5.70202	3.81864	6.26713	8.34924	7.85603	7.68923	5.4065	6.33949	9.93722	4.39403	5.36066	4.69562	7.21727	5.83256	4.87408	6.34934	6.5505	6.21614	6.0233	5.09235	4.47564	3.74358	3.6846	5.19893	9.24828	4.50198	4.10914	7.98554	5.1115	6.06234	5.71693
GSM2235621	0.090411	1	10.7224	4.70867	9.28758	6.98252	5.56769	8.7218	5.59178	6.69263	6.50793	8.30194	6.4342	7.05501	6.54943	5.67467	5.81364	10.4943	5.18128	6.81201	7.53	7.67419	9.30528	8.26299	6.1919	7.26376	10.0791	4.79499	6.41271	10.1769	4.77838	6.44793	5.65159	5.62108	7.52933	7.71832	6.84824	5.02853	5.69717	4.11821	4.95747	6.28177	9.35449	4.2265	5.03855	7.37821	4.84406	6.55012	6.76063
GSM2235622	0.0630137	1	11.8164	6.29663	10.631	8.51105	7.08211	10.0019	7.33567	7.90182	7.62312	9.73721	7.98294	8.56997	8.4405	6.62734	6.94176	8.976	6.81604	9.04794	8.36285	10.126	10.4182	9.54804	8.00079	8.34354	11.3051	6.55146	8.89667	9.4245	6.35971	6.86427	7.11059	6.75497	8.22284	9.87232	7.71399	7.03841	5.82066	5.39319	4.74032	7.55086	10.3167	5.3281	6.26254	10.5611	5.98532	7.84881	8.46374
GSM2235623	0.0575342	1	7.0397	3.73908	6.62759	6.10067	3.86004	5.8957	3.83517	4.96122	4.76978	5.1548	5.23328	6.41221	6.76221	3.81531	3.5263	4.75078	4.85105	3.27028	4.78924	6.00992	5.10944	5.95847	4.99711	6.31225	9.90964	3.34777	3.59496	3.3698	5.00606	4.89393	4.00723	4.04917	5.55744	5.47255	5.18328	4.1629	3.90456	3.92741	3.31234	4.86124	7.42362	3.33173	3.50624	6.87723	4.48904	4.40814	4.74228
GSM2235624	0.210959	0	8.4332	4.31125	8.36364	7.36904	4.52474	6.83486	4.95869	5.55	5.08147	6.54246	6.14634	7.03717	6.37614	4.59657	4.21634	6.2609	5.80059	3.81226	5.72698	7.74325	7.51333	6.65813	5.10095	6.7291	10.9929	4.09617	4.18668	4.52212	5.17641	5.06937	4.34856	5.31869	6.54346	6.14531	5.80129	5.51255	3.94153	4.52052	3.59615	5.11089	9.05397	3.92938	4.09743	8.14948	4.9105	6.4956	5.17542
GSM2235625	0.191781	0	11.477	5.88196	11.1633	9.07857	7.31862	9.57406	8.77269	8.90346	9.40366	8.21122	8.17959	9.4636	9.62523	6.03041	6.27742	8.86356	8.44951	9.32919	7.62067	10.3225	9.69611	9.25367	7.61274	8.51642	12.415	8.64741	6.15325	9.52165	7.55558	6.72271	5.94499	6.5736	8.06192	9.11646	6.97761	8.4248	6.82209	6.50856	4.96009	7.31205	10.9867	5.58007	6.1039	11.6179	7.58317	8.87688	7.9589
GSM2235626	0.210959	0	11.4524	6.40719	10.6806	9.20834	6.96464	9.59952	7.6764	7.95561	7.98891	9.02027	8.07339	8.79838	8.74824	6.2255	6.79132	8.74271	7.83566	8.35226	7.39734	10.0468	9.9382	9.3684	6.54146	8.99667	12.0706	7.08963	7.14735	9.4602	6.91157	6.97773	6.19677	7.53351	8.2601	9.1683	7.68698	7.35291	6.29594	5.65563	4.4435	7.59795	10.9625	5.14395	6.2421	11.3213	6.8275	8.00752	8.40931
GSM2235627	0.191781	0	9.04257	4.39585	8.83149	7.3697	6.00121	8.2443	6.15241	7.07739	5.86163	6.56333	6.47706	7.76555	6.98104	4.65992	4.33315	6.60559	5.93721	5.39608	6.53932	8.42613	8.56703	7.15878	5.60065	7.56949	11.026	5.35297	4.8952	4.86665	5.43122	5.67172	4.7957	5.99906	6.27962	7.62314	6.32099	4.95868	4.57618	4.67165	5.6799	5.40313	10.1926	3.68463	4.4588	8.35367	5.01063	6.04585	5.62948
GSM2235628	0.20274	0	11.2491	5.92438	11.1924	9.06907	7.12462	9.73192	6.87256	7.38832	6.61044	8.94533	8.0373	8.82294	8.76897	6.91402	5.35956	8.33229	8.41227	5.03479	7.8978	10.3936	10.1296	9.69553	6.92662	8.5678	12.0978	5.98934	7.88188	7.10788	7.42279	6.75029	5.5212	8.75413	8.27681	9.97424	7.76599	6.54462	4.78323	5.2338	4.81553	7.08333	11.2129	4.86307	6.62969	9.67351	5.81904	8.40338	7.72413
GSM2235629	0.0986301	1	11.3955	5.4963	10.654	8.84027	6.80536	9.09331	6.94709	7.66786	7.32028	8.15042	7.89889	8.53387	8.451	5.79603	6.31471	7.0638	7.19805	6.46762	7.08162	9.85587	9.78252	9.19716	8.02221	8.75085	11.9078	6.60572	7.75329	9.17126	7.02059	6.93168	6.0647	7.51765	7.47926	9.75186	7.38979	6.96333	6.43678	5.87583	4.61564	7.31687	10.5703	4.49366	5.84789	10.7658	5.87258	7.42151	7.6788
GSM2235630	0.191781	0	12.2551	7.15902	11.782	9.52459	7.40989	10.6938	8.92062	7.71409	7.86271	10.6746	8.61895	8.82688	8.55076	7.21065	7.64039	9.73255	7.3217	10.3595	10.3194	9.94871	11.336	10.5524	8.2773	8.80417	11.5408	6.3765	7.96957	11.643	7.25797	7.16983	8.08998	7.74978	8.49322	10.9081	7.63819	6.66544	8.14474	4.93662	5.55849	7.83659	11.2876	6.18026	6.41572	9.99854	5.79591	9.07887	8.48562
GSM2235631	0.189041	0	11.3579	6.62533	11.1593	8.79647	6.83992	9.63751	8.19431	8.24228	8.14786	8.94075	8.05278	8.30916	8.8834	6.10009	6.06748	9.08034	7.37135	8.78056	7.80451	9.63626	9.97552	9.09336	7.92371	8.12886	11.9078	6.99265	6.6477	8.74691	7.15339	6.57279	5.99801	7.64995	7.98815	8.93428	7.21133	7.45	6.8948	5.35292	4.83426	7.6917	10.6773	5.39837	5.70427	11.1666	6.38427	8.04885	7.50838
GSM2235632	0.208219	0	10.2665	5.35274	9.56079	8.1947	5.70394	8.11817	6.28533	6.5262	6.37814	7.26196	6.90982	7.40795	7.26936	4.97202	5.02296	6.96391	6.08228	6.06863	6.42522	8.92478	8.61614	8.47633	6.07992	7.79627	10.7973	5.26787	6.39886	7.25564	6.75543	5.69142	4.84495	6.38494	6.66967	7.9605	6.76427	5.56843	5.93965	4.86218	4.40601	6.60331	10.1884	4.16903	4.78985	9.20658	5.54526	6.26517	6.78411
GSM2235633	0.0465753	1	12.0746	6.3136	11.2088	9.44323	7.06821	9.99716	8.79008	7.6239	8.80279	8.96396	8.89092	9.52078	9.55432	6.07265	7.30147	8.96981	8.62059	8.75614	7.55074	11.1487	10.0095	9.06215	7.81293	8.37483	12.415	8.53051	6.78287	10.5018	7.20709	6.69638	6.282	8.29192	7.93552	9.50276	7.0681	8.33582	5.83733	6.74482	4.80518	7.48652	10.9255	5.58045	6.46205	11.9187	7.67296	8.26164	7.60742
GSM2235634	0.20274	0	10.4001	5.0638	9.14862	7.32363	6.04547	9.42042	6.52184	6.88592	6.8621	7.95085	6.10376	6.9175	7.35281	5.4318	5.51686	7.48447	6.12892	7.73083	6.86007	7.58719	9.48081	8.0467	5.88995	8.02532	10.4284	5.56372	6.34377	8.74453	6.07456	7.07186	5.20591	5.56861	6.32436	8.50915	7.14131	5.32785	5.9242	4.84375	4.43264	6.60284	9.81269	4.18547	4.87615	8.50511	5.00987	6.87489	7.57706
GSM2235635	0.19726	0	8.94724	4.6642	7.4303	6.63522	4.33554	6.43816	4.3406	6.16364	5.7582	5.41491	6.03693	6.8705	5.46466	4.62378	4.09957	7.43288	4.98527	3.60045	6.13026	6.90496	6.24918	5.67645	5.05364	7.24055	10.2051	4.30824	4.00886	3.79562	5.08582	6.29166	4.23785	5.11236	5.92812	8.57499	6.60525	5.42133	4.10059	4.07997	3.52984	5.93361	7.65894	3.72813	3.44502	7.05385	4.85126	5.03291	5.25349
GSM2235636	0.189041	0	12.2274	6.31623	11.2166	8.92891	7.2253	10.1881	8.48286	8.04499	8.74867	9.06822	8.1202	8.88005	9.66682	6.56121	7.11371	9.24024	8.60182	10.2202	8.6801	10.4614	10.8393	9.98039	7.49725	9.17992	12.1554	8.18761	7.23366	9.91497	7.14072	7.27806	7.18503	6.92312	7.87808	9.98879	7.81586	7.97855	6.72663	6.1517	5.24274	7.61286	11.3107	5.69638	6.19382	11.5841	6.99403	8.24602	7.78384
GSM2235637	0.186301	0	9.26855	4.3766	8.76748	6.42936	4.70355	6.38449	4.94574	6.47061	5.53123	6.46377	6.21364	6.50423	5.74565	4.7135	4.96431	6.88627	4.85939	3.447	6.15176	6.46254	7.60804	6.00103	5.67815	7.18835	9.93235	5.15088	4.75318	4.72416	5.24256	6.5989	5.51655	5.18565	7.30173	6.10679	6.55838	5.26629	5.6012	3.99709	4.02859	6.01254	7.86566	3.49953	4.28953	8.0884	4.76909	6.14741	5.60803
GSM2235695	0.331507	0	6.26262	3.50984	5.6389	3.16299	3.24111	5.65664	2.63353	5.85267	4.05352	3.66322	4.08706	6.3336	3.24285	4.15943	2.94536	5.89992	3.5896	4.80783	5.80532	6.95998	4.17357	5.46753	4.45378	4.39916	6.97933	3.16269	3.4273	3.27262	3.64351	4.40534	3.27236	4.49425	4.61705	4.71602	3.53878	4.43689	3.31787	3.84709	3.30435	4.29814	5.82415	3.83888	2.88801	4.4475	5.4262	3.7767	5.25561
GSM2235696	0.29589	0	6.56947	4.10775	6.55508	5.77629	4.25912	6.40552	4.43353	5.46901	4.78484	5.27542	5.68649	6.64149	5.33496	4.58346	4.53758	5.77386	4.99639	3.54501	5.5795	7.19958	6.57439	5.39103	5.15047	5.92712	9.9144	4.49112	3.70167	4.52715	4.76095	5.55702	3.6866	4.73989	6.41922	5.08728	5.5705	4.58595	4.12332	3.63913	3.24856	5.45508	7.66394	3.18601	4.22085	8.3249	3.71592	5.3507	5.38763
GSM2235697	0.106849	1	6.6476	3.95787	5.97501	5.18606	4.5301	6.41322	3.99395	5.86363	5.03886	5.18071	5.21638	6.99701	4.27501	3.81741	3.88915	6.39598	4.54164	3.52866	5.12974	5.515	6.87769	5.22786	4.40468	5.48544	10.2104	3.8757	3.67996	3.49199	6.18666	5.42758	4.8678	4.49859	6.59088	5.37767	5.42133	4.76267	2.95886	3.54333	3.41283	4.9217	6.28047	2.93936	3.6513	6.625	3.76083	9.50016	4.93799
GSM2235698	0.0630137	1	8.67989	4.25148	8.80782	5.89111	5.15034	7.5396	4.37732	6.50198	6.29133	6.57478	6.08811	7.27949	5.21406	5.1618	4.83882	7.67916	4.7264	4.52627	6.81682	6.27895	7.49169	6.88812	5.36294	7.2093	10.2943	4.54289	4.79177	3.36101	4.78099	6.91638	4.78922	4.55732	7.079	8.37508	6.74777	5.2386	4.95731	4.04063	3.55488	5.66972	8.94939	4.77848	4.04112	7.54005	4.61064	5.4869	5.485
GSM2235699	0.0630137	1	9.75786	5.04861	8.84389	7.59759	6.48909	9.27822	5.31952	6.22342	6.33933	6.39947	6.84829	8.68473	7.69835	5.86828	6.56635	6.43934	6.90698	4.91289	6.19256	9.4955	9.27588	6.66292	5.45311	7.31908	11.9941	4.96114	5.59476	6.59445	5.32457	6.0044	5.80604	6.57692	8.05448	8.70373	6.47626	6.46378	4.30774	4.66737	3.61052	5.88373	10.2554	5.55388	5.80523	9.81048	5.51055	7.11247	7.97025
GSM2235700	0.320548	0	9.83349	5.47608	9.25423	7.21231	6.52689	8.23691	6.11874	7.41886	8.09308	6.69096	7.39847	8.51492	7.56192	5.46629	5.85529	8.20163	6.73255	6.02852	6.21645	8.92648	9.16771	7.08195	7.05338	7.34015	12.1554	7.26737	4.95082	7.10788	5.62824	6.83104	6.21383	5.99005	8.05614	8.975	6.89057	6.66544	4.85516	5.17743	3.79153	6.30016	9.11073	5.16606	5.27669	11.1916	5.27439	7.31941	7.03991
GSM2235701	0.29589	0	7.66017	3.60224	5.61281	7.37733	4.20636	5.90992	3.41193	4.73774	5.90788	4.3309	4.97701	5.86101	5.52199	4.95176	3.25482	5.29824	4.25938	4.14013	5.39208	7.16449	5.38629	5.22712	4.55551	5.39869	8.65036	4.45464	4.72581	5.28405	4.16134	4.73628	4.15078	3.8819	5.38222	4.28413	4.95638	4.2113	3.4631	3.72465	3.43877	5.24915	6.30829	3.83093	3.71382	4.0107	4.32615	5.99604	5.44401
GSM2235702	0.0493151	1	10.4949	6.52464	9.44064	7.80862	7.00123	9.65179	6.27736	6.68278	7.28845	7.42374	7.94832	9.11273	7.78308	6.05015	6.46396	7.97611	6.90241	7.10028	6.77865	9.42179	9.33851	6.97234	6.88057	7.26651	11.9722	5.82271	6.51373	8.66343	5.6263	6.24539	6.04748	7.57226	8.62124	9.36631	6.78247	6.70894	4.85235	5.71905	4.28646	6.42854	10.0662	5.42737	6.31164	10.5881	5.86559	7.85439	7.81246
GSM2235703	0.117808	1	10.4238	5.3361	10.2819	7.85477	7.53195	8.74024	6.96919	7.91598	9.33698	6.95093	8.15863	9.22851	8.69148	6.16495	5.72097	8.33958	8.08297	7.49329	6.67331	9.95811	9.27983	7.56288	6.4063	7.40321	12.5823	8.48476	5.15075	8.54141	6.18752	6.48837	6.59567	6.02902	8.07638	9.3895	6.73456	7.95481	5.30301	4.98869	4.16758	7.09685	9.53852	5.93193	5.63682	11.8824	5.82493	8.03758	7.65361
GSM2235704	0.29863	0	10.6132	5.01725	9.81585	7.05234	6.49591	8.4451	6.49247	7.79297	9.43279	7.01162	7.74518	8.89791	8.66234	5.78105	5.70825	8.02346	7.82854	6.72507	6.29124	9.30283	8.91322	7.70784	6.3246	7.09289	12.485	8.15964	5.74657	8.09628	5.96971	6.46806	6.55965	5.95278	7.63495	9.03517	6.60945	7.28357	5.81827	5.1628	3.94501	6.9408	9.06107	4.6467	5.2053	11.5927	5.77007	8.12523	7.51772
GSM2235705	0.312329	0	10.6132	4.56805	8.18488	6.40249	5.25916	7.82402	5.34353	7.39564	7.08761	6.1755	5.82902	6.85396	7.24746	4.90384	4.54419	7.40793	5.57061	5.14269	5.99939	7.48883	7.19573	7.08479	5.84562	6.9353	10.9678	6.43745	5.75735	6.51308	5.32196	6.28298	5.76713	5.62472	7.55432	7.61554	6.44621	5.71718	5.65059	4.27552	3.54448	6.09919	8.43443	4.54034	4.65873	9.74612	4.84054	7.28787	7.46119
GSM2235706	0.00547945	1	9.07659	4.23853	7.23945	6.42327	4.94395	7.29254	5.34799	6.02808	6.07641	6.344	5.91801	7.17765	6.71281	4.65142	4.27172	6.27768	5.64001	3.93916	5.70338	7.75938	6.56778	7.92933	5.62817	6.88314	10.9518	5.23743	5.9761	5.84728	4.98201	6.00749	4.91893	4.76412	6.36939	8.5782	6.23184	5.286	4.08794	4.73784	3.44768	5.62436	8.57769	3.91282	4.50063	8.93201	5.06825	6.0442	5.59911
GSM2235707	0.317808	0	8.04772	4.42089	8.2268	5.69645	4.88167	7.93226	4.59103	5.89643	5.27833	5.3264	5.39203	6.63898	5.17576	4.75708	4.61892	6.45506	5.03734	4.0131	5.75074	6.65648	6.78697	6.03202	5.02239	6.96854	9.61099	4.15065	4.56846	4.49584	4.97071	5.97027	3.8933	5.02261	5.99811	6.47621	6.04574	4.86869	4.20991	4.04157	3.25327	5.48295	8.57224	3.28788	4.03621	6.56344	4.25752	4.86509	5.63339
GSM2235708	0.29863	0	7.59427	4.52995	7.62816	5.85898	4.80507	6.69795	4.5947	6.755	6.20355	5.43696	6.44481	7.13684	5.04602	5.06876	4.14945	7.7683	4.62894	3.54904	6.04481	7.02647	6.80787	5.11088	7.84916	6.17829	10.3049	4.39865	4.63068	3.88653	4.59277	6.50337	4.69695	5.03673	7.36405	7.13571	6.526	5.28792	4.47783	3.8798	3.51428	5.44917	7.82166	3.99853	4.07426	7.89106	4.41361	5.86957	6.24442
GSM2235709	0.29589	0	7.13223	4.07512	5.77759	5.09437	4.32766	5.39778	3.65716	6.65958	5.40251	4.42239	6.03114	6.78584	4.79509	4.94961	4.09354	7.28104	4.14271	3.43491	5.37394	7.00119	7.35315	4.92505	4.88546	6.18263	9.12939	4.21896	4.98889	2.8992	4.4756	6.18934	5.16171	4.7977	6.43318	6.97255	6.29037	4.51087	4.25327	3.32391	3.53351	5.31285	6.55006	3.07687	3.82836	5.46659	4.23447	4.87753	5.51525
GSM2235710	0.0356164	1	10.0675	5.6483	8.75527	7.0351	6.31127	8.00152	6.24582	7.62784	7.77275	6.64888	6.81127	8.38826	7.16441	5.71734	5.59991	8.63117	6.54102	6.03142	6.40894	8.46348	8.45167	7.30078	5.98185	8.00532	11.8274	6.56677	5.09335	6.48078	6.64797	7.103	5.2619	5.88507	8.00043	8.13231	7.08693	6.25416	5.09563	4.42488	3.46203	6.45121	9.01188	4.92142	4.51076	10.8165	5.12592	8.51004	7.66939
GSM2235711	0.0520548	1	8.82475	4.70424	7.42478	5.82005	4.42312	7.28786	5.02551	6.31116	5.94021	6.06427	5.72982	7.06109	5.67281	5.21905	5.10191	6.80243	5.09413	3.57684	5.69992	6.81582	6.04827	6.20797	6.10441	6.66906	10.7268	4.94639	3.71647	4.83795	4.67987	5.70275	5.00617	5.04901	7.0819	6.61011	6.17456	5.16312	4.68717	4.45035	3.66983	5.45865	7.8422	3.74028	4.00639	8.63834	4.57899	5.74781	6.37371
GSM2235712	0.29589	0	4.73234	3.43361	4.90406	4.05081	3.9089	4.64198	2.85641	6.27233	5.14987	4.18976	5.0009	6.61341	3.30412	3.9973	3.65845	5.75115	3.75953	3.55039	6.08927	5.37211	4.74593	4.18567	6.8917	3.74771	7.60163	3.24524	3.30938	2.94127	6.25941	3.88366	3.47198	3.59461	5.37946	5.25104	4.61032	4.29004	3.19641	3.63273	3.0553	3.9311	5.65954	3.35755	3.28119	4.53288	3.42171	5.60079	3.61851
GSM2235713	0.317808	1	10.883	5.4497	10.2533	8.06101	7.84331	9.44191	8.53902	7.92048	9.48983	7.23187	8.42369	10.1202	8.57541	6.76583	7.22895	10.2846	8.29461	6.18547	6.89596	10.05	8.59588	6.90233	9.21625	7.71764	11.9722	8.47893	6.03879	8.20881	6.76616	6.72816	7.62591	6.89622	8.70317	8.98013	6.51347	8.62954	5.33527	5.36341	4.44106	6.97873	9.81269	6.61708	6.19382	11.9187	7.25023	9.77037	8.13156
GSM2235714	0.126027	1	6.16602	3.80699	6.5524	4.84399	4.52271	5.5391	3.84485	5.63173	5.06965	4.91262	5.05231	5.82781	4.52264	4.52006	3.23327	5.11925	4.03164	3.71413	4.8375	5.74583	4.8743	4.77507	4.43382	5.50078	8.33555	3.78711	3.16933	3.16514	5.34427	4.8933	4.23743	3.95561	6.70676	5.30727	5.00023	4.70474	3.93179	3.30893	3.29796	3.82839	6.45992	3.3368	3.43681	6.69664	3.72884	8.32691	6.35315
GSM2235715	0.323288	0	7.14419	3.80823	6.67875	5.97614	4.77504	7.14835	4.31224	5.43727	4.82268	5.8591	5.83176	7.04976	5.85989	5.11378	5.23712	5.0554	5.02463	4.19733	5.55684	7.27294	7.37122	6.35116	5.21725	6.29479	10.041	3.7767	5.28926	3.57268	5.10404	5.48407	4.57541	4.16457	6.47525	6.74955	5.61951	4.08969	4.35041	3.52481	3.51237	6.00008	8.08297	3.79534	4.68836	3.99873	3.85312	5.08536	5.28201
GSM2235716	0.284932	1	8.77124	5.13994	8.2709	6.68093	7.77105	6.97117	6.09138	7.42619	7.73874	5.87547	6.6121	8.74642	5.48219	5.7472	5.03184	6.41152	5.88968	4.30767	5.38019	9.26821	7.69959	5.56213	6.48501	5.87188	11.5408	6.31862	4.19014	7.80819	7.4751	5.70807	5.59458	5.9786	7.66748	7.76778	8.18568	6.6156	3.85851	4.00308	3.54459	5.05035	8.41528	4.21425	4.81087	10.2996	6.52713	8.98871	5.92154
GSM2235717	0.00821918	1	11.5576	5.90784	10.6282	8.46544	6.49246	8.87893	8.5668	7.4065	9.5869	8.91144	8.69702	9.10817	9.21149	5.34202	7.37102	8.38866	8.09776	7.22338	7.95954	11.0766	9.27722	8.91448	7.66653	7.25108	12.2612	8.25894	7.99634	11.5119	6.63659	6.16877	6.16959	7.82046	7.58122	9.73802	6.70038	7.65702	5.37721	5.22868	4.77896	7.48419	9.86105	5.3935	6.16618	12.0341	7.06627	9.16071	6.88837
GSM2235718	0.326027	0	8.75356	4.94019	9.60219	7.08946	5.23838	9.17469	6.83108	7.2897	7.02719	7.37284	7.20893	7.22022	6.74464	4.70766	5.3734	7.39196	5.40203	3.82678	5.98983	7.80661	7.98285	6.25772	6.39299	6.56722	11.3353	5.80916	5.35083	5.39341	6.08066	5.99607	4.88594	4.75942	7.57571	7.66676	6.69796	6.10891	5.56312	4.06095	3.88833	6.60054	8.74305	4.418	4.27282	9.83046	5.44181	6.91745	6.2098
GSM2235719	0.00273973	1	9.37622	4.67941	8.92277	7.96591	5.19879	7.82885	5.96933	5.85267	5.92622	6.89874	7.04889	7.40451	7.26377	4.81371	5.14583	6.30375	5.78955	3.97566	5.90267	8.73066	8.14726	6.38654	5.86833	6.43995	11.2752	4.37848	4.8549	5.6065	5.55505	5.2495	4.98576	5.94432	6.926	6.2411	5.94997	5.36453	3.88023	3.57738	3.67363	5.82885	9.0171	3.86125	4.85281	8.34255	5.3245	6.72113	7.3538
GSM2235720	0.326027	0	8.9624	4.40079	9.13198	7.0837	5.12374	7.70761	5.42678	6.08618	5.80773	6.87358	6.81386	7.45387	6.18186	4.5666	5.41383	6.59519	5.68077	5.15572	6.04257	8.44606	8.49926	6.55813	4.64501	6.80273	10.7066	4.27503	4.54323	7.08137	5.04272	5.87	4.85768	6.41508	6.55247	7.09236	6.45724	5.20342	4.44533	3.72317	3.58088	5.99414	9.41416	3.93152	4.46969	7.22271	5.5979	6.28057	5.36739
GSM2235721	0.326027	0	9.11031	4.24891	9.38257	7.44442	5.36039	7.69963	5.2932	6.0297	5.85888	6.75992	6.85187	7.51106	6.68779	4.98827	4.83543	6.51016	5.5648	4.22161	6.3402	8.00267	7.68044	6.86993	4.67626	7.3962	10.9196	4.15276	4.94739	4.72163	5.29616	5.70086	4.40153	5.27712	6.90612	7.57041	6.56993	5.30444	4.26482	4.13391	3.8622	6.2197	9.85178	3.93434	4.38133	7.42876	5.25277	6.2047	4.95727
GSM2235722	0.0986301	1	9.21491	4.68686	9.42514	7.24249	5.34888	8.11172	6.06504	6.05015	6.34016	7.09894	7.07829	7.33237	7.28092	4.84972	5.19551	6.0129	5.90662	3.62223	7.07856	8.52399	6.74484	6.3178	5.65141	6.58701	11.2655	5.23483	4.79213	6.23537	5.58977	5.69029	4.90942	5.41214	8.08494	7.1759	6.06589	5.98786	4.46708	4.05305	3.68675	6.138	9.02064	4.18042	4.53468	9.52448	5.5005	6.89767	6.07343
GSM2235723	0.323288	0	7.77628	3.65638	7.18954	5.71437	5.1761	5.70213	4.34024	5.36597	5.36466	5.62142	5.69428	6.47448	5.45898	4.33046	4.05908	5.48559	4.82858	3.61459	5.58557	7.31496	6.01067	5.19467	3.76985	6.00857	9.93722	4.42392	4.00131	4.67252	4.23508	4.73783	4.89156	4.48368	5.76553	5.4955	5.31024	4.34549	3.46369	3.71666	4.48882	4.81174	7.89971	3.81066	3.74367	6.70105	4.47021	4.83458	5.21055
GSM2235724	0.0273973	1	10.7915	5.07692	9.97274	7.65076	5.51154	8.52046	7.36817	6.18912	7.17134	7.53157	7.55321	8.28663	7.5763	5.07439	6.31722	6.80617	6.6496	5.82781	6.35278	9.63102	9.16514	7.73839	6.3742	7.76254	12.0186	6.30284	5.88059	8.38312	6.29241	6.32998	5.84066	6.64081	6.8699	8.49177	7.59682	6.20952	5.7139	4.47539	4.16017	6.78343	9.971	4.4254	5.21761	10.49	5.97518	7.26607	6.2511
GSM2235725	0.334247	0	9.00084	3.79605	7.50259	7.08999	4.69649	7.54842	5.14285	5.36109	4.94132	6.65858	7.21701	7.63478	8.22647	4.99013	6.33913	4.65316	6.13337	4.04255	5.66715	9.27247	7.69892	7.88769	6.28073	7.27831	11.8274	3.85088	7.55466	7.67227	6.05987	5.41994	4.16462	5.93846	8.28345	7.27991	6.02616	5.48796	4.20218	4.13993	3.3628	7.27243	9.65467	4.3383	4.74065	7.0881	5.53721	6.21338	7.23802
GSM2235726	0.00273973	1	11.214	5.49667	10.0152	7.79945	5.29205	8.82969	6.39438	8.42608	8.39877	8.30024	8.01634	7.95183	7.57282	5.31741	6.85066	8.51514	6.37935	6.47539	7.64191	9.04238	9.12252	8.86889	7.38719	7.85018	11.5948	6.79991	5.80024	10.1739	7.35407	6.83941	6.54183	6.4481	7.76963	8.13574	7.11193	6.17501	6.62455	4.39886	4.02473	8.00065	9.84262	4.74324	5.59889	10.3664	6.35415	7.99721	7.66419
GSM2235727	0.323288	0	9.27671	4.23469	8.75163	6.45072	4.26436	7.41501	5.0213	6.48691	6.23264	6.77822	6.09475	6.60703	6.08507	4.43325	4.46402	7.08941	5.01648	3.68837	6.65174	6.89459	6.48653	7.081	5.09874	6.614	10.3105	4.64838	4.59186	4.83328	5.28011	5.8419	4.76203	5.23899	6.25338	6.20145	6.13646	4.73087	5.1142	3.95603	3.65692	6.31324	8.75469	3.79593	3.71623	7.9813	4.66223	6.37528	5.37039
GSM2235728	0.0958904	1	11.2442	5.97002	11.782	8.75858	6.86086	9.21654	8.20528	8.42313	7.46325	9.01672	8.27122	8.79094	8.36785	6.1203	6.02008	7.54593	7.32728	7.86517	8.28124	9.62594	10.4901	8.06626	8.117	8.14641	12.3577	6.74926	6.9038	6.55035	6.12291	6.9705	6.04543	6.73251	8.75649	8.91295	7.66202	6.66035	6.44872	4.82324	4.71438	7.25982	10.0555	4.83453	6.19745	10.273	6.66015	8.28821	6.88238
GSM2235729	0.0136986	1	11.0808	5.06418	9.55066	7.88983	5.83698	8.80148	8.26498	7.61999	8.99831	7.51237	7.97426	8.77963	8.11155	5.40246	6.9885	8.56455	7.32426	5.3217	7.26817	9.08874	8.08997	7.93731	6.8021	7.99367	11.9941	7.42131	5.72987	8.91907	6.19554	6.81837	5.87563	6.39495	7.86716	7.89227	7.27041	7.09497	6.06649	4.71965	4.25452	7.12932	9.30509	5.05586	5.20219	11.4028	7.1123	8.81458	7.37838
GSM2235730	0.134247	1	7.69835	3.96142	7.7786	5.78682	4.57112	7.04614	4.84294	5.89114	6.31803	5.61704	5.95037	6.28244	6.61624	4.36555	3.8178	5.75403	4.96668	3.61864	5.79078	6.76502	5.94911	5.30055	4.19641	6.40376	9.90074	4.92232	5.17439	3.44063	4.68271	5.89903	4.48811	3.94008	6.35627	8.27759	5.92739	4.53763	4.63293	3.67878	3.47552	5.55785	7.74382	3.12215	3.5731	7.98655	4.73395	5.86516	5.47933
GSM2235731	0.323288	0	5.29841	3.39414	6.04969	4.6899	3.55086	4.60934	3.77859	4.22841	3.82407	4.66169	5.06894	4.82015	4.22659	3.60927	3.87438	4.34114	3.84499	3.69547	4.62409	4.87069	4.90153	4.20508	4.20568	4.92468	7.63382	2.97311	3.11548	3.04239	4.21389	4.4841	3.59894	3.54284	5.06275	3.33291	4.57444	3.87997	3.39051	3.6052	3.22621	5.1997	6.53958	2.82253	3.38353	3.10971	3.51991	4.25246	4.24972
GSM2235732	0.323288	0	9.46421	4.65356	10.2334	7.31679	5.57679	8.19074	6.44217	7.21948	6.99605	7.03513	6.99291	7.61237	7.23962	5.06803	4.78973	6.45981	6.02632	5.83729	6.17106	8.50338	8.88959	8.10477	6.02212	7.50528	11.2081	5.91334	5.08212	5.03905	6.44889	6.15303	4.28057	5.47103	7.52127	7.41773	6.36636	6.38654	5.44055	4.54773	3.81616	6.94888	10.0209	3.71862	4.54446	9.62958	5.01622	7.40395	6.50899
GSM2235733	0.394521	0	8.02413	4.23798	8.98643	7.89932	5.98948	8.40013	5.9707	6.16823	5.78231	7.11936	7.59186	8.29648	8.47485	5.41918	6.02992	5.24892	6.92909	3.65909	5.96173	9.76671	8.78954	6.68208	5.83261	7.41614	12.2215	3.9434	4.59186	5.14187	5.8844	5.36212	4.69595	5.60438	7.72964	7.80454	6.64217	6.54627	4.09649	4.51964	3.64477	6.68859	10.2079	4.47007	5.71299	8.61272	5.93805	6.70648	6.70688
GSM2235734	0.394521	0	9.09393	4.27924	8.70106	7.03005	4.78142	7.64706	6.30632	5.41892	5.0375	6.83564	5.9285	6.15185	6.3458	4.53719	5.93591	6.15278	4.8555	6.28718	6.31529	7.73982	8.62791	7.52976	4.74164	6.81834	9.00301	4.28017	5.53131	8.70849	5.5683	5.85271	5.30239	5.76184	6.20526	8.41379	6.41099	4.35169	5.17667	3.83916	3.85583	6.18484	9.28669	4.2114	4.38063	5.84391	4.89927	5.71794	5.53172
GSM2235735	0.39726	0	6.71877	3.87678	8.39305	5.98479	4.25148	6.47272	4.70193	5.03756	5.11181	6.24337	5.68151	6.36676	5.8405	4.61102	3.67772	5.12697	5.07104	3.84442	6.13953	7.01001	6.94089	6.83762	4.71629	6.56371	10.4345	4.04385	3.80398	5.08546	4.82236	5.30732	4.3761	5.58553	6.35952	6.97028	5.7973	4.23431	4.35341	3.94377	3.42182	5.39678	8.88488	3.68724	4.13403	6.09221	4.82364	5.7486	5.39403
GSM2235736	0.0246575	1	8.24991	3.51961	4.32246	4.8001	3.73033	8.48704	3.90146	4.72607	4.11631	4.2441	6.27751	6.84627	5.5023	3.80796	4.57783	4.59297	4.43204	3.52732	5.04923	6.4724	7.08361	4.93908	4.28904	5.58276	8.659	2.99054	3.96809	2.84772	4.27369	4.62526	3.18453	3.54386	4.91853	3.54791	5.44872	4.24011	3.04017	3.70624	3.39898	4.74571	5.54945	3.58755	3.33804	4.32478	4.09007	7.83198	5.4224
GSM2235737	0.123288	1	9.25341	5.03187	9.31162	6.56515	4.97595	7.43261	4.90888	6.87184	6.32176	6.86285	6.2277	7.33999	6.16627	4.89003	4.24344	7.4825	5.06377	4.52196	5.92906	7.12593	7.55478	6.50324	4.69371	7.79208	10.1892	5.00103	5.30654	6.48661	6.01175	6.51147	4.88911	4.85848	7.1053	8.54332	7.02963	5.11313	4.44594	4.05334	4.00241	6.97823	9.05227	4.20135	4.20982	7.8481	4.64539	5.6694	6.03734
GSM2235738	0.419178	0	7.50758	3.941	7.22237	6.39972	4.60105	6.39709	5.42033	5.11658	6.13872	5.92407	6.22471	6.92106	6.43645	4.21727	4.51489	6.19114	5.3386	3.64448	5.59195	7.78482	6.19629	5.62527	4.7009	6.40506	10.5415	5.54333	3.15608	5.12182	4.67725	5.17294	3.35241	4.41078	6.20075	5.86048	5.71152	5.75142	3.54571	3.73702	4.08824	5.87175	7.30332	3.15103	4.75708	9.19662	4.5923	7.43682	5.2919
GSM2235739	0.0383562	1	6.33495	3.81215	7.6789	6.08653	4.18548	5.81153	4.42561	4.56592	4.7441	4.62812	5.68382	7.7708	5.55828	4.09015	3.88548	5.15131	4.90567	3.67804	5.15001	6.67473	5.52753	5.23286	4.60378	6.01615	9.72788	3.34939	3.26301	3.34943	5.60838	4.67349	4.30022	4.81149	6.0054	8.83271	4.89916	4.6713	3.64757	3.72523	3.63892	4.94735	8.7215	3.806	3.71842	5.77774	4.635	4.87884	4.6695
GSM2235740	0.0109589	1	7.34329	4.21221	7.98702	5.63837	4.24621	8.37162	5.24281	5.4315	5.37146	5.69813	5.82942	5.80156	5.83242	4.16732	3.94024	5.89748	4.54164	3.39872	5.27044	6.81195	5.8888	5.415	5.19937	5.42198	9.46256	4.30415	4.01095	3.95554	5.82452	5.13583	4.29005	4.34153	6.34422	8.5454	5.25659	5.00594	5.17554	3.48133	3.35178	5.35475	7.5406	3.58609	3.49301	7.97093	3.9703	5.71402	4.81978
GSM2235741	0.347945	0	10.2937	4.88444	9.97462	7.59556	5.29096	8.02275	6.50791	5.75698	5.47331	7.15503	7.25036	7.71944	7.99862	4.9248	7.12869	6.50482	6.30077	5.15696	6.15364	9.61576	10.2132	7.64717	5.23743	6.11329	11.5666	4.49112	6.96266	6.81122	5.60764	5.34169	5.37176	6.21762	6.15911	8.31877	6.76042	6.38504	3.75327	4.18826	3.69212	5.89781	9.67572	4.51259	4.40597	8.83589	6.05234	7.00505	7.51608
GSM2235742	0.00821918	1	7.5093	4.22945	8.63325	6.33095	5.11403	7.32651	5.17693	5.82867	5.06593	6.61654	6.67293	6.64939	6.61137	4.5575	4.39111	5.91097	5.36085	3.45193	6.06475	8.74083	8.05075	5.8632	5.36609	5.93849	10.7268	3.99704	4.17803	4.68967	5.2734	5.05555	4.34911	5.38581	6.83064	6.88115	5.42053	4.49646	4.19012	3.79005	3.59402	5.81489	8.89457	3.66512	4.37194	6.25306	4.98239	6.44112	4.57591
GSM2235743	0.0109589	1	9.22853	4.80704	8.6561	6.96265	5.26252	6.99798	5.25509	6.06088	5.81556	7.18816	6.38805	7.23254	6.63529	4.82533	4.41132	6.60119	5.51439	3.4688	6.14628	7.86684	7.29401	6.35486	5.18387	7.0488	10.865	4.5464	3.62977	7.22064	5.34427	5.77736	5.24397	5.64629	6.99374	6.73257	6.35074	5.59866	4.345	4.16543	3.61568	6.30548	9.02767	4.01128	4.23928	7.83051	4.92151	5.85853	6.17023
GSM2235744	0.134247	1	9.25341	4.68277	8.47682	6.31609	5.03442	7.30173	5.25509	5.66265	6.25808	6.51721	6.10953	7.43173	6.05804	4.73797	4.13275	5.82232	5.55976	3.51128	5.99259	7.70649	7.14105	5.68003	4.17099	8.4928	11.3903	4.32931	4.61422	3.0811	6.76058	6.66522	4.78373	5.02114	6.14886	5.8153	7.11932	4.8838	3.83787	4.11853	3.5811	6.7112	8.72581	3.99366	4.25864	7.79382	5.33199	5.7246	4.7531
GSM2235745	0.290411	0	10.6718	5.76407	9.28633	8.37011	7.7272	9.08528	7.94111	9.49976	10.6881	7.01544	8.66398	9.22607	8.87274	6.22503	5.56349	9.78179	8.28171	5.82644	7.98062	10.0804	7.26431	7.86291	7.73054	8.29893	12.0978	8.17795	6.4372	8.20243	6.96403	7.44818	7.71438	6.31619	9.20766	8.33818	6.95152	7.73046	7.22004	5.35206	4.4435	7.46433	8.91077	5.86927	5.80784	11.3067	7.39416	9.54873	8.38153
GSM2235746	0.30411	0	8.45881	5.47294	8.84004	7.33732	5.21123	8.64954	4.57406	7.07132	6.76382	5.68727	5.37312	7.24816	5.49241	5.33852	4.91515	6.29914	5.2382	4.73908	5.92595	5.955	7.73671	7.03428	5.66558	7.39447	9.2767	5.61569	4.57226	3.41408	7.96932	6.79535	4.55864	4.54449	7.0265	7.26368	6.58742	5.02085	6.52735	3.96669	3.55635	6.2679	8.77867	6.44879	3.55826	8.10401	4.01841	5.30528	7.03311
GSM2235747	0.0328767	1	8.32675	4.78344	7.91057	7.61225	5.23417	8.46471	5.22924	5.81344	6.96171	5.94125	6.56537	8.17619	7.19686	5.22095	4.62739	6.60119	6.497	3.7687	5.76308	8.91811	7.30319	6.38485	6.38342	7.2061	10.5774	5.75259	4.85451	7.13448	4.89163	6.38452	5.73293	5.15412	7.60299	8.74102	6.4897	5.97193	3.96302	4.58524	3.38119	6.14222	8.62261	4.29312	5.21915	9.84195	5.52499	6.57214	6.46608
GSM2235748	0.00547945	1	11.1942	5.65492	9.34513	7.80628	6.03561	8.87662	7.03524	7.47725	8.96654	7.91338	8.11608	8.82103	8.11966	6.17481	6.10204	7.58367	7.45334	6.01348	8.18646	10.0665	8.78214	8.79611	6.08739	7.47181	12.0706	7.34747	7.27219	9.71265	6.35469	7.36847	7.86284	6.10009	8.36689	8.67893	7.30152	6.96837	5.44991	4.97481	4.12614	6.78776	9.348	5.22309	5.72496	11.135	6.88002	8.9002	7.79453
GSM2235749	0.106849	1	6.77826	3.88804	6.42383	4.16036	5.41156	5.68707	4.53805	5.44217	5.07766	5.71085	4.52281	5.18483	4.01786	3.82029	3.11615	5.50784	4.04963	3.74398	4.66312	5.9935	6.78432	5.29871	4.64252	5.21606	7.31226	3.21818	3.86415	3.0674	3.61195	3.52579	3.45907	3.28398	5.89354	6.54904	4.47453	4.24526	3.92558	4.3544	3.95756	4.88259	6.58816	3.01555	2.90336	5.77413	3.49986	5.91427	3.7251
GSM2235750	0.0191781	1	9.09521	4.62641	8.59557	7.26482	5.33177	7.70695	6.23042	5.77524	5.5754	6.8715	7.27277	7.7009	7.15033	5.11682	5.2874	6.47268	6.19311	4.21639	5.74772	9.44698	7.95384	7.09337	5.60996	6.45383	11.3674	4.51024	5.66198	7.03977	5.26222	5.4099	5.36073	5.86832	7.18657	6.85076	5.98423	6.15853	4.07181	4.05232	3.76353	5.96616	9.2805	4.44419	4.46355	9.30649	5.63961	7.19442	6.54999
GSM2235751	0.276712	0	6.77383	4.66218	5.47684	5.12688	3.65239	6.0194	3.37722	5.19539	4.10191	4.82301	5.4615	5.69702	4.62854	4.20158	4.12093	4.5578	4.42837	3.67336	4.61977	6.24862	5.11649	4.75144	4.96816	5.9514	7.8126	3.83816	3.43996	4.90564	4.82641	6.09472	3.3564	3.78204	4.97738	5.61342	5.44262	4.49145	4.12255	3.61502	3.95452	5.55215	7.2991	3.22699	3.77369	6.2611	4.43293	5.68487	4.68056
GSM2235752	0.408219	0	6.67837	3.74589	7.95979	6.7614	3.80187	7.19814	2.97138	6.1205	5.99205	5.15788	5.25765	6.17645	4.545	4.59459	3.52024	5.66055	4.38225	3.47275	5.03945	5.79464	5.23235	4.94561	3.43668	5.99457	9.36771	4.18592	3.41506	2.82222	6.02021	5.88508	3.46307	3.46631	5.76798	6.18922	5.85312	4.54895	4.88088	3.48658	3.3016	6.25478	7.72769	3.64143	3.22837	7.54088	3.53658	3.8571	5.86446
GSM2235753	0.0849315	1	10.2301	5.50166	9.85128	7.75797	5.52276	9.08528	6.67741	7.57586	7.5792	7.85877	7.35497	8.01267	7.78464	5.68563	5.92189	7.65148	6.09046	6.81677	7.21284	8.89574	8.92465	8.69921	7.08117	7.11172	11.7554	5.59859	5.76822	8.66224	5.91068	5.93969	5.63378	6.81862	8.03604	8.5686	6.81821	6.2379	5.187	3.98651	4.28137	7.15929	9.54581	4.24093	4.74029	9.71632	5.77756	7.48316	7.06202
GSM2235754	0.378082	0	10.3881	5.25321	10.4374	8.41785	6.05871	9.85608	5.77231	6.16574	6.38236	8.01216	7.60794	8.49007	7.12358	6.4254	5.0694	6.89807	7.23408	5.27788	7.23468	9.73675	9.11368	8.89816	6.59068	8.03857	11.79	4.17886	5.31966	7.42667	5.70523	6.76614	4.37496	7.66471	8.05861	8.20205	6.9338	5.52788	4.68077	4.76671	3.98189	6.67328	10.9743	4.92847	5.58348	7.8481	5.6331	7.99024	8.08734
GSM2235755	0.238356	1	11.1989	6.36653	11.8725	9.31271	8.41632	10.2792	8.70995	10.3175	10.5798	9.41145	9.384	9.92577	9.75097	7.25272	7.46126	9.92586	9.27994	10.235	7.74964	11.0454	10.6945	9.07425	9.9621	8.19546	12.2612	9.22205	8.20679	8.53272	7.04094	6.99965	7.61009	7.17773	9.80911	10.521	7.41707	8.84945	6.45664	6.06027	5.1888	8.02064	10.6725	6.67057	6.31261	11.859	7.9018	10.2768	9.78318
GSM2235756	0.383562	0	11.5969	5.44707	10.0527	7.85314	6.23076	9.65742	7.10713	6.63745	6.8589	8.66515	7.12125	8.04752	7.62271	6.10948	5.56184	10.1525	6.2043	8.39757	7.40385	9.90786	9.91433	9.49632	6.74135	7.94533	11.2752	5.41691	8.16463	8.0372	5.93766	6.93028	6.47655	6.47903	7.37569	9.3583	7.39409	5.10087	5.79409	4.7514	4.16367	7.17627	10.5376	4.88824	5.55208	8.1153	5.86973	7.40771	7.55449
GSM2235757	0.109589	1	8.59056	4.43298	9.50708	9.1859	5.4246	7.90967	5.97208	6.29186	5.7911	7.32715	6.9983	7.94603	7.3522	5.0274	4.61566	6.1428	6.12892	4.45437	6.03987	9.33628	8.67787	7.81209	5.74867	6.68223	11.5015	4.91202	5.56796	4.50893	7.08216	5.50799	4.576	5.42941	6.93213	8.75248	6.17003	5.66696	4.36989	4.56387	3.6407	5.99246	9.93909	4.49686	4.49199	7.97817	5.74521	6.93072	8.20602
GSM2235758	0.0356164	1	8.67684	3.41378	7.4658	5.95491	4.70784	7.27352	6.73338	5.46213	8.04683	5.34576	6.02457	6.9598	6.95563	4.1237	3.94468	8.07742	6.13174	3.87695	6.17563	8.2508	5.09511	6.13143	5.93726	5.92267	11.128	5.95434	3.88994	6.29617	4.28221	4.6172	4.13038	4.58746	6.66448	5.55196	5.36487	6.02591	4.38781	3.73911	3.21972	5.89324	7.29644	3.47667	3.78056	10.6776	4.99172	7.26863	6.25686
GSM2235759	0.0328767	1	11.8956	6.71828	11.6978	9.55276	7.83239	10.6309	8.39724	7.27205	8.00165	9.97254	8.64477	9.22607	8.59243	7.13089	6.55552	7.72161	8.75357	7.88702	9.50568	11.0454	9.5315	10.5302	6.86834	8.77802	12.3577	6.51214	9.05427	9.65904	7.36264	7.36688	7.27975	8.17262	9.48701	9.97424	7.89063	7.18817	6.26508	5.18661	4.36294	8.02679	11.1558	6.19952	6.29372	10.6064	7.57652	9.69371	8.14376
GSM2235760	0.0547945	1	9.94795	5.0268	9.18069	7.93574	5.62641	8.33549	7.15854	8.18067	7.47169	7.68411	7.23698	8.42841	7.25711	5.48983	6.27072	7.31871	6.86388	5.93283	6.89992	9.70726	9.04837	7.54462	6.02118	7.08006	11.7034	6.17513	6.28438	6.5425	5.46112	6.76569	5.55376	6.10186	7.41434	9.67394	7.07236	6.34661	5.03009	4.29631	4.13986	6.53573	9.35021	4.83453	5.75094	10.5924	6.11351	7.70334	6.70067
GSM2235761	0.367123	0	11.5642	5.79803	11.0235	8.73915	7.29701	9.95795	8.74996	8.42608	10.5871	9.86945	8.81698	9.53919	9.2098	6.3061	6.79351	9.62012	8.37991	7.99053	8.53328	10.8203	10.2343	8.91448	8.19932	7.8116	12.485	8.4192	7.94071	9.94832	6.64521	7.45273	7.9816	6.94677	8.59183	9.86121	7.96069	7.80782	7.07844	5.10936	4.70383	7.94402	9.92642	5.79966	6.36491	11.9931	7.08094	9.98144	8.48945
GSM2235762	0.106849	1	10.3047	4.53831	7.52675	6.30242	4.88885	7.39953	6.46293	5.22217	6.30454	6.40933	6.02706	6.41702	6.53992	4.36773	4.71195	6.71526	5.79701	5.41808	6.3017	7.89653	6.41978	6.85905	5.3856	6.55048	10.7475	4.99436	5.20847	7.56567	5.19118	5.54547	5.24511	6.12941	5.7299	6.35778	6.26645	4.85815	4.17155	4.19896	3.6767	5.86962	9.01363	4.05958	4.08751	8.85879	5.25824	6.45789	6.0438
GSM2235763	0.29863	1	8.41945	4.55922	9.79223	7.33293	5.20024	7.93298	6.54117	7.77828	7.17134	7.29635	7.21528	6.9889	7.04966	4.80764	4.3528	7.71021	5.8478	4.98468	6.216	8.12098	8.31164	6.47171	7.11399	6.45763	11.3353	6.08303	4.30834	4.20279	5.7916	5.93389	5.22018	4.94642	7.65815	6.86878	6.59444	6.13416	5.12428	3.51792	3.52583	6.54246	8.87842	3.81691	4.49336	10.1758	5.24257	7.26091	5.83784
GSM2235764	0.0246575	1	5.56469	3.62681	5.33915	4.66823	4.15951	7.61964	3.93205	4.81609	3.97489	4.86207	5.2775	6.06272	4.12149	3.92627	3.68806	4.35313	4.0344	3.71583	5.3892	6.90247	4.1191	4.61295	4.3913	4.43818	7.48347	3.66378	3.50924	3.02641	4.36252	4.87022	3.04443	6.02816	5.31191	6.38735	5.01092	3.93439	3.3497	3.32964	3.31907	4.73495	4.95381	3.0272	3.99788	5.10085	3.4715	3.66712	5.05837
GSM2235765	0.378082	0	10.78	5.12204	8.94603	8.48169	5.71885	9.36228	7.11976	6.95499	6.42288	8.11994	7.63132	8.6812	8.16337	5.76053	6.8489	7.75655	6.88957	4.22743	6.07836	10.2859	9.14727	6.98914	6.98008	7.49653	12.0706	4.9895	7.09667	5.81358	6.07743	6.94766	5.8375	7.71061	8.28059	7.79937	7.46404	6.59537	4.60158	4.27322	3.72653	7.11413	10.2715	4.8613	5.75392	9.02307	6.29685	8.56683	7.93735
GSM2235766	0.0410959	1	6.78835	3.7893	6.90558	5.91317	4.16067	6.50423	4.45816	5.30458	6.10364	6.02533	5.70242	6.04069	5.33532	4.35752	3.30092	5.82799	4.5105	3.82385	5.28094	8.16341	7.23408	5.16123	5.00844	5.80421	9.49077	4.35974	5.36282	3.50018	4.50633	5.24624	4.52069	4.66682	5.75973	5.72707	5.6669	4.32398	4.12436	3.60384	3.42932	5.2992	8.16569	3.58266	3.18605	6.05917	4.5735	5.00492	8.57912
GSM2235767	0.0493151	1	12.2274	5.74552	11.9716	9.67555	9.14432	10.2339	10.3479	9.97028	11.4729	9.64968	10.184	10.665	10.5596	7.18644	7.43089	10.0853	9.69491	9.36204	9.48414	11.7271	10.1538	9.23321	7.19012	8.97521	12.5823	9.92999	9.71845	10.0596	7.74733	6.93551	8.2615	6.5461	9.37308	10.0573	7.47993	9.52698	7.66184	7.09122	4.66317	8.73966	10.6825	7.13876	6.46448	12.0196	9.55641	10.8424	9.81968
GSM2235768	0.394521	0	9.48655	5.10452	7.4991	7.76016	4.88167	8.55739	5.83292	6.19128	6.1069	7.57064	6.84471	7.86141	7.62686	5.24785	5.3933	6.67838	6.29285	3.70694	6.36962	9.15654	7.58674	7.53247	6.62971	7.25778	11.2954	4.73816	4.71521	6.69655	6.0458	6.03743	4.1048	4.86626	7.6847	6.7972	6.84563	6.12844	3.87563	4.49978	3.54086	7.20882	8.96461	4.58975	5.09901	8.47986	5.85059	6.65596	7.00033
GSM2235769	0.060274	1	7.09324	3.86493	6.91371	6.15189	5.33099	6.46128	4.77314	5.57727	5.41196	5.90713	5.61825	6.96123	6.07019	4.28852	4.09386	4.71953	5.08434	3.44021	5.80663	7.13773	7.47993	5.21104	4.12961	5.82892	10.0839	4.08615	3.60718	3.7974	4.4549	4.88344	4.78243	4.76304	5.91509	5.24453	5.4378	4.37368	3.64472	4.0647	3.23584	5.26771	8.29342	3.63712	3.41901	6.31608	4.76875	5.73596	8.74241
GSM2235770	0.0191781	1	9.21762	5.2918	9.40198	7.0917	5.34811	7.42282	6.38013	6.5507	7.54596	7.82247	7.63808	8.31893	6.9021	5.55005	4.18546	7.4237	5.67293	5.06786	6.3612	8.66468	7.53529	6.34693	5.62533	6.58484	11.0594	6.22278	3.96398	6.74796	5.37325	5.57606	5.13343	4.80676	8.72674	7.33884	6.30838	7.73046	3.66268	3.80886	4.17444	6.34222	8.44298	4.35157	5.19643	10.0645	5.21318	7.36592	6.7828
GSM2235771	0.391781	0	10.0912	5.19077	9.96364	7.87888	6.05442	8.05474	7.42922	7.20465	9.01325	8.10442	8.1929	8.82294	8.25509	5.89678	5.43836	7.60869	7.40047	6.59401	7.02545	9.43775	8.57373	7.21236	5.81323	6.77088	11.9722	7.56352	5.00082	8.54346	6.2873	6.35841	5.72068	5.69141	8.52084	8.71617	6.64158	7.75121	4.39876	3.84016	4.13902	6.87169	8.95285	4.98363	5.4125	11.0934	5.97688	8.48441	7.56469
GSM2235772	0.164384	1	10.1296	4.86855	9.88174	7.69089	5.95722	8.2552	7.36741	7.01973	8.31537	7.75268	7.87513	8.75207	8.46175	5.72824	5.40378	7.80768	7.26338	6.38226	6.78939	9.58306	8.3996	7.19482	5.36747	6.98428	11.9941	7.29601	4.87411	8.48991	6.12822	6.6746	5.50852	6.26519	7.90098	8.91414	6.96102	7.67041	4.9535	4.2135	4.05771	6.52891	9.23461	5.1628	5.30281	11.4491	6.16149	8.45104	7.27646
GSM2235773	0.0465753	1	10.4949	4.91927	10.0937	7.48389	5.69119	8.23357	7.57834	6.68134	7.68108	7.67222	7.7329	8.45616	7.93574	5.39468	5.28137	7.34845	6.85386	6.06021	6.81392	9.8408	8.06797	6.77785	5.94557	6.62647	12.1554	6.96518	5.40437	8.29517	5.8692	6.02918	5.52425	6.54423	8.35095	8.16915	6.40437	7.57732	4.71498	4.19516	3.90427	6.30811	9.2521	4.96033	5.33722	11.3	5.70014	8.18778	7.12117
GSM2235774	0.0328767	1	10.3217	4.95026	10.0876	7.44306	5.43623	8.07946	7.49124	6.07791	6.63659	7.54679	7.4733	8.31613	7.64227	5.45636	5.15202	6.86461	6.55633	5.61642	6.42335	9.66463	7.95306	6.59727	6.14138	6.38703	11.9722	6.32424	5.40222	8.35624	5.58786	5.73619	5.37066	6.76288	8.19722	7.44675	6.06784	7.26257	4.62535	3.89167	3.89234	5.79469	9.09783	4.41831	5.3216	11.0062	5.57082	8.17807	7.12711
GSM2235775	0.328767	0	10.7449	5.10818	9.71319	7.44374	5.35921	8.4321	6.7245	7.03379	7.17926	7.48064	7.70769	8.0272	7.36789	5.36899	5.5701	7.18403	6.48068	4.71445	7.1147	9.41267	8.16677	6.67978	6.0472	6.47384	11.8075	6.81427	5.28377	8.06235	5.97012	5.71325	6.89051	7.2197	9.15163	8.14513	6.01758	7.36396	4.69397	3.78963	3.66679	6.53066	9.39834	4.47998	5.23085	10.895	5.68769	8.53667	7.52001
GSM2235776	0.0547945	1	10.8951	5.12389	10.0113	7.42489	5.48226	8.7175	7.52967	7.1756	7.69952	7.64999	7.67219	8.41772	7.89831	5.31816	5.82393	7.09817	7.04719	5.61601	6.71506	9.80006	8.1743	6.9019	6.11251	6.52729	12.187	7.0512	5.72035	8.5619	5.92219	6.06985	7.00619	7.05527	8.81934	8.07855	6.32258	7.15291	4.60354	3.90826	4.03663	6.54654	9.38957	4.56259	5.02231	11.3286	5.41742	8.52415	7.50564
GSM2235777	0.315068	1	10.4483	4.79695	9.29367	7.24308	5.3348	7.99172	7.10513	6.37086	7.20773	7.23297	7.14546	7.98228	7.35717	4.84112	5.21352	6.70709	6.70782	5.34113	6.16742	9.20816	7.54632	6.57647	6.06107	6.41294	11.8871	6.45681	5.27961	8.43808	5.78611	5.64984	5.57544	6.136	8.58852	7.44935	5.97656	6.86036	4.34709	4.03773	3.73938	6.36184	9.00508	4.46025	4.81419	10.9895	5.41458	8.13798	6.48527
GSM2235778	0.0630137	1	9.554	4.69807	8.05562	6.80228	5.22961	8.43769	5.87569	6.07332	6.1978	7.37458	5.99861	7.57791	6.95673	5.23013	4.65205	6.83156	5.82612	4.91183	6.10122	8.05823	7.1737	7.68762	5.8548	6.93821	11.1623	4.96955	5.65312	6.72168	4.71227	6.24496	5.8646	5.75481	7.69174	6.95158	6.32047	5.36177	4.32211	4.14162	3.6363	6.05436	8.77409	4.16176	4.68159	8.53764	5.03537	6.95521	6.36823
GSM2235779	0.134247	1	6.85073	3.96272	6.42646	5.39514	4.03637	6.6725	4.16575	4.66298	4.87949	5.05438	5.12902	5.54774	5.9581	4.04662	4.43358	4.36787	4.70896	3.71979	6.21002	6.3405	5.77026	5.08068	4.80727	5.62248	9.21351	3.99189	4.19099	3.90699	4.59399	5.00774	3.96889	4.4976	5.31704	5.62009	5.03225	4.6451	3.63875	3.84943	3.15679	5.64792	7.6172	3.58046	4.06092	7.12786	4.74726	4.76512	4.29214
GSM2235780	0	1	10.5997	5.12241	7.91772	6.71644	4.91533	8.14873	5.74269	5.86933	6.16664	8.08191	6.30141	6.9591	7.40637	5.01557	5.07405	8.05955	5.35716	6.3757	6.88383	8.02914	8.00574	8.96969	5.38512	6.78533	10.3214	4.3571	6.54698	6.30308	5.45737	6.08676	5.55532	5.94939	7.09057	6.83943	5.90747	4.58856	4.5864	4.29368	3.64144	6.6135	8.89787	4.50581	4.94338	6.17763	4.84873	6.73462	6.81089
GSM2235781	0.315068	0	8.48224	4.10901	7.75733	6.38014	4.93382	7.31295	5.29918	5.81065	5.97749	6.25439	5.7133	7.36295	6.01289	4.79037	4.05908	5.90437	4.80602	4.48313	5.80227	8.07601	8.03464	6.69454	5.1708	6.43454	10.2104	5.08341	4.74657	4.0258	4.76523	5.30907	4.97144	4.63077	6.54247	6.59641	5.6601	4.63888	4.01364	4.22664	3.52965	6.02633	9.08696	3.79672	4.1037	6.82529	4.97866	7.8456	6.04871
GSM2235782	0.0109589	1	8.06495	3.92976	6.38138	7.21518	4.81729	8.75657	3.93173	5.49946	6.4263	6.73547	7.142	7.89821	7.46585	4.96321	5.49006	4.51873	6.1104	3.75856	5.99211	9.08523	7.5581	9.30962	5.11863	6.9333	11.0429	3.49385	4.48578	4.19622	5.56098	6.14979	3.65612	4.7576	6.85577	7.84505	6.2112	5.65817	4.01004	4.87457	3.62334	6.75673	9.65202	4.33377	5.26888	5.45514	5.24333	4.50976	8.56418
GSM2235783	0.205479	1	11.6654	5.7574	10.654	8.09226	6.66803	9.73192	7.60196	8.1683	8.56724	9.45823	7.81407	8.13143	8.06179	6.11473	6.16854	7.85107	6.27219	8.4415	7.5718	9.33209	10.3767	7.98204	8.07499	7.42972	11.9498	6.74396	8.01337	8.68647	6.03764	6.81178	6.28796	6.59663	8.43695	9.62782	7.1391	6.45794	6.07972	4.91504	4.35623	7.71274	10.1964	4.95966	5.43271	10.3867	5.87519	8.3494	8.40045
GSM2235784	0.282192	1	6.49746	3.69905	5.69323	5.82444	4.04955	5.90255	3.77829	5.43418	4.54656	4.84783	5.44599	5.91874	5.7755	4.26804	3.93815	4.54365	4.45772	3.42585	5.3332	6.77255	6.2435	5.24551	4.93218	5.9942	9.04067	3.49569	3.7854	3.21044	4.70074	5.63697	3.83901	3.97386	5.57269	4.14264	5.08003	4.10348	4.15554	3.59275	3.42327	6.48331	8.19777	3.39313	3.87324	3.55794	4.30974	4.65497	4.46995
GSM2235785	0.312329	0	9.22306	4.29259	6.63609	6.11539	4.14028	6.73072	5.6825	4.93956	6.07723	5.87507	5.24958	6.40861	6.58377	4.33973	4.71083	5.52983	5.07036	4.68118	5.24825	7.45371	6.20836	6.74561	5.98086	6.27752	10.3659	4.83727	5.13092	7.51014	6.00971	5.6088	4.90837	4.38907	5.95906	5.26227	5.2751	4.51916	4.61504	4.22565	3.62432	7.18319	7.80827	4.01173	3.79682	8.0487	4.66257	5.57282	5.48462
GSM2235786	0.29589	0	11.379	6.66375	11.5371	8.6382	7.36953	9.91487	9.08341	9.12491	10.5517	9.60856	9.06539	9.75169	9.44277	6.80224	7.17731	9.98904	8.28446	6.58583	8.35128	10.6534	9.82254	8.21347	8.08298	8.42437	12.5823	9.04268	6.82908	9.66563	7.50591	8.08807	6.92827	7.1168	9.41295	9.53845	7.90299	8.73734	6.77278	5.21353	4.91221	8.36579	9.91364	6.16363	6.96709	11.9799	7.68541	10.2273	9.46441
GSM2235787	0.0684932	1	11.532	5.81195	10.6085	7.97402	6.9459	9.9489	6.72628	7.83343	7.77732	9.11363	7.81918	8.19301	7.76724	6.53464	7.55698	9.16814	6.37085	8.13151	8.48118	9.57306	10.244	8.88592	7.77384	7.75436	11.6244	5.93254	6.31467	9.65456	5.89868	7.14927	7.02025	6.46795	8.92726	9.67005	7.27205	6.6789	6.77074	4.21121	4.26948	6.89153	10.3249	5.72868	6.03705	9.7488	5.88609	8.12523	8.30447
GSM2235788	0.320548	0	8.80205	4.62277	8.50237	6.61285	4.24186	7.37944	5.01746	6.05504	5.44834	6.06119	6.87852	6.72054	6.21919	4.87421	5.38495	7.21383	4.8988	4.3996	5.61013	8.0271	7.22928	8.45811	5.67395	6.78341	9.76798	4.21283	5.28623	6.38838	6.69255	5.6483	4.26764	5.77372	6.14843	6.85296	5.92368	4.60902	4.58933	3.84681	3.87332	6.90977	9.21098	4.27062	4.6873	6.27579	4.82619	5.85295	6.00265
GSM2235789	0.10137	1	9.74853	4.77552	9.26498	6.97366	4.58624	7.76221	6.30947	6.77646	6.93406	6.57627	6.95655	7.78138	7.12358	5.1301	4.84604	7.41903	5.9525	5.22275	5.85604	8.69662	7.07844	6.16277	5.95334	6.3358	11.3785	6.53878	3.99575	6.94492	5.57018	6.17565	4.16536	5.42253	7.19854	6.75167	6.29667	6.37983	5.15871	3.83267	3.92923	6.20195	8.50904	4.49302	5.17971	10.3546	5.30202	7.23888	6.52959
GSM2235790	0.326027	0	7.99812	4.94204	9.23639	6.68492	5.14048	8.00977	5.61728	7.0122	6.92243	5.9655	6.87646	7.10885	6.1243	5.3803	4.46547	7.3543	4.61663	3.87444	5.78334	7.5713	7.22807	5.62486	6.24029	5.82783	10.5536	5.24325	4.14929	5.11655	5.74995	5.88706	5.13564	4.84417	7.76525	8.21605	6.32626	5.96287	4.94567	3.75402	3.74091	6.2822	8.30493	4.75032	4.74642	9.20658	4.75732	6.68868	6.71487
GSM2235791	0.0684932	1	11.8635	6.4268	11.233	8.22757	7.78233	9.9489	7.93897	9.12772	9.20089	8.33308	8.29804	9.49939	8.55737	6.9207	7.0151	9.6344	8.07151	8.53354	8.58064	10.4741	9.67797	8.91035	9.0726	8.23825	12.5823	7.96692	7.6568	10.8117	6.73468	7.35035	7.19159	7.45391	8.88704	9.72393	6.93982	8.48163	5.03696	5.96621	4.97453	7.60328	10.2921	6.27808	6.63493	11.5763	6.61359	9.24683	9.13697
GSM2235792	0.252055	1	9.17563	5.18752	8.0433	8.26411	6.26208	8.18586	5.73423	6.29971	6.60345	6.50556	6.73119	8.04508	7.00422	5.52965	6.0462	6.38243	6.47562	4.36742	5.86548	8.86403	7.90559	7.2756	6.04088	7.51394	11.5533	5.84656	5.67813	6.90447	6.71278	6.22297	4.76302	5.40258	7.46332	8.02128	6.28613	6.24331	4.46957	4.23591	3.52159	6.03801	8.9612	5.43932	4.85766	10.3073	4.95532	6.39904	7.12322
GSM2235793	0.238356	1	11.8317	6.72804	11.4177	9.01014	8.40392	10.1906	7.86826	9.74367	9.47069	8.92279	8.87787	9.64164	9.27553	6.98895	7.65329	9.53755	7.93897	8.95932	7.35485	10.4107	10.1896	8.54546	8.57412	9.06918	12.3577	8.50521	7.87813	9.32411	7.20921	7.81606	7.06756	7.5126	9.17737	10.6604	7.8739	8.58052	6.05418	6.20036	5.08556	7.93669	10.6572	6.72343	6.67347	11.6972	6.52849	10.0361	9.26702
GSM2235794	0.331507	0	9.19991	4.60422	9.3877	8.6789	6.14939	8.61459	5.25234	6.77244	6.1646	6.8844	6.4595	7.73712	5.97738	5.90254	5.87871	6.91294	5.63177	5.72963	6.60244	8.73358	8.55178	7.40885	5.62253	7.42084	11.0674	4.74098	6.04577	4.6848	7.01658	7.4639	4.89539	6.10626	7.47666	8.60492	7.02061	4.92649	4.39757	4.43283	3.51497	6.26961	9.64428	4.64967	4.73742	7.09972	5.09814	6.26272	6.83046
GSM2235795	0.331507	0	9.87753	5.12026	7.79912	7.56407	5.17458	8.99342	5.3938	5.17948	5.95789	6.83668	6.48665	7.69281	6.95779	5.29241	5.54096	5.88058	6.47347	6.3747	6.16879	8.21986	8.68093	7.97298	6.3075	8.43709	11.8075	4.58848	5.11454	6.63105	5.69822	5.98431	4.7113	6.3863	6.88623	7.40993	6.46909	5.97331	4.11185	4.77563	3.77009	6.9287	10.0764	4.24679	4.9189	6.60699	5.27363	9.3972	4.86148
GSM2235796	0.120548	1	11.4585	5.35428	9.10201	8.11179	6.62941	9.3744	8.48428	8.31208	9.53468	8.67412	7.56433	9.04413	9.34677	5.79921	6.63249	8.47023	7.93831	7.82508	7.13459	10.2023	9.31345	8.96797	7.79824	7.92827	12.187	8.09703	8.85503	9.80818	6.33386	6.86048	6.83057	7.04353	7.90021	9.10509	7.23367	6.86451	5.75357	5.3744	4.46992	7.75168	9.76574	5.34287	5.82768	11.6705	6.28582	9.89799	8.24923
GSM2235797	0.315068	0	7.20814	3.3507	5.90136	5.10536	3.61035	9.09195	5.01826	4.73806	5.02351	5.44295	5.36588	4.79726	5.03882	4.02502	4.38901	4.41059	4.46997	3.55919	5.50828	6.29161	5.23616	5.48887	4.88036	5.39137	10.2157	3.89283	4.87782	4.661	4.51403	4.87285	3.85037	4.23362	4.86752	4.87623	4.54354	4.24351	4.48132	3.70908	3.19688	5.25807	5.53828	3.1288	3.74932	6.59358	4.55275	5.02249	4.4012
GSM2235798	0.0684932	1	7.63089	4.16432	7.80096	5.68125	3.97089	6.56631	4.29063	5.59198	5.28055	6.40979	5.46342	6.18988	5.59995	4.41488	3.64881	5.4104	4.86726	3.91288	5.98893	6.40184	6.19899	5.38842	4.62477	6.70091	9.76798	3.81292	3.47098	3.68721	4.84437	5.43166	3.9872	5.17384	5.81545	6.24892	5.74745	4.48425	3.90247	4.14569	3.48102	5.96359	8.8882	3.88634	4.30186	4.76066	4.77445	5.45833	5.07199
GSM2235799	0.0328767	1	8.46416	3.96426	6.1567	5.32914	4.19218	6.14194	4.46142	5.23333	5.53312	5.51753	5.16787	5.77751	5.99176	4.12929	3.98343	5.20281	4.82698	3.71646	5.34802	6.20217	5.40107	6.28563	5.03875	6.31186	10.0127	4.14217	4.89254	4.7455	4.64415	5.42248	4.41006	4.64642	5.58082	4.9076	6.82208	4.32361	4.65775	4.01253	3.69773	5.76915	7.34198	3.30987	3.67131	5.9177	4.40501	5.03325	5.1155
GSM2235800	0.312329	0	11.4294	5.69679	10.8092	8.20874	6.38148	9.40442	8.81177	8.00425	8.72214	9.32196	8.04874	8.83075	8.40503	5.91735	6.49044	7.74522	7.44906	8.85183	7.42136	10.1297	10.1405	7.79636	8.62574	7.15569	12.305	7.96432	7.57564	6.90935	6.2967	6.66522	6.52372	7.32482	8.73862	9.03926	7.32401	7.10225	6.76106	5.0948	4.44954	8.01794	10.1926	5.02607	6.02559	11.4178	6.3163	8.60363	7.11078
GSM2235801	0.309589	0	10.3532	5.74193	10.3792	7.8025	6.24381	9.04584	7.42922	8.48883	8.62369	8.59503	7.5945	8.18401	7.59906	6.31703	5.81063	7.5293	5.99039	7.32624	7.41753	8.67361	9.95587	7.03523	7.7531	7.40733	11.5807	6.91436	7.06858	4.91191	6.42423	7.02381	6.03966	5.57549	8.81172	8.84947	7.26262	6.94341	6.60155	4.33689	4.16961	7.52952	9.63153	5.10721	5.47117	10.2691	5.31506	8.16915	7.86787
GSM2235802	0.290411	0	7.31469	4.28275	6.68793	5.38768	3.93563	6.74593	3.57084	5.85958	5.17544	5.03131	5.09581	5.81118	5.05611	5.33386	4.01132	5.91264	4.52629	4.05204	5.07507	5.93337	6.19857	5.59188	5.05979	6.07958	8.46908	3.7709	5.07972	3.32002	5.20334	5.86378	3.90228	5.00723	6.32717	5.10573	5.76067	4.20551	4.28499	3.7709	3.37771	5.44959	8.16356	3.85142	3.80066	4.12996	4.36823	4.88535	6.28807
GSM2235803	0.293151	0	9.17563	4.80563	8.14202	6.6297	5.12072	8.07548	5.07637	6.39807	5.94861	5.80349	6.10002	7.38523	6.89234	5.55314	4.98219	7.33766	5.61481	4.72867	5.73218	8.65471	6.90603	7.57144	5.97492	6.30121	9.97458	4.44522	5.43837	5.97994	5.04949	5.3871	5.70204	5.9002	7.79311	8.06929	5.66773	5.01508	4.24188	3.85114	3.74745	5.6471	8.61575	4.59924	4.83199	8.56643	4.52065	6.59742	5.56964
GSM2235804	0.312329	0	10.4089	5.53194	10.4897	7.78198	6.6299	8.94705	8.08259	7.12533	8.67585	7.2788	8.18573	9.27936	8.46065	6.36809	5.92016	8.45376	7.59159	7.53791	6.87055	10.1118	8.88499	8.39118	7.2363	6.9223	12.3577	8.45029	7.14157	10.4317	5.95	6.45594	5.54342	5.13673	8.15266	9.1037	6.50099	8.28657	5.39944	5.00277	4.1532	6.6528	9.30715	5.6991	6.16889	11.8706	6.02054	8.82618	7.64331
GSM2235805	0.0136986	1	10.2639	5.25889	10.4007	8.17912	7.47851	8.58825	7.93683	8.81337	10.3534	7.39362	8.54355	9.78763	8.79386	6.48806	6.30735	9.09022	8.094	5.4988	6.42479	10.7888	7.79082	6.56381	8.94825	7.44566	12.5823	8.58914	6.50316	8.42985	6.33515	7.24944	6.60218	5.87123	9.36958	9.10653	7.10894	9.23883	5.15154	4.97861	4.24778	6.58105	8.36879	6.02348	6.14159	12.0063	6.77218	9.4209	7.51719
GSM2235806	0.276712	1	5.99207	3.67169	6.66931	4.66145	3.24775	6.14759	2.95591	5.13399	5.2419	4.93252	4.86093	5.43189	3.76059	4.19068	3.13833	6.15451	4.07139	3.71267	5.02636	5.28642	4.17971	5.87776	4.14611	5.20833	7.44711	3.0069	3.57414	3.13534	5.76048	4.79635	3.19601	3.67373	5.14781	4.17383	6.51064	4.45014	4.0939	3.41476	3.3818	5.9175	5.35832	3.39235	4.30523	4.9021	4.53458	3.90834	5.29154
GSM2235807	0.090411	1	10.5793	5.38408	9.60646	7.04798	5.96175	7.96763	6.07284	7.49237	7.26953	7.52413	6.42095	7.63675	6.98603	5.75527	5.00115	7.57808	6.21375	7.03574	6.52622	8.04459	8.48352	6.92977	7.19872	7.32806	11.6244	5.63737	5.10089	7.71942	5.12655	6.66522	5.11952	4.71998	8.91219	7.96695	6.75722	6.50094	5.03262	4.36248	3.82337	5.68963	8.95779	4.85784	4.85355	9.67351	5.20109	6.94661	7.35647
GSM2235808	0.0630137	1	8.68091	4.67537	7.7342	6.59606	4.78935	7.119	5.03811	7.91003	7.75621	6.42164	6.77369	7.52396	6.3577	5.17398	4.14053	7.0976	5.4725	3.67329	5.83833	8.04981	5.92725	6.18614	7.2894	6.55847	11.1992	6.07778	3.89489	7.49562	5.14737	5.51022	5.53222	4.70064	7.97018	6.99064	6.02991	6.19784	5.48466	3.43883	3.45731	6.06702	7.57322	3.71307	4.53259	9.62707	3.96753	7.81525	7.67352
GSM2235809	0.4	0	9.35986	4.43851	8.22828	6.99123	5.72331	7.71373	6.24477	8.62737	9.0642	6.82644	7.09432	8.22038	6.99703	5.15472	5.14506	8.84789	6.53409	4.48796	5.96434	9.25595	7.53131	6.28049	7.48165	6.25634	11.7207	7.07716	6.46665	7.1061	5.42178	5.73427	6.69512	4.96637	8.31594	7.35355	5.76204	6.42946	5.11458	3.99546	4.08359	6.60846	7.34633	4.82179	5.01817	11.0633	5.3821	9.03308	8.59648
GSM2235810	0.0191781	1	7.2509	3.76922	6.81539	5.9136	4.09555	6.69368	4.08444	5.04964	5.21819	5.67913	5.15049	6.47384	6.48276	4.45903	3.64199	5.08688	5.18268	3.67985	5.24109	6.67473	5.10006	5.36888	4.72052	6.16549	9.73209	3.2356	3.45049	4.09435	4.54425	5.16543	3.89277	4.61612	6.1025	5.37976	5.58341	4.56335	3.73991	4.23295	3.3821	5.35005	8.64492	3.65576	4.41473	4.99519	4.3494	5.52242	5.65864
GSM2235811	0.0328767	1	11.3417	4.81815	8.52025	7.5498	6.01	8.4498	7.35186	6.44083	8.23503	7.55871	6.37218	7.91728	8.89452	5.36744	5.34847	6.94121	7.4068	6.76214	6.67041	9.61576	7.66424	8.66751	6.59908	7.62305	11.7378	6.92994	7.44899	8.0971	5.96606	6.10107	6.49997	6.29739	6.94551	7.80234	6.28302	6.3529	4.8611	5.14619	4.22208	6.67791	9.23461	4.5956	5.06998	10.7956	5.68235	8.27756	7.18561
GSM2235812	0.0931507	1	9.42548	4.41129	7.63275	6.60943	4.86349	7.77999	5.65598	5.94954	6.49703	6.98681	6.19315	7.11194	7.16498	4.79883	4.29749	6.70355	5.89624	5.02203	5.83962	7.80661	6.17457	6.69804	5.68947	6.46872	10.635	5.5268	4.01387	7.30932	4.96403	5.66265	5.095	6.23484	6.47033	6.98111	6.17407	5.42378	4.19775	4.27386	3.71628	5.72109	9.15672	3.91107	4.74098	9.72709	4.88766	6.63788	6.0677
GSM2235813	0.0712329	1	8.85274	4.21833	7.97426	5.63187	3.25647	8.20715	4.8193	6.52389	6.01851	6.05774	6.39915	6.66704	5.52088	4.18055	3.1324	7.03722	4.24644	4.42554	5.86411	6.79534	6.83696	5.39586	5.41594	6.09097	9.9559	4.40432	3.74989	3.53256	5.86841	6.3337	4.52069	3.78723	6.75368	5.51686	6.33631	5.27259	5.21028	3.5199	3.33967	5.78563	7.04936	3.42448	5.3051	8.03555	3.70123	6.58264	6.69178
GSM2235814	0.309589	0	11.0186	5.86105	9.29484	7.30066	6.00548	9.05081	6.64493	7.95634	7.96151	7.6756	6.84881	7.75494	8.53947	5.44697	4.23343	7.34077	6.54014	5.26405	6.68466	8.43345	7.48188	7.77876	8.91695	7.55833	11.4029	6.19542	5.10937	6.71869	6.46092	6.1418	5.35433	6.74748	7.9808	8.11531	6.7869	6.40236	5.65376	5.76589	4.4067	7.35048	9.80978	3.96571	4.97249	9.62437	5.49929	7.8375	7.9589
GSM2235815	0.309589	0	9.35392	4.5293	6.54005	6.33368	4.14583	8.11172	4.77608	5.79402	6.22488	5.95965	4.93865	6.28591	7.4552	4.20268	3.53079	6.02858	5.2727	4.26352	4.93986	7.71777	5.9541	7.04066	5.69234	6.95258	9.73998	4.7181	4.12318	5.65459	4.93091	5.66304	5.35246	5.10313	5.82001	8.01318	5.57092	4.51656	3.79619	3.85832	3.59096	5.69171	8.75178	3.43224	4.09469	7.22811	4.47981	6.26023	6.62742
GSM2235816	0.0109589	1	10.0936	5.52651	9.39806	7.34727	5.09385	8.17685	7.18534	7.49111	7.71247	7.78363	6.9443	7.41242	7.72317	5.22166	4.79085	7.21621	5.71193	5.05145	6.62685	8.58107	8.04997	6.73205	7.46746	7.40151	11.0938	6.07205	4.99116	6.66066	5.63987	6.41221	5.51851	5.53424	7.642	7.36112	6.65055	6.00586	5.32903	4.48454	4.01708	6.99534	8.97301	4.26621	4.37096	9.70819	5.51055	7.90085	7.21084
GSM2235817	0.150685	1	8.45087	4.11102	7.4022	6.3259	6.09601	7.24052	4.23405	5.64391	5.50635	6.53401	5.5722	6.56946	6.36747	4.53073	3.87921	6.30978	5.05862	3.75763	7.44073	7.17858	6.89675	5.87857	4.77129	6.88559	10.1231	3.9512	3.76696	3.80258	4.90586	5.89316	5.17245	4.90695	6.4206	7.74175	6.3194	4.65982	4.10008	3.88971	3.44785	5.90035	8.64492	3.71689	3.99901	6.02309	5.01583	6.07579	6.14722
GSM2235818	0.0273973	1	8.97737	4.03037	7.29833	6.64417	4.33305	8.3346	5.79588	5.25252	6.58207	6.19889	6.10789	6.84337	6.56683	4.41768	4.74209	5.67677	5.61092	4.04664	5.64836	8.06657	5.71113	6.21806	6.26462	6.60063	10.5963	5.17542	4.55843	7.41065	5.16882	4.97108	5.42491	5.10386	6.55994	6.13749	5.20144	5.04651	4.08464	4.29852	3.32767	6.41212	7.62042	4.01492	4.39548	9.14141	5.12858	6.52942	5.77569
GSM2235819	0.0575342	1	10.4606	4.6381	7.68136	7.02218	5.20599	8.33638	6.26139	6.20941	7.0113	6.04104	6.16955	7.38437	8.1956	4.9838	5.1261	7.10343	6.29905	5.29384	6.72229	8.81481	7.3272	7.65265	5.93008	7.14714	11.1901	4.98688	6.13635	7.13681	5.23699	5.9374	5.59683	6.10626	7.05071	7.33756	6.11751	5.60995	3.7744	4.63762	3.82803	6.17672	9.33474	3.9966	4.82862	9.08904	5.48713	7.68985	8.15926
GSM2235820	0.0657534	1	11.6515	6.02205	10.1819	8.04902	6.54685	9.87782	8.21131	8.257	8.97854	9.04677	7.74155	8.37084	9.12018	6.23577	6.0933	8.69553	7.23504	8.21747	7.49839	9.51256	9.51152	9.00939	8.09772	8.39895	12.187	7.56279	7.04722	8.0514	6.58095	7.10653	6.86021	6.25326	8.13514	8.975	7.28146	6.96088	6.05376	5.45521	4.44845	8.01099	10.0276	5.19169	5.91037	10.895	6.26285	9.46366	8.18021
GSM2235821	0.306849	0	9.57535	4.0427	7.68136	6.24403	4.68266	7.78623	5.88683	6.01976	6.72148	6.57429	6.08767	6.7824	6.79129	4.67803	4.93166	6.36882	5.31941	4.4138	5.89905	7.85474	7.0703	6.71995	5.27628	6.42649	10.4934	5.45513	6.2356	5.31535	6.34746	5.76394	5.48361	5.30331	6.78125	6.20283	5.88634	4.55867	4.27122	3.87099	3.63334	6.1776	8.11833	3.81732	4.20568	9.40564	5.11376	6.50472	5.67847
GSM2235822	0.306849	0	7.15712	3.72899	6.40147	5.80754	4.03663	6.28524	4.58068	4.74393	4.98276	5.63848	5.50774	6.08864	6.92321	4.16523	4.23104	5.10558	4.80018	3.8163	5.20074	7.40392	7.96815	5.82378	4.19678	5.9328	9.74812	3.30097	4.25311	4.96519	4.43016	4.96837	4.43857	4.97889	5.49819	4.46327	5.02896	3.84199	4.01946	3.93153	3.25489	5.24874	8.34074	3.30957	3.89173	4.39194	4.48289	9.1533	4.79216
GSM2235823	0.0246575	1	11.7005	6.01628	10.2753	8.2295	6.72269	9.84745	8.39724	7.96916	10.5426	8.72083	8.08918	9.0151	8.52836	6.31967	6.94119	9.30837	7.96354	7.82927	8.03609	9.99376	9.0802	8.70979	7.91967	7.90318	12.0706	8.49733	7.45012	9.11588	6.68283	7.05561	6.9799	6.98595	8.73746	8.91542	7.25638	7.28997	6.08478	5.22073	4.42143	8.18222	9.72085	5.81961	5.59849	11.7064	7.02275	10.0414	8.88197
GSM2235824	0.216438	1	12.0321	6.03743	10.3439	8.59736	7.46232	10.1033	8.5875	7.95411	10.8336	9.71205	8.58278	9.77674	10.1691	6.5245	7.49638	9.23471	8.49901	8.75544	9.03328	10.6016	9.53454	9.77871	8.09071	7.91783	12.305	8.89778	8.34243	10.5376	6.61752	7.10398	7.39221	7.30187	9.2029	9.77062	7.29111	7.93157	6.22825	5.66735	4.47595	8.54212	10.0797	5.48226	6.38415	12.0063	6.90838	9.87462	8.56338
GSM2235825	0.0630137	1	11.5642	5.57325	10.8283	8.08696	5.91268	9.65742	7.58178	7.6352	8.904	8.47051	7.74662	8.82483	9.39569	5.98224	5.48692	9.96483	7.63128	8.50101	8.30943	10.1152	8.53016	9.07169	7.16768	8.11636	12.2215	7.69336	7.42576	9.28114	7.34449	7.10754	6.84098	6.98485	8.56334	9.02465	6.87018	7.10549	5.63867	4.84698	4.75561	7.96495	10.0345	5.28525	6.0499	11.1111	6.23163	9.59183	7.37251
GSM2235826	0.030137	1	8.93234	4.04149	6.92157	6.46526	3.94014	7.13222	4.59251	5.26044	5.84369	5.98877	5.99001	6.8719	7.00864	4.76492	4.34489	5.2374	5.85851	4.07017	5.63796	7.57453	6.40175	6.42295	5.26907	6.97408	10.3942	3.9803	4.35193	4.96787	6.59356	5.37953	4.06187	4.55702	6.60687	5.65313	5.60711	4.7713	4.01268	4.15453	3.45545	6.11921	9.55815	5.32737	4.23608	6.80424	4.92738	8.36336	5.16675
GSM2235827	0.117808	1	11.8795	5.9167	11.0643	8.94331	7.581	9.61391	9.2631	8.0863	10.7284	9.21224	9.0453	9.80563	10.1758	6.68628	6.88023	9.19059	9.12578	9.13181	7.94721	10.8581	10.0467	7.90528	8.10731	8.38722	12.415	9.49742	7.63735	9.57582	6.87973	7.38833	8.24363	7.21117	9.15772	9.66798	7.14732	8.61667	6.34875	5.89271	4.47774	8.73432	10.2156	6.01175	6.38511	11.931	7.64662	9.62449	8.3215
GSM2235828	0.293151	0	10.0721	4.74614	6.96169	6.89094	5.30118	8.57324	4.39704	5.64544	4.37689	6.07566	6.22725	7.53255	8.37802	5.68479	6.1738	5.01583	5.50322	4.7588	6.39294	9.50022	8.25377	7.77432	5.82339	6.99602	11.0594	4.20348	7.62166	4.54622	6.01539	6.11849	6.02043	7.2535	6.57142	7.97636	6.701	5.17043	4.11706	4.35749	3.76686	6.84476	9.40291	4.32569	5.83987	3.89412	5.29801	5.99563	7.69149
GSM2235829	0.29863	0	8.98904	4.08713	7.01898	6.02328	3.85316	7.26832	4.62347	5.39721	5.51174	5.76186	5.13409	6.53169	6.40924	5.15058	3.63393	5.57052	4.91448	3.88824	5.42545	7.19092	6.08156	6.32377	5.97106	6.35008	9.48732	4.27856	3.95796	4.96411	5.20924	5.09259	4.63956	5.2806	6.65922	6.0234	5.81388	4.45338	4.78219	3.6192	3.59804	5.88042	8.17208	3.34421	4.62343	6.33264	4.30616	6.34616	6.2769
GSM2235830	0.268493	0	7.46524	4.22222	6.71292	6.19788	4.81872	6.74494	4.35658	5.30231	4.35099	6.07651	5.9904	7.13768	5.61581	5.28702	4.43499	5.55225	5.18236	3.86685	5.4452	7.76661	6.26372	5.07692	5.25303	5.50486	10.3942	3.40154	3.71774	4.54382	4.15913	5.32545	4.60813	4.35941	7.42279	6.05493	5.74705	5.54222	4.22397	4.07997	3.39804	4.73327	7.39175	4.09284	4.9159	7.48421	4.19958	5.75838	6.59174
GSM2235831	0.106849	1	9.90723	3.92976	7.20749	5.67856	4.95786	8.79815	4.51705	6.11126	6.43219	5.77454	5.53344	6.33478	6.12089	4.87023	3.32235	6.65777	5.33603	5.18214	6.11169	7.27294	6.5217	5.8533	5.6286	6.7014	10.0032	4.85705	4.57693	5.62519	4.64955	6.06315	4.9836	5.21499	6.53603	6.06169	6.34966	4.86795	4.80147	4.26779	3.40621	5.22572	7.87571	3.42878	4.12979	8.84556	4.30478	6.44542	6.86295
GSM2235837	0.309589	0	11.3307	6.24306	9.49196	7.51129	6.72802	9.72416	5.66022	6.97343	6.206	7.91267	5.75877	8.00205	7.88259	6.61811	5.24226	8.53444	5.82851	10.2792	6.58238	8.43345	9.51307	9.15201	6.62348	8.73128	9.06533	4.61003	6.92369	7.66874	6.13773	7.78477	6.28368	7.65062	7.9138	10.0547	7.93279	4.55221	5.54284	4.54417	3.67335	7.65489	10.2839	5.14073	6.23879	5.09049	4.69371	6.92834	9.3352
GSM2235838	0.0109589	1	10.8554	5.45959	9.52825	7.47799	7.06149	9.59404	7.72467	9.26169	9.41887	8.50229	7.70702	8.85211	8.76242	6.26756	4.78147	8.50386	7.15715	5.83068	7.44735	9.90786	9.03666	7.64389	8.87337	7.59577	11.9291	7.49061	7.96148	6.74278	6.03847	7.07135	7.04413	6.5712	9.14857	9.41993	7.40254	7.78996	7.29676	4.65867	4.51423	6.96309	8.92079	4.75345	5.75936	11.0575	5.89955	9.78212	9.96658
GSM2235839	0.276712	1	9.84326	4.54733	9.1576	7.63094	5.71487	8.00232	8.02225	6.39899	7.77506	7.12876	7.19978	8.61584	8.16337	4.95911	5.60646	7.64493	6.67382	5.93332	6.13577	9.74208	7.15823	5.25274	7.29139	7.01131	11.8655	7.36831	3.93504	5.83901	5.88195	6.2529	4.49957	4.96487	7.83642	6.89389	6.45057	7.03841	5.47751	4.65065	3.81476	6.41212	7.78638	4.65331	5.44503	11.1853	5.88067	9.00042	6.7891
GSM2235840	0.252055	1	8.07314	5.05446	5.7067	5.33952	5.03996	7.38626	3.71998	5.3816	6.06907	4.71183	5.55167	7.64965	5.40141	4.1046	4.21933	8.52991	5.08291	3.64032	5.21349	6.33506	6.35663	5.7183	4.83928	7.24331	9.89618	3.47532	3.6011	3.63416	8.07218	5.98785	3.56383	4.24677	5.36327	4.6106	5.68588	4.79588	3.71181	3.83239	3.9764	5.8293	7.88502	3.80066	3.70524	4.74894	4.57446	10.0951	6.26807
GSM2235841	0.0438356	1	10.8911	4.85292	8.86126	7.14716	5.31126	9.01307	6.06504	6.54031	7.52763	8.00408	5.61212	7.26641	8.04734	5.61011	4.6878	6.73683	5.97837	7.68984	7.20294	8.56648	7.91166	8.06207	6.65539	8.26695	10.6026	5.9701	5.45815	4.59747	5.70406	7.30877	5.65476	6.31306	7.29676	8.33172	7.30557	4.83594	5.83102	5.02048	3.89214	6.72913	9.90729	4.01004	5.63028	8.34746	4.54274	7.67646	7.7582
GSM2235842	0.0383562	1	9.65204	4.39958	8.40473	6.93662	5.7807	8.52431	5.92966	6.45327	7.10705	7.57462	6.53388	7.51106	7.58183	5.37598	4.2134	6.68341	6.25189	4.55921	6.28794	8.67509	8.02305	6.38654	6.07031	6.6198	11.2752	5.27136	5.19815	5.44935	5.30058	5.8743	5.98331	6.25861	6.91385	7.81056	6.20965	5.87409	4.5034	4.76161	3.46034	5.63867	9.37444	4.2171	4.77433	9.32551	5.70058	7.84881	7.07762
GSM2235843	0.0356164	1	11.0541	4.79145	7.90412	6.82403	5.46097	9.0999	6.59497	6.69312	7.26043	7.54803	5.72026	7.06482	7.77094	5.37953	4.76419	6.75245	5.76267	8.35947	7.14478	8.13939	8.25041	8.47492	6.88868	7.92897	10.3772	5.3138	5.9108	8.70631	5.8265	7.26588	6.47431	5.27595	6.86011	8.31969	6.99208	4.91175	5.7065	5.09164	4.21478	6.72532	9.74337	4.07157	5.20376	8.58189	5.81945	6.8842	7.59165
GSM2235844	0.279452	0	9.00548	3.96716	6.50073	5.26512	3.56575	7.04614	4.77085	5.24611	6.44148	4.99832	4.51452	6.39709	6.45504	4.29838	3.96494	5.13721	4.77551	3.78592	5.47495	7.37247	5.68386	6.68472	6.21955	6.58788	9.85181	4.46348	3.78363	5.61002	4.87551	5.78426	3.64215	3.83993	5.77996	5.61342	6.02233	4.01882	4.47752	3.7814	3.37336	5.51667	7.75418	3.2724	4.67978	7.64678	3.87507	6.32962	6.48832
GSM2235845	0.0849315	1	9.79813	4.44291	8.08944	6.60495	5.12594	8.15919	5.75765	5.47274	7.39476	6.46886	6.36499	7.78247	7.1691	5.0546	4.62625	7.53067	5.86137	5.78195	6.2447	9.02843	7.95384	7.15496	6.56656	6.99199	10.9518	6.25387	4.32836	7.91138	4.91767	6.55537	5.06513	5.89186	6.68736	7.84733	6.44237	5.83392	4.50916	3.7709	3.54477	6.33261	8.72291	3.48785	4.9736	10.1268	4.20794	7.19857	7.70497
GSM2235846	0.252055	1	9.78092	4.35317	6.15046	6.10153	4.67718	7.56633	3.99395	6.25417	5.73433	5.47607	5.10705	7.21541	6.3458	4.96693	4.10179	7.30978	5.0903	3.99261	6.37981	7.17724	7.54505	7.76988	5.34932	7.30277	10.1083	3.76833	6.57379	4.41638	5.04524	6.7824	4.57378	4.81002	6.78509	7.15913	7.03882	4.85737	4.58899	4.20361	3.54905	5.97573	8.14357	3.6444	4.05039	6.12033	4.46295	5.65459	7.35221
GSM2235847	0.30411	0	11.0497	4.69909	9.11754	7.68304	5.46058	8.07086	6.24838	7.71206	8.58208	7.72978	7.13483	7.42309	8.01104	5.30771	5.40378	7.90485	6.19856	4.95193	6.36819	8.80853	6.97638	7.79172	7.07851	7.41148	12.0441	7.01897	7.17555	9.19895	6.34534	6.01372	6.36114	6.13293	8.53174	7.50673	6.22778	5.78765	4.85354	3.87391	3.42784	7.27524	8.75619	4.63199	4.70221	10.2916	5.8756	8.85315	7.85372
GSM2235848	0.109589	1	12.2551	5.75187	10.9421	9.03761	7.78685	10.3462	9.32834	8.43554	10.693	9.83059	8.96345	9.79489	10.1622	6.70927	6.82356	9.90497	8.74702	8.35746	9.26709	10.6728	8.88499	9.70144	8.58466	8.48655	12.5823	9.15515	8.69103	11.0087	7.17912	7.20551	8.49292	7.39779	9.03738	9.29242	7.04936	7.80064	6.07399	6.06662	4.2738	8.59292	10.2879	6.68545	6.53394	12.0196	7.75267	10.7307	9.67513
GSM2235849	0.00273973	1	11.219	5.64403	9.68552	7.90876	5.12296	9.76304	5.68296	6.9978	7.8106	8.37729	6.86062	8.23944	8.24169	5.32653	5.1011	7.03325	6.17297	5.379	6.72089	9.66463	7.72966	7.12995	6.3288	7.66326	11.6244	5.71358	4.52218	7.30809	6.31735	6.25702	4.41559	5.64095	7.60992	8.16655	6.86173	5.94309	5.41429	5.12419	3.64636	6.95804	9.91674	4.95431	5.06685	9.07056	5.69857	7.71581	7.38433
GSM2235850	0.317808	0	10.9621	5.30454	10.2622	7.86325	6.27065	8.93775	7.18975	7.97291	8.82509	8.58644	7.80379	8.26423	8.57654	5.77098	4.64684	7.8352	6.24197	5.53247	7.12951	9.00026	8.48264	8.46436	7.75006	7.65537	11.9941	6.66808	6.76227	7.25564	6.50952	7.0572	6.11692	5.52462	8.76753	7.97164	7.16146	6.11649	6.7236	4.48535	3.80459	7.567	9.56808	4.6276	4.67175	10.4203	5.72419	8.6011	8.17473
GSM2235851	0.254795	1	8.01684	4.02722	7.71375	6.08311	4.50915	6.96753	4.72353	5.48171	5.64226	6.08124	5.6332	5.99416	5.65529	4.66432	4.03965	6.20233	4.72523	4.60918	5.68236	6.80103	6.80787	6.65544	4.22855	6.2611	8.77308	3.96567	4.49636	2.90571	5.08918	5.67547	4.50887	5.21338	6.08761	6.41596	5.73312	4.05087	4.45064	3.62889	3.17864	6.15545	8.81995	3.9532	4.16579	3.97145	4.35424	5.72579	5.70102
GSM2235852	0.131507	1	10.3649	4.94421	10.3159	7.15234	5.34272	8.85282	6.7996	7.54764	8.52388	7.76141	7.68945	7.55688	7.36541	5.65033	5.283	7.56757	5.52433	7.21218	7.66975	8.54366	9.11495	7.55102	6.54987	7.54373	11.1623	6.58888	5.71546	8.48888	7.28258	7.49061	6.89201	5.72761	8.01863	7.5372	7.40861	5.48295	7.5716	4.27322	3.88126	8.39818	9.02064	4.82728	4.87688	9.85639	5.66192	8.15371	7.78101
GSM2235853	0.30411	0	8.38316	4.57103	8.34125	6.29247	4.61998	6.91648	4.93351	6.40437	6.11063	6.42435	6.43328	6.4634	5.8029	4.72989	4.40016	6.53585	4.41753	3.76138	5.86725	6.8229	7.45617	5.85046	5.30865	6.30894	9.80558	5.02011	4.8018	5.26872	5.45923	6.14342	5.20631	4.79303	7.14896	5.89084	6.34317	4.67166	5.05134	3.70135	3.20181	6.5815	8.01152	4.1693	4.00273	7.48335	4.74358	6.78789	6.27267
GSM2235854	0.30411	0	10.0169	5.23072	9.27562	7.14886	5.19915	8.80713	5.8004	6.85668	7.35081	8.01216	6.91191	7.67444	7.22481	5.53156	4.56183	7.70503	5.51481	5.03371	6.91593	7.75853	7.70176	7.13186	6.00443	7.27548	11.0938	5.44656	5.28623	7.23085	5.54735	6.40594	4.93303	5.80103	8.05698	7.14646	6.68712	5.49864	4.82787	4.41742	3.71568	7.07872	9.52894	4.57205	4.62165	8.87698	5.27127	6.96088	6.90387
GSM2235855	0.30137	0	10.0769	4.57327	9.3751	7.33732	5.0942	8.33368	6.38892	6.88644	7.31619	7.00674	7.44116	6.87464	7.11338	4.91211	4.77363	7.60869	4.93986	5.45911	6.3612	8.53188	7.41919	7.57419	6.52408	7.52644	10.3603	5.59743	5.52805	8.42174	7.12152	5.99256	5.48559	6.08162	6.79628	6.62798	6.00791	4.57355	6.03596	4.11096	3.65809	8.13134	9.38102	4.25323	4.17237	8.79649	5.19096	7.08293	6.77421
GSM2235862	0.232877	1	8.73811	3.95141	7.39376	6.57766	4.19604	7.44851	4.60216	6.0011	5.35843	5.95802	5.97059	6.66242	6.51369	4.95364	4.09354	6.73052	5.05692	4.17497	5.44061	7.30987	7.26616	6.34866	6.47284	7.44269	9.33531	3.96076	4.38768	3.38516	6.26407	5.81836	4.12514	4.80462	6.37758	6.15355	6.09236	4.16031	4.38016	4.09603	3.43645	6.96507	8.93934	4.16401	4.16611	3.66614	4.76047	5.52128	5.49228
GSM2235863	0.364384	0	11.7719	6.02789	10.3231	8.20583	6.10893	9.54059	8.22241	6.77148	8.16073	8.24974	8.17614	9.03526	9.28265	5.55544	6.97175	8.49273	7.72125	7.23537	6.56337	10.4874	8.44539	7.78889	7.44539	7.65219	12.187	7.71701	6.94828	10.034	6.36271	5.89593	6.8955	8.0274	8.20833	8.36093	6.44292	7.17098	4.86418	5.29023	4.45511	7.35216	9.74876	5.17257	5.97397	11.3213	6.11133	8.86681	7.06742
GSM2235864	0.0328767	1	11.0452	5.47412	9.58767	7.5498	5.69752	8.68168	6.82154	7.25705	7.83622	7.91614	6.67631	7.43351	8.25895	5.15769	5.30352	8.09521	6.27838	7.47572	6.68757	8.64182	8.04843	8.23302	7.50939	7.65537	11.5666	6.61326	5.65888	7.18787	6.05146	5.99218	6.1859	6.21805	8.07729	8.99693	6.39167	6.38033	5.64483	4.78806	4.00454	7.0995	9.69667	4.69717	4.7696	10.6249	6.08346	8.58316	7.48234
GSM2235865	0.090411	1	9.39266	4.19322	7.8154	6.31877	4.77068	8.28983	5.30158	6.03804	5.73043	6.63935	5.97261	6.50242	7.12992	4.56397	3.76489	6.46598	5.13586	4.22571	5.611	8.19422	7.48577	6.03078	5.78341	7.17952	9.45247	8.88616	5.5834	7.02615	4.88965	5.67509	5.31656	5.04096	7.10294	6.44022	5.83086	5.00555	4.62631	4.42438	3.55508	5.90955	7.99382	3.69433	4.32433	7.51049	4.97829	6.22403	5.80886
GSM2235866	0.353425	0	10.4208	4.66952	9.08758	8.04308	5.69397	8.75657	6.22477	6.63359	6.34638	8.35856	7.27105	7.99036	7.91267	5.53868	5.31952	7.63404	6.82178	4.65814	6.18895	9.37244	8.34846	8.43903	6.74073	7.27325	11.8655	5.1792	6.70573	7.00496	6.33006	4.99011	5.95186	6.08685	7.68961	7.27365	6.33213	6.26504	4.43752	5.11552	3.83344	7.01214	9.91364	4.24327	5.13855	9.0174	6.26811	8.35893	7.93863
GSM2235867	0.342466	0	11.7074	5.40144	9.20381	7.81788	5.02047	7.89586	7.40768	6.04393	7.89364	8.00779	7.35004	8.15786	8.30888	5.20006	5.36077	7.11515	6.81099	7.1986	6.23708	9.307	8.22463	7.48711	6.82044	7.60846	11.7378	7.57205	5.73671	8.26492	6.24205	6.12941	5.97721	6.55132	7.41099	7.78746	6.54065	6.69404	5.1272	5.19722	4.01542	7.11837	9.40732	4.81621	5.09018	11.0811	6.45194	8.11516	7.17799
GSM2235878	0.342466	0	8.29051	3.98945	7.99902	6.18799	4.16188	7.00968	4.64008	5.80196	6.07641	6.35324	5.94268	7.34509	6.42508	4.44022	3.4869	5.89247	4.76449	3.52859	5.88921	7.12452	8.12086	6.62366	4.65895	6.94365	9.62957	4.32348	4.55969	3.79604	5.78334	5.40434	4.05593	4.78794	5.92435	5.72623	6.10594	4.42639	4.77363	4.10025	3.52655	6.64501	8.43202	3.55616	3.73664	7.03647	4.35818	5.21496	5.31616
GSM2235879	0.0164384	1	10.9927	5.58821	8.83344	8.24087	5.66952	8.86517	6.34544	6.67889	6.9256	7.1304	7.15628	8.55841	9.12332	5.48752	5.90785	6.74316	7.0703	5.27874	6.35846	9.5955	8.46618	7.30235	7.62612	7.73394	11.8075	5.73872	6.32037	9.08615	6.01578	6.18934	6.05523	6.6059	8.51441	9.49917	6.87285	7.02636	4.57489	5.36165	3.98027	7.09578	9.86105	5.13283	5.9551	9.14524	6.17488	7.15508	8.22159
GSM2235880	0.0465753	1	10.883	5.58979	9.46331	7.31616	5.66795	8.53107	6.66206	7.49425	7.86395	8.01799	6.78915	7.19354	7.73549	5.29125	4.85998	8.10691	5.85972	7.11053	7.20759	8.17549	9.28112	7.68264	6.65876	7.86252	10.7768	6.20182	6.13876	6.19011	6.7146	6.79722	5.46715	5.68398	7.65124	7.81797	7.04514	5.55741	6.78077	5.13825	3.9286	7.68238	9.60294	5.03881	4.62557	9.11483	5.4326	7.12953	7.87163
GSM2235881	0.342466	0	9.63757	4.62807	8.87695	6.7098	4.69613	8.40377	5.7931	6.14666	6.81754	7.07848	6.26575	7.07643	7.52313	4.70107	4.09677	6.69739	5.56092	3.94292	6.22238	7.93329	7.08956	6.82994	6.32242	7.12648	10.2363	5.50715	5.74258	8.12116	5.61149	5.80879	4.53106	5.38901	6.97839	7.75611	5.76026	5.59579	4.96848	4.18445	3.90181	6.73954	8.59244	3.88567	4.22115	8.88858	4.99434	6.74585	6.78061
GSM2235882	0.0356164	1	11.6039	5.34589	9.25307	7.58309	5.50306	8.92101	6.13436	7.50965	7.79385	8.24397	6.90307	7.34948	7.92606	5.51337	5.15714	8.08718	5.8314	7.67024	7.21552	8.61658	8.6132	8.47004	6.96181	8.21109	10.9439	5.67763	5.72762	9.08032	6.41125	6.71415	5.6361	6.17997	7.67969	8.24279	6.8495	5.61374	5.76839	5.01378	4.07635	7.90433	9.77457	4.72039	4.84343	8.87698	5.19956	7.27128	7.98428
GSM2235883	0.0520548	1	11.5642	6.04478	10.3159	8.10729	5.72977	9.11306	7.49864	8.02218	8.61197	9.03221	7.4777	7.99853	8.74824	6.03542	5.21712	8.26654	6.60514	7.86628	7.55191	8.90052	9.58437	8.04182	7.59024	8.16571	11.4885	7.33766	6.61244	9.71942	8.13227	7.19656	6.3668	6.51645	8.29956	8.74323	7.55432	6.82737	6.38149	5.00594	4.57735	7.70347	9.67037	4.94111	5.29266	10.254	5.94056	8.606	8.13498
GSM2235884	0.345205	0	11.7862	5.67045	10.0449	8.14368	6.56195	10.023	7.44698	7.95195	7.67821	9.85583	7.65566	8.23944	7.79138	6.8403	7.10507	8.43973	5.85972	9.40255	8.52894	8.95001	10.7715	9.85522	7.12117	8.26878	10.3272	7.01542	7.46752	10.1337	6.88315	7.55377	8.26226	6.40633	7.98733	9.61288	7.73067	5.76517	7.4142	4.79873	4.48273	8.62643	10.6132	6.07938	5.88843	8.31253	5.5995	8.60193	8.79892
GSM2235885	0.339726	0	9.13786	3.9347	7.8833	7.05577	4.88238	8.40013	4.07442	5.64311	4.87239	7.4273	6.92738	7.93316	7.5735	5.50946	6.48627	4.26286	5.96544	3.7934	6.78407	9.31723	8.26124	8.24825	6.00296	6.96501	11.8075	3.87995	8.45252	6.05238	5.88762	5.87737	5.87563	5.38072	7.83795	7.33637	6.53842	5.36338	4.44625	4.13572	3.64357	7.49348	9.54819	4.64802	4.89258	4.72301	5.25123	7.23169	7.84942
GSM2235886	0.139726	1	9.4737	4.37843	9.05514	7.19336	5.74142	8.32162	5.06368	6.46462	5.89145	7.0335	6.71359	7.4486	7.85982	5.05383	4.53218	5.49361	6.03063	4.88221	6.19345	9.37023	8.60939	7.27407	4.82516	7.33846	10.5054	4.85133	5.70782	5.85935	5.5694	5.82144	4.54858	5.33163	7.24165	7.61284	6.12803	5.42093	4.71972	4.34825	3.53271	6.61532	9.80109	4.39905	5.12233	6.49213	5.2779	6.4704	6.03123
GSM2235887	0.216438	1	9.10905	4.43605	8.56101	6.74913	6.14413	7.75795	6.0231	7.04848	5.9814	7.20292	6.52691	7.49195	6.12047	5.55468	4.62071	6.78609	5.25238	4.82487	6.77078	7.9966	8.50856	7.39575	5.25036	7.02594	10.635	6.06684	5.32636	4.3348	4.93615	5.62183	5.61748	5.62108	6.8285	6.98168	6.31835	5.59204	4.04903	4.14896	3.61578	6.0514	8.7287	4.15456	4.2326	6.1943	5.71878	8.97415	8.43082
GSM2235888	0.186301	1	9.40451	4.77515	8.99481	7.69965	4.62316	9.16913	6.5196	7.12478	6.91916	6.83511	6.61591	6.92396	6.70823	5.12065	4.90903	7.06269	5.40855	4.47194	7.13619	7.97761	7.86536	6.91099	6.24081	6.89149	10.5774	5.67969	5.52091	7.82097	6.5836	6.46135	5.8304	5.14877	7.59414	8.32706	7.44906	6.00907	6.0443	4.06722	3.93895	6.94476	8.03527	4.13184	4.26769	8.82472	4.85589	7.45068	6.97902
GSM2235889	0.254795	1	5.50688	3.97572	7.79353	5.83292	4.28884	5.71763	4.51157	5.63487	5.39095	5.97316	7.16272	6.61018	5.30283	4.31397	3.37256	6.5503	4.16087	3.47746	5.88523	6.42668	8.79169	4.25202	5.30595	5.65561	8.93829	3.63071	3.15566	2.88043	4.73384	5.07212	5.48361	4.25502	6.48905	5.21414	5.46877	5.50188	3.47804	3.74085	3.20729	6.2896	6.68953	3.05746	3.27406	6.72816	4.475	5.90448	5.91717
GSM2235899	0.0931507	1	9.71655	5.11367	9.59226	6.98805	5.61548	8.56827	5.85211	6.68376	6.21502	7.6742	6.84775	7.31883	7.75386	5.07968	5.01037	6.26366	5.84621	4.43427	6.23389	8.55983	8.68195	6.50453	5.82104	7.1763	10.7905	5.18849	4.97076	6.53858	6.7461	5.85508	4.36489	6.43157	7.1053	7.59293	6.07904	5.68791	5.26301	4.26355	3.85358	6.85208	9.87612	4.77814	4.53677	8.43668	5.57205	6.93262	6.66033
GSM2235900	0.347945	0	10.4148	4.82723	8.38303	7.65296	5.19653	8.21781	5.57862	6.10082	6.45049	7.15958	6.69661	6.79251	7.32658	4.82003	5.48489	7.95523	5.05554	7.36062	6.36587	8.22557	8.8417	8.86327	5.28172	7.56762	9.07622	4.61285	6.40888	7.15458	6.43896	5.97187	5.61061	5.17269	6.18864	7.26919	6.44788	4.62175	5.62979	4.73715	3.94367	7.6567	9.65202	4.80268	5.0419	5.1703	5.58803	6.46473	6.5939
GSM2235901	0.158904	1	9.72587	4.37752	9.11423	7.28133	5.05692	8.36088	6.05822	6.50109	5.53995	7.27423	6.96193	7.47656	7.10875	4.86739	5.69777	6.75719	5.63296	4.82888	6.16328	8.51494	8.93246	8.3617	7.30023	7.35283	10.6222	4.14248	6.3252	6.43799	5.29986	5.94437	5.49583	6.21156	7.22019	7.30267	6.63866	4.8326	4.61136	4.20624	3.88011	5.95074	9.62373	4.16347	4.54627	6.58036	5.52823	7.40771	6.67364
GSM2235902	0.0931507	1	12.0965	6.18885	11.3233	9.18078	7.7272	10.096	9.67512	8.44501	10.5113	9.36926	9.51985	9.83916	10.7611	6.30344	7.34338	9.28997	9.83276	8.53144	8.37107	10.8527	9.84781	9.33479	6.07484	8.38239	12.415	9.81864	7.62565	10.3487	8.33784	7.39168	8.08457	8.22248	8.35294	9.53845	7.33218	8.94702	6.59008	6.99551	5.63959	9.12532	10.6876	6.34779	6.75909	12.0196	8.6253	10.123	8.60365
GSM2235903	0.358904	0	9.23525	4.5293	8.56354	7.7156	5.50887	7.72369	6.65087	6.09292	6.77351	6.9552	6.98213	7.9564	7.50571	5.19846	5.2226	6.49758	6.29743	4.59418	6.04169	8.99343	7.24309	6.64214	6.4416	6.73802	11.4144	5.3648	5.40686	7.23441	5.82412	6.08959	5.44552	5.79319	7.57081	7.06411	6.4159	5.98053	3.98903	4.13009	3.74168	6.11751	8.95612	4.47518	4.82786	9.39906	5.38685	6.7202	5.88403
GSM2235904	0.0575342	1	9.14811	5.1974	9.2974	8.22187	5.93749	8.60948	6.92366	6.61377	7.95037	8.3621	7.68259	8.21641	8.32976	5.46705	5.54796	7.27422	6.98184	6.12782	6.40054	9.83494	9.06775	6.33148	5.5171	6.4972	12.2215	6.9601	8.58467	6.00617	6.55195	6.61383	5.86337	6.64029	8.27681	8.10183	6.96861	6.45952	5.06728	4.38221	3.99544	6.40235	10.0276	5.04838	5.62748	11.4178	6.46864	8.4473	7.21135
GSM2235905	0.00547945	1	11.1414	5.63131	9.8244	8.02614	6.43958	9.22093	8.1111	7.12533	9.60583	8.22023	8.00676	8.72602	9.50902	5.60323	6.20603	8.46363	7.89865	7.42279	6.45336	10.1873	8.86386	8.44458	6.93821	8.00294	11.9291	8.11455	7.83444	8.94092	7.45189	7.04706	6.2412	7.21061	7.58672	8.48679	7.39409	6.96023	6.0918	5.51036	4.32584	8.45571	10.2236	5.48116	5.58591	11.5597	6.57625	8.87411	7.76422
GSM2235906	0.328767	1	7.51736	4.08159	7.96508	6.80849	4.61653	7.18961	4.95031	5.9567	5.21427	6.22021	6.15598	6.72256	6.70312	4.64155	3.87265	5.21726	5.10741	4.01175	5.66367	7.15024	6.85543	5.77562	5.29384	6.12722	9.80977	4.20133	5.163	3.9957	5.9826	5.53689	4.76981	4.44333	7.12243	6.47769	6.15881	5.08077	4.35614	3.81157	3.54831	5.80154	8.86121	4.19934	4.16452	7.18792	4.70622	6.066	6.07672
GSM2235907	0.336986	0	6.36016	3.54373	5.87371	6.24759	3.90008	5.94735	4.73915	4.75226	4.68401	5.19885	5.52277	5.88459	6.12387	4.39481	3.89702	4.0699	4.73622	3.62279	4.92917	6.64166	5.47006	5.35728	5.33405	5.53732	9.4662	3.74083	3.82502	5.69044	4.92985	5.02863	3.76553	3.82218	5.6087	5.4127	5.1914	4.7672	3.8914	4.00399	3.1073	5.73325	7.76543	3.85376	4.21709	6.09545	4.83158	5.13543	4.81367
GSM2235908	0.336986	0	11.5258	6.03489	10.4823	8.19014	5.99278	9.55638	7.84809	7.49743	6.9908	9.36361	7.44994	7.6908	8.27644	6.12545	5.23048	8.49601	6.64835	6.95505	7.70049	9.53636	9.56235	8.56766	7.17622	7.59577	11.5948	6.79828	7.39452	9.87956	5.74955	6.45431	6.35729	7.10106	8.66243	8.72408	6.99001	6.28373	5.48808	4.59319	4.16043	7.32841	10.0972	4.49173	5.56243	9.42788	6.19073	8.55645	6.76017
GSM2235909	0.0493151	1	9.50625	4.38365	8.07676	6.69674	4.74353	7.21226	6.10829	5.93671	6.5263	6.8464	6.65395	7.26142	6.6099	4.69591	5.08915	6.933	5.94156	4.67235	5.65189	8.5558	7.71702	6.79344	5.81766	6.90617	11.0011	5.29804	5.27873	6.64853	5.43381	5.94048	4.87235	5.14104	6.86569	6.5031	6.42269	5.71933	4.66974	4.28203	3.72387	6.49634	8.86121	4.23772	4.73416	9.41237	5.24217	6.45064	5.87885
GSM2235910	0.380822	0	8.58778	4.82858	9.14757	7.62814	4.58756	7.94981	6.96857	5.64391	5.3312	7.01217	6.96578	7.45481	7.06932	5.13496	5.78172	5.44689	5.49481	4.35396	6.2169	9.29072	8.7422	6.20259	6.70122	6.41928	11.0345	4.72453	5.37896	6.9002	5.63442	5.74409	5.08085	6.55981	7.25953	6.41199	6.33732	5.79807	4.63429	3.87471	3.63842	6.8777	9.26025	4.02641	5.03625	8.38031	5.21278	6.23575	5.66998
GSM2235921	0.380822	0	8.32087	4.09839	7.98766	6.40708	4.4359	6.4828	5.56293	5.69418	5.51782	6.5671	5.99655	5.94644	6.32716	4.28303	4.07237	5.61391	5.0223	3.78097	5.45393	7.55448	7.82009	5.8933	5.05798	5.06079	10.1433	4.69238	4.53362	4.12223	4.69199	4.65914	5.01477	5.16184	6.41443	5.37405	5.61824	5.15269	3.84041	3.9551	3.60092	5.3532	7.81902	3.77158	3.86483	7.90298	4.75143	6.62071	7.92805
GSM2235922	0.378082	0	8.37726	4.28824	7.20641	6.53412	4.19544	6.79273	5.47709	5.58038	4.83343	6.35918	6.48296	6.94744	6.57071	4.8984	5.2558	6.43841	4.86097	3.75763	6.30647	8.03422	8.11287	5.71671	4.64628	5.87259	10.6091	3.91174	5.10975	4.88082	4.91379	5.67961	4.61777	5.87699	6.85188	5.27555	6.01562	5.07433	3.72215	3.63086	3.70078	6.03801	8.0302	3.98406	4.35963	5.84493	4.93693	6.08147	5.83232
GSM2235923	0.0383562	1	7.81837	4.16829	8.3884	6.33233	4.76749	7.27243	5.44116	5.49212	5.29701	6.87465	6.56584	6.80269	5.78566	4.94546	4.69	5.75894	4.94909	3.55711	5.94113	7.89845	8.06953	5.75878	5.28844	5.70195	10.2784	4.72379	4.23117	5.36994	4.69522	5.39484	4.54046	5.3819	6.93265	6.15218	5.45231	5.01857	4.49306	3.72848	3.23572	5.59659	8.2729	4.02438	4.2925	8.20249	4.91234	6.27435	5.74608
GSM2235924	0.369863	0	10.1468	4.41163	9.08866	7.53038	5.07703	7.47989	6.81654	6.65482	6.93357	7.49574	7.24337	7.87704	7.41214	5.11643	5.59533	6.71526	5.93874	4.07548	6.42139	9.12975	7.61556	6.64925	6.22168	6.22505	11.654	6.02698	6.17905	7.08412	5.26035	5.81645	5.94698	6.05442	7.76221	7.17534	6.32575	6.50467	4.4215	4.09246	3.88543	6.16727	7.81902	5.06054	5.00224	10.5881	5.83044	8.0192	6.54738
GSM2235925	0.367123	0	9.14038	4.42983	8.48005	6.71126	4.61313	7.61829	5.81065	6.08662	5.83065	7.73791	6.75849	6.7232	6.42183	4.84073	4.44881	7.45515	4.85613	4.58443	5.95987	7.90414	8.22463	6.3034	4.84191	6.05484	9.93235	5.22146	5.05191	4.31747	5.25471	5.72442	5.15108	5.30564	7.32156	8.01722	6.22522	4.77496	5.12867	3.75201	3.61521	6.66813	8.30607	4.26561	4.26668	7.69785	4.86276	7.18184	5.89999
GSM2235926	0.383562	0	10.3705	4.99422	8.43788	7.66217	4.94172	8.29592	6.20513	6.764	6.62258	7.6287	7.4859	7.57507	8.11871	5.30269	6.59097	7.45575	5.97794	4.51841	6.38214	9.35961	8.64096	7.79406	6.31596	6.69042	11.5807	5.8157	6.68149	8.06325	6.46485	6.45714	5.81304	6.95096	7.79383	6.92842	6.64332	5.69046	5.55996	4.11272	4.01398	7.32513	9.01188	4.53452	5.21528	9.61404	5.74233	7.43739	6.90893
GSM2235927	0	1	8.71448	3.88034	7.63757	6.11918	4.40899	7.1722	6.02549	5.83949	5.76605	5.93454	6.41732	6.56697	5.9984	4.25806	4.67489	7.05696	4.96068	4.04565	5.64457	8.47364	5.61046	5.50006	5.26463	5.8264	10.6026	4.86909	5.19574	6.51112	4.37453	5.32836	5.1665	4.73452	6.73114	5.0606	5.35188	5.20414	4.09315	3.6748	3.70355	5.36254	6.77471	3.90836	3.65251	9.0064	4.9116	6.75129	5.94109
GSM2235928	0.361644	0	7.1398	3.99709	8.7379	7.03956	4.94799	7.10577	5.01216	5.53604	5.57387	6.7227	6.54236	7.43889	7.05298	4.88789	3.90134	5.24035	5.81936	3.824	5.98357	8.70677	7.34648	6.24966	5.496	6.2759	11.3903	3.83721	4.09328	3.05223	5.03768	4.97478	4.48717	5.44812	7.28801	6.87772	5.71152	5.84586	3.79968	4.17341	3.5177	5.41338	8.96963	3.87486	4.71382	7.03791	4.95119	6.47996	5.06432
GSM2235929	0.164384	1	12.1639	6.89036	11.9109	9.22888	7.71913	10.0112	10.0726	7.78244	9.99588	10.3452	9.46926	9.95022	9.71692	7.19094	6.30492	8.58971	8.75117	9.52123	9.09489	11.0155	10.6691	10.0551	8.94322	8.3371	12.5823	9.44217	8.69791	11.1349	7.4427	7.95805	7.96856	7.6583	9.04288	10.6944	8.31803	8.55985	7.01691	5.71626	5.37663	9.04088	10.6523	6.42304	6.99537	11.9429	7.94017	10.123	9.07114
GSM2235930	0.20274	1	10.1694	4.73616	9.81585	7.30866	6.10721	7.54647	8.43806	7.07185	8.31537	7.69213	8.1202	8.7096	7.90618	5.45756	6.62985	8.19395	6.80243	5.29591	7.1627	10.2097	8.37918	6.20883	6.70583	6.08563	12.0978	7.60905	5.96628	8.93797	5.40508	6.03391	6.31876	6.03805	8.51115	7.30391	6.72478	8.03286	5.75044	4.29783	3.98027	6.93118	8.53993	4.87904	5.35964	11.5841	6.12555	8.87596	6.457
GSM2235931	0.361644	0	7.55856	4.04198	7.41317	6.08777	4.57253	6.44947	4.42348	6.48878	5.35659	6.12852	5.971	6.82606	5.44911	4.77693	3.54824	5.48826	4.37747	3.28849	6.05022	6.52664	5.89509	4.97179	4.66615	5.79622	9.09828	4.06438	3.79128	3.18396	5.35473	5.2952	3.67711	5.06121	6.56642	5.72542	5.7414	4.78841	4.5323	3.96741	3.48012	6.35163	7.7465	3.82264	3.67423	6.52717	4.39313	5.27433	4.8883
GSM2235932	0.161644	0	4.80272	3.63576	5.94041	4.94495	3.38361	4.8418	3.47285	4.75571	4.1525	5.77454	5.88599	5.36723	3.71978	3.85263	3.83288	4.92874	4.05138	3.68153	5.24663	6.33506	5.43149	4.17677	5.21315	4.58303	7.75872	3.16965	3.55754	3.05633	4.15401	4.80663	3.37047	3.33229	5.81916	4.26064	4.32646	4.99453	3.58861	3.73814	3.27725	5.59858	6.10105	2.91472	3.77229	5.10716	3.95297	3.85814	4.42357
GSM2235933	0.112329	0	12.1887	6.93025	11.4598	9.27629	6.89582	10.1544	8.5875	8.74513	9.29502	9.86764	8.66966	8.96516	9.063	6.58018	6.806	8.92844	8.05233	9.15995	9.6506	10.4919	9.97144	10.3446	8.37884	8.61643	12.2612	7.15331	9.6307	10.4545	7.25035	7.25318	7.2406	7.87306	9.1455	10.0573	7.49981	7.66539	7.65977	5.72426	4.84194	8.4726	10.8965	5.59607	6.4341	10.8578	7.30987	9.81581	8.84802
GSM2235934	0.128767	0	8.91328	4.71441	8.19788	7.17091	4.75488	8.49359	5.77722	7.04358	6.706	6.95093	6.4964	7.56445	7.79908	5.2452	5.11243	6.38993	5.62021	3.93192	6.3594	8.4114	7.93443	6.71419	7.41587	7.33731	11.1542	5.17199	4.6686	4.91998	6.46661	6.76662	5.0292	6.13735	7.37174	6.94075	6.9728	5.34699	5.22535	4.45567	3.75925	7.66273	9.56808	3.84219	4.92342	8.49969	5.14529	7.16276	6.86526
GSM2235935	0.0520548	1	10.5231	5.36061	9.66717	7.63163	5.47758	8.6279	6.51414	6.1615	7.55476	7.73724	6.75354	7.85027	8.08356	5.09727	4.92402	7.89828	6.73211	5.31655	6.4285	8.9636	7.89757	8.12279	5.85662	7.37625	11.2081	6.57589	5.77451	8.67253	6.36487	6.49952	5.97519	6.04018	6.83866	7.83076	6.57394	6.18719	5.30667	4.82713	4.5694	7.31909	9.8336	4.66601	5.01778	10.7361	5.72666	7.47759	7.14885
GSM2235936	0.115068	0	8.46501	4.66952	9.77106	7.03616	5.74102	8.51759	5.80483	7.16708	6.41311	7.44359	6.25927	6.65129	7.09415	4.78253	4.74582	6.37358	5.66563	4.5839	6.15691	7.65258	8.25041	6.42636	4.95016	7.4197	10.6411	5.71888	5.16419	3.52757	5.31445	6.25078	4.37118	5.66222	6.90502	7.01534	6.58506	5.31752	4.96344	4.45678	3.94085	5.98628	9.27044	4.08622	4.61102	8.62249	5.00022	7.94237	6.1248
GSM2235937	0.10137	0	8.24593	3.73041	6.85577	5.87348	4.38944	5.96843	3.41265	5.74625	5.46153	6.23812	5.37421	6.33943	5.12033	4.53111	3.23919	5.72591	4.7703	3.55617	5.25793	6.45151	3.59801	4.82255	3.9354	6.61262	9.52972	4.19794	4.36134	2.93511	4.92014	5.62143	3.92216	4.28936	5.57679	9.62782	6.36365	3.93439	4.34076	3.94061	3.58394	5.61271	7.87205	3.69696	3.68761	5.21711	4.91349	4.22776	4.76893
GSM2235938	0.252055	0	7.68149	4.38702	5.49108	5.70351	4.43986	5.50087	3.38134	5.58855	5.09574	4.93772	4.72867	6.00103	4.93453	4.34666	3.57243	5.96619	4.39729	3.47318	4.76643	5.51142	3.39744	4.2439	4.08092	6.92572	8.32134	3.77837	4.00854	3.1372	4.79477	5.85271	3.49266	3.67872	5.66608	4.21635	6.32416	4.32539	4.3625	4.30206	3.403	5.54413	6.14616	3.29747	3.95566	4.1475	4.8649	4.05623	4.62193
GSM2235939	0.123288	0	10.8193	6.35328	10.5004	8.39391	6.47192	9.68573	7.94006	8.33999	8.38006	8.79429	7.43612	8.09118	7.72893	6.20958	6.57642	8.35728	6.37423	8.07341	7.9868	9.0998	10.3413	8.46095	7.25108	7.69208	11.5146	7.02244	5.99845	7.79554	7.64483	7.31848	5.2262	5.72259	8.46606	8.96737	7.70688	6.63003	6.68214	4.8867	4.52305	7.15404	10.0972	6.63618	5.50761	10.2618	6.11219	7.263	8.07883
GSM2235940	0.090411	1	10.9621	5.53843	9.62827	7.82018	6.01503	9.08661	7.00794	7.46974	7.77156	8.16996	6.83489	7.86696	7.71868	5.68235	5.85362	7.64418	6.34922	8.7173	6.48116	8.44606	9.89681	8.4891	7.40471	8.39603	11.0096	6.22099	6.46086	7.84287	6.36444	7.30983	6.38023	6.16371	7.528	8.86774	7.57881	5.77894	6.42939	5.46105	4.5424	7.57468	10.0832	5.11259	5.49417	9.12246	5.3695	7.28737	7.99942
GSM2235941	0.112329	0	7.83482	3.99826	7.26264	6.36274	4.35965	6.79372	4.88753	5.30156	4.64257	6.08038	5.52926	6.32301	6.51988	4.54601	4.34457	4.95482	5.14711	4.08335	5.61698	7.73362	6.48164	7.22361	4.5219	6.46323	9.59975	3.71815	5.38718	5.22992	5.51519	5.38601	3.94823	4.93432	5.99854	5.78779	5.63304	4.20486	4.4715	3.79179	3.4253	6.40811	8.61444	3.59933	4.34412	4.89943	4.7843	4.81893	4.96225
GSM2235942	0.115068	0	7.49078	4.10142	8.61437	6.00975	4.58318	7.26425	4.0223	6.17844	5.99401	6.63883	5.34585	5.82476	5.31282	4.49652	3.6831	5.82032	4.69694	3.45074	5.54775	6.31699	5.0419	5.31454	3.73934	6.49241	9.34496	4.55703	5.5512	3.05272	5.17864	5.83138	4.04585	4.39708	6.06364	5.82521	6.23595	4.25176	4.94709	3.88273	3.6677	5.74073	8.07884	3.75804	3.64092	6.81722	4.79418	8.1206	5.49189
GSM2235943	0.347945	0	10.3764	4.97399	9.32511	7.39111	5.10362	8.58625	6.96445	6.38242	6.04814	6.97878	6.76261	7.36037	7.7421	4.9691	5.34136	6.53148	6.14404	5.52394	6.28368	9.10904	8.67992	8.43835	6.87558	7.09035	11.1542	5.26403	7.25719	7.14275	6.31651	5.68576	6.15869	6.75747	6.6921	7.76778	6.12702	4.97167	4.67275	4.30741	3.93029	7.29534	9.70482	3.8058	4.9137	8.45754	5.61261	7.0637	5.62118
GSM2235944	0.345205	0	11.3955	5.31514	11.0991	8.78864	7.25737	9.0056	9.63245	8.22271	9.66934	9.63761	9.33798	9.2385	9.81868	6.05811	7.26025	9.17352	8.44803	7.47005	8.15967	10.7377	10.6327	8.46794	7.15731	7.82513	12.415	9.36044	8.10501	10.7301	7.62207	7.39501	7.45576	6.86879	7.68537	9.5437	7.24848	8.40622	6.9216	5.0981	5.14388	8.87957	9.85476	6.23843	5.96881	11.9931	7.7325	10.3669	7.78327
GSM2235945	0.10137	1	9.57216	4.46844	8.55438	8.02121	5.36387	7.93512	6.50522	6.61618	6.72148	7.24218	7.07442	7.7226	7.5218	4.82074	5.33174	7.35497	6.13133	4.06211	6.14178	9.55368	8.53292	7.12375	6.1548	6.86608	11.9941	5.5233	5.33058	8.4493	5.65421	5.966	5.71376	6.39909	6.89439	6.89446	6.28094	6.03533	4.08389	4.00219	3.60796	6.35477	9.35678	3.94964	4.58683	9.89144	5.7846	7.09366	6.35485
GSM2235946	0.358904	0	7.097	3.76938	6.84384	5.49379	4.041	5.73508	4.91192	4.68366	4.79791	5.98035	5.98717	6.18927	4.98415	4.10127	4.00162	5.33207	3.81598	3.70606	5.19832	6.13239	6.61881	4.25677	4.22159	5.18956	7.72659	3.53432	4.15985	4.51098	4.07201	4.98468	4.67674	4.83379	5.01745	4.84179	5.36405	4.39308	4.01877	3.52287	3.68569	5.37462	6.80452	3.6973	3.7253	4.95077	4.64938	4.996	4.30887
GSM2235947	0.353425	0	7.36268	3.7634	7.43724	5.35671	3.49636	5.80624	4.13596	4.9335	4.88436	6.14371	5.45357	5.02729	4.73366	4.33943	4.10879	5.12223	4.21459	3.7683	5.17099	5.993	6.48209	5.13892	4.71671	5.53137	8.49655	3.85459	4.39067	5.85065	5.08877	4.77837	4.34631	4.82029	5.23935	5.45237	4.93837	3.99711	4.1787	3.82387	3.41932	5.9445	7.27869	3.45159	4.0498	5.04704	4.68451	5.03603	5.05149
GSM2235948	0.361644	0	11.5642	6.96562	11.542	9.31271	8.16008	10.3886	8.66959	9.59078	10.5822	9.83634	9.21969	9.96286	9.37848	7.10806	6.90919	8.37604	8.39519	8.28697	7.42461	10.8687	10.9859	8.82974	9.70307	9.13625	12.2215	9.29751	9.81488	7.65394	7.25416	8.38598	7.17904	6.04624	9.1637	10.2205	8.59932	8.43857	7.35137	6.53361	5.91034	8.92964	10.5609	6.73353	7.47341	11.9065	7.48187	10.8221	9.82262
GSM2235949	0.361644	0	9.75786	4.49271	8.36205	6.51371	4.59132	7.41381	5.73784	6.42202	6.04606	6.84182	6.99126	7.0274	6.66034	4.8508	4.35008	6.56319	4.89913	3.60682	6.11529	7.86874	5.98971	7.11276	4.95454	7.44443	10.3494	4.70593	4.40408	4.28378	6.14273	6.31921	3.90937	5.46058	6.68421	5.76269	6.55434	4.8838	4.98022	4.05074	3.8706	7.20513	8.8336	4.19115	3.90521	7.42124	4.97575	6.05395	5.80768
GSM2235950	0.350685	0	12.1185	6.6793	11.6034	9.6244	8.14554	9.99938	10.0768	9.00387	11.3119	9.5535	10.2526	10.42	10.7035	6.85853	7.71007	8.5903	10.1647	9.16229	8.30882	11.4682	10.3639	8.101	7.89513	8.81927	12.5823	10.3221	8.03945	9.26923	7.67679	8.162	8.00764	6.29071	9.01757	10.353	7.96179	9.68883	6.69808	7.53976	5.95183	8.90913	10.4478	7.26283	7.24161	12.1406	8.54384	10.3324	8.3081
GSM2235951	0.0136986	1	11.9206	6.228	11.2413	9.21179	8.20869	9.90148	10.0683	7.39325	10.8807	9.28522	9.64357	10.0331	10.8919	6.36322	7.76003	9.055	9.74749	8.72083	8.0792	11.6287	10.1515	9.25548	7.35147	8.64622	12.5823	9.93588	8.30858	10.6522	7.41814	7.39339	7.84544	8.12319	8.72559	9.73189	7.02552	9.24765	6.42712	6.83683	4.98696	9.11888	10.5894	6.3766	6.92145	11.9674	8.23891	10.4266	8.59413
GSM2235952	0.00273973	1	6.32518	3.69131	6.10277	5.59761	3.84081	5.83781	4.29875	4.81433	4.82087	5.31231	5.59122	6.55367	5.28013	4.38547	3.98948	3.78178	4.67242	3.44616	4.96983	7.4125	6.14416	5.18722	4.86186	5.05946	9.38083	3.28584	4.12057	3.51191	4.335	4.69754	4.35411	4.14362	9.09745	5.59183	4.86873	4.554	3.55152	3.47962	3.78256	5.26811	7.10834	3.51318	3.99816	5.96566	4.15574	4.352	4.67909
GSM2235953	0.0273973	1	11.2896	5.13175	9.46198	7.07404	6.06642	8.82852	7.12612	6.67072	7.55808	7.87662	7.032	9.13606	8.11336	4.89733	6.38096	7.18581	6.78539	5.10682	6.24065	9.24606	7.93135	6.85355	6.00296	7.03151	11.9722	7.20035	6.32473	7.91217	5.46907	5.92148	6.66379	6.89469	7.73986	8.58769	6.44843	6.66035	5.26523	4.80893	3.90263	6.39033	8.86897	4.54983	5.03243	10.8688	6.29642	8.64401	6.80907
GSM2235954	0.408219	0	9.83349	4.79349	8.60067	6.77258	4.46067	7.79983	5.84151	5.88622	5.97749	7.24967	6.40096	7.06561	6.91995	5.00376	5.10382	7.11938	5.43531	5.32766	6.60708	7.90414	7.72893	8.04301	5.72682	6.38621	10.9846	4.57226	5.40437	5.96859	5.43456	5.77432	5.31467	5.82659	7.05364	7.51479	6.11255	4.91701	4.91264	4.10478	3.84144	6.5031	8.86897	4.67103	4.71602	8.02708	4.81433	6.39481	5.52668
GSM2235955	0.408219	0	10.4575	4.79594	7.91913	6.87688	5.63072	8.70799	6.98565	6.24418	6.59168	6.663	6.79321	7.51749	8.03703	5.25664	5.85063	7.57454	6.50089	4.14928	6.00532	9.22191	7.40532	5.91854	6.81461	6.18027	11.4885	5.44271	4.92404	7.0461	5.57637	5.47071	5.36222	6.90556	7.28179	9.03387	5.90189	6.05966	4.13546	4.98212	3.84056	6.46013	9.27667	4.36156	5.16235	9.77692	5.63148	7.30875	6.14113
GSM2235956	0.369863	1	9.00198	3.74621	6.7056	6.05551	4.19	5.92436	5.47048	4.66128	5.02994	5.69936	6.06	6.36394	5.60417	4.08592	5.06325	4.45418	4.70485	3.85503	4.95126	6.98714	6.24871	4.72104	4.95943	5.8519	9.98398	3.72192	4.58171	4.9589	4.17495	4.85777	3.94521	4.29504	5.86646	6.33621	5.15708	4.68484	3.7009	3.73724	3.29181	4.94404	7.35585	3.56659	4.13961	6.64796	4.42486	4.55943	5.24324
GSM2235957	0.405479	0	8.20435	4.03343	7.42809	6.29385	4.44152	6.81116	5.2928	5.39836	5.84174	6.09631	6.0835	7.14708	7.61432	4.40989	4.5372	5.38156	5.33751	3.62929	5.56791	8.25306	7.12875	6.57293	5.42687	6.30936	10.7768	4.9839	5.38541	6.57773	4.91003	5.42979	5.07171	5.44144	6.55199	5.91948	5.78932	5.10164	4.24249	3.80835	3.51897	5.75699	8.00077	3.91517	4.3743	8.93702	4.86453	5.67631	4.77279
GSM2235958	0.416438	0	11.3254	5.53843	11.1312	7.98791	5.46716	8.92825	9.4044	7.24369	9.31256	8.85474	9.10937	9.58986	9.56082	5.71168	6.85463	8.75186	8.58105	7.19322	7.39462	11.1152	9.85907	7.95332	7.94955	7.8137	12.485	9.35648	6.23749	11.1349	6.63293	7.56984	6.55372	6.40362	8.08494	9.31605	7.85815	8.3621	6.64034	5.04209	4.86472	7.46664	9.40071	5.44381	6.38318	12.0196	7.02729	10.0156	7.99813
GSM2235959	0.394521	0	5.63255	3.37841	6.91469	4.46722	5.82796	8.7948	3.92401	4.03977	5.11883	4.19169	4.49107	6.81855	4.75374	4.099	5.48571	4.03745	5.6295	3.32713	4.47796	10.4571	4.98711	4.37589	3.87356	5.78166	8.6611	3.18556	5.81557	3.37332	7.68296	4.85217	3.36392	3.78901	4.46882	4.39848	4.54248	3.9857	3.74439	3.59156	3.37848	4.98621	5.63474	3.21058	3.69721	3.19278	4.635	4.1129	4.27217
GSM2235960	0.389041	0	5.49228	3.53068	6.10069	5.30905	3.67786	5.13157	4.04329	4.46014	4.41698	4.74301	5.00591	5.76188	5.36825	3.92502	3.6983	3.96401	4.6517	3.4352	5.07007	5.62857	4.63671	4.76078	4.4083	5.66742	9.03023	3.15618	3.51859	3.366	4.42729	4.70491	4.01783	3.86551	5.36799	4.42738	4.77019	4.43303	3.6727	3.50108	3.36164	5.15273	7.08779	3.37061	3.71888	5.06711	4.33115	5.82156	4.39689
GSM2235961	0.386301	0	11.0994	5.29886	10.4597	8.12691	6.79252	9.3456	8.00022	7.15315	7.98132	8.31121	8.156	9.07541	8.70116	6.272	5.79827	8.7453	7.4168	5.35726	7.83201	10.3473	9.25435	8.43153	6.62348	7.76602	12.305	7.7425	6.5051	9.56958	6.12784	7.30665	6.45885	6.97313	8.23389	8.75018	7.53184	7.15158	5.35994	4.71437	4.38983	7.07554	10.4124	5.17624	6.07844	11.0934	6.08302	8.55329	7.17849
GSM2235962	0.0739726	1	8.29218	4.23798	8.34202	7.03616	4.86962	6.94883	5.83292	5.34957	6.11594	6.08386	6.72766	7.50195	7.11047	4.85728	4.28868	5.04654	5.59114	3.46822	5.9464	8.80392	7.01003	5.31492	6.04228	6.26872	11.0512	4.85352	3.9072	5.23215	4.63024	5.31963	5.35284	4.91247	7.19613	7.18847	5.82241	5.52124	4.33113	3.75402	3.51188	6.00838	8.99836	3.87833	4.71819	9.16449	5.29334	5.89904	5.04178
GSM2235963	0.0739726	1	6.21196	3.93515	7.21705	7.0351	3.8888	6.66473	4.17188	6.02604	4.51712	5.22807	5.41748	6.40075	4.93522	4.23861	3.58724	5.12259	4.51811	3.74178	5.20787	5.92333	5.80362	4.56373	3.9894	5.87334	8.91265	3.35864	4.2691	3.46617	4.02383	4.83132	3.38405	3.92337	5.71763	5.5139	5.25276	4.28275	3.70713	3.75594	3.51045	4.95469	7.76371	3.50861	3.96443	5.23866	4.28694	4.79259	4.5079
GSM2235964	0.060274	1	10.569	4.71306	9.13869	6.88554	4.76541	8.05474	6.03176	6.7088	6.43054	7.27366	6.12733	7.17518	6.6716	5.23129	5.20094	7.88364	5.4703	5.95025	6.9054	7.50892	8.95651	7.51344	5.80652	6.98329	10.8884	5.18256	5.60402	5.97657	5.85378	6.5932	5.49273	5.79357	7.35575	7.75903	7.00599	5.44074	5.63288	4.25124	3.93895	7.03392	8.85968	4.45962	5.05458	8.53099	5.38525	6.64798	6.9931
GSM2235965	0.172603	1	5.36085	3.74766	6.56773	8.52433	7.77251	7.12836	6.24371	4.02564	6.73838	6.93106	6.14547	8.14018	4.18933	4.71875	6.77596	5.14537	4.05896	3.706	5.35424	11.4761	7.96518	4.95929	4.94272	7.42208	7.19745	3.19702	4.49093	4.213	6.26407	4.3744	4.56339	4.79556	5.45771	4.29204	4.5338	4.93943	5.32756	3.93222	3.5588	7.0173	6.48722	5.76196	3.93336	2.39501	6.78296	3.97097	6.4918
GSM2235966	0.090411	0	8.58003	5.66772	10.0056	8.13836	5.83489	8.71331	7.17881	8.3602	7.75917	6.96538	7.17075	7.86918	6.93934	5.81816	5.54546	7.14061	5.74111	4.5809	6.73041	8.27494	8.50396	7.69431	5.66368	7.56515	10.4577	6.54387	5.35895	5.04205	8.30026	6.90152	4.24835	4.92731	7.81813	7.45517	7.29111	6.12942	8.40293	4.38621	4.35255	7.37237	9.21708	7.02645	4.30087	9.68679	6.10449	6.1653	7.37781
GSM2235967	0.0273973	1	8.04772	8.80237	5.20858	5.43825	6.38796	5.89777	3.91561	7.03822	6.69659	4.70576	8.8817	6.78915	5.03773	4.02434	4.34701	6.12591	5.78164	3.4991	4.81693	9.33856	6.89621	4.56077	3.86101	5.76936	8.36677	3.96676	4.04807	3.89638	7.51126	5.02997	3.57755	3.84408	5.24469	4.03436	5.27239	6.9213	4.14611	4.89077	3.31138	4.96972	6.0837	3.38323	3.33625	4.23241	5.67748	7.41729	4.42264
GSM2235968	0.161644	0	10.283	9.07158	12.7386	11.5189	4.29846	10.5231	7.7098	9.4399	9.5869	11.4108	9.81849	8.0669	10.8196	6.75338	9.3166	4.01797	6.8195	4.21547	5.22502	4.85848	7.34267	7.17525	4.54717	8.07821	9.33531	9.31249	10.4652	4.40286	9.29141	4.87581	8.517	8.49224	8.1518	5.17222	8.99722	8.5612	7.01149	6.94548	8.15943	9.17651	3.20901	8.71428	6.69268	2.71834	11.6672	5.01041	9.48869
GSM2235969	0.175342	0	5.09997	3.82308	7.75122	5.91113	4.31323	5.73861	4.50133	5.3667	4.71922	6.63119	6.57672	6.60824	4.64681	4.04445	4.31672	5.39713	4.15254	3.46965	5.825	7.45213	7.35011	4.89412	4.84412	5.35649	8.1868	2.96932	4.64389	4.15707	4.52992	5.36102	5.47247	4.18788	5.72171	4.6496	5.18946	4.88115	4.0262	3.61427	3.35683	6.08312	7.1464	3.51855	3.3917	4.09498	4.62261	5.88988	4.50634
GSM2235970	0.0493151	1	10.9322	6.15263	10.6394	8.266	6.6771	9.86461	7.49615	6.90593	7.34506	9.50158	8.29341	8.56823	8.04651	5.95189	6.84102	8.50046	6.54882	6.12146	7.90338	9.87745	10.2745	8.70441	6.94797	7.67505	11.3674	5.08967	8.72711	9.08919	6.20415	6.667	7.80164	8.11699	8.21643	9.11351	6.8385	5.87634	6.4492	4.06855	4.58192	7.7612	10.3249	5.29906	6.07219	8.00459	5.89204	9.24571	7.06341
GSM2235971	0.172603	0	10.2562	6.34666	10.1173	8.42495	6.18455	9.60482	7.04136	7.05441	7.64222	9.35641	8.11351	8.39105	8.45421	5.84584	6.73616	9.60385	5.71702	5.24445	8.75279	9.77494	9.39755	8.56838	7.55595	6.56199	10.4636	6.66183	8.053	9.6161	6.04091	6.3638	7.44241	7.34061	8.28618	7.78248	6.79248	6.63772	6.04592	4.1591	4.34031	7.75043	9.60792	5.57276	5.93832	8.99929	6.13382	8.73404	6.80096
GSM2235972	0.156164	0	5.31753	4.06965	6.03482	5.21866	4.24929	4.99168	3.81802	4.88309	5.3609	5.71324	6.00506	6.17592	3.83326	3.80013	3.84726	4.80689	4.02373	3.44809	5.20194	6.11433	4.631	4.03839	4.63025	6.23334	7.64024	3.19989	4.10503	2.87495	4.16701	5.85508	3.60232	3.08769	5.70981	3.84639	5.57341	4.7084	3.95427	3.56096	3.31803	6.14439	4.80263	2.99709	3.04637	5.21245	4.62693	4.46362	3.96576
GSM2235973	0.169863	0	6.25546	4.40018	7.08961	4.99077	4.51654	5.54807	3.93334	5.22847	5.1869	5.4975	6.83593	6.77348	4.35698	3.86915	3.44024	5.79687	4.19711	3.56139	5.70164	6.80294	5.46457	4.21702	4.48344	5.92267	8.578	3.71796	3.59009	4.26946	4.05155	6.08999	5.147	3.72357	5.62406	6.08135	6.20547	4.97239	4.69124	3.52244	3.53963	5.82222	6.83683	3.08178	3.36522	6.13767	4.56433	6.70284	3.87514
GSM2235974	0.0328767	1	4.97987	3.70792	5.95686	5.32196	4.61447	6.10244	3.71913	5.56471	4.59352	5.56941	5.82066	6.92608	4.35057	4.07727	3.82515	5.76822	4.10278	3.51647	5.13324	6.8881	8.0843	4.46096	4.70295	5.6027	8.05086	3.33611	5.54056	3.17336	3.93198	5.20454	4.37148	4.48501	5.60948	3.77276	4.99723	4.53543	3.90949	3.26425	3.36653	5.28095	6.12518	3.14353	3.32533	4.92795	5.16582	5.54513	4.25717
GSM2235975	0.167123	0	5.29728	4.08185	6.27155	6.00695	4.17663	4.52731	4.08712	5.89883	4.47224	5.78269	6.61639	6.20582	3.88467	3.75503	4.10019	6.45075	3.71114	3.56298	5.30366	6.99925	6.37431	4.42976	4.95322	5.37005	7.31689	3.7679	3.57326	3.56694	5.03445	5.78804	5.81623	4.11844	5.52795	3.44672	5.76692	4.88609	4.88264	3.64865	3.21263	7.1016	6.05288	3.22636	2.96245	4.48058	4.94968	5.40352	4.90457
GSM2235976	0.150685	0	4.30996	3.89168	6.33372	5.70391	3.60717	6.46215	3.65632	5.30422	5.22858	5.8767	5.90826	6.5454	4.68557	4.15454	4.04813	5.48216	3.76536	3.45055	5.34718	7.09401	5.90652	4.37991	5.09515	5.82603	6.68701	3.36547	3.45656	3.03441	4.82268	5.85923	5.36412	4.13716	5.7382	4.37029	5.31692	4.83558	4.27384	3.72634	3.45237	7.22739	6.51246	3.16591	3.15205	3.62418	4.22706	4.47552	4.85558
GSM2235977	0.0191781	1	10.1418	5.3648	10.2841	8.14639	6.01758	8.2586	8.44518	6.51307	8.04295	8.23985	8.37118	8.71313	8.55853	4.85978	6.45234	7.48922	7.06355	4.87806	6.57241	10.5008	8.43724	6.02995	6.86469	7.09656	12.5823	7.97881	5.8361	9.57999	5.80222	6.16194	7.01823	6.85583	7.68041	8.69468	6.02851	7.47988	4.4227	4.29762	4.4204	6.93324	8.66301	4.84604	5.0626	11.837	6.58188	9.1533	5.54661
GSM2235978	0.0931507	0	9.74483	4.8966	8.39226	7.12328	4.39731	7.62161	5.10359	6.67938	5.13322	6.78769	6.90982	7.21783	6.41343	4.96022	5.51121	7.99314	5.1401	4.18152	6.25241	7.78212	7.68455	8.45456	5.50376	8.0894	9.99359	4.69884	6.33136	5.78578	6.6607	6.75843	5.05087	6.53905	6.30018	6.88727	6.89458	5.25599	5.576	4.04948	3.69491	7.61713	9.15493	4.57435	4.13654	5.65017	5.44498	6.8011	6.26304
GSM2235979	0.115068	0	9.50303	5.06491	9.60219	7.76614	5.91682	8.10617	6.98225	7.61288	7.71304	6.96595	6.8411	7.82311	7.37027	4.82894	4.98873	6.99102	6.15309	4.8269	6.02759	8.56236	8.06721	7.02445	5.51396	8.01752	11.4885	6.00342	5.43311	6.04211	6.02381	6.8127	5.23833	5.34877	7.51525	7.9963	7.06733	5.84151	5.8278	4.25435	3.93432	6.55472	9.36544	4.44419	4.25107	9.57356	5.57783	6.99268	6.24985
GSM2235980	0.0164384	1	8.24435	4.21333	7.51227	5.94304	4.19186	6.1041	4.76826	5.84313	5.21855	6.14286	6.31772	6.9889	5.4227	4.49174	5.71544	5.77471	4.87892	3.79112	5.98043	7.42514	7.8044	5.84794	6.12861	7.25885	10.3049	4.92415	5.44357	5.0182	5.06375	5.99102	4.84663	4.35592	5.94171	6.49471	6.73825	5.06117	5.39612	3.98504	3.77913	6.66765	7.28222	3.64489	6.13453	8.32114	4.84017	6.08393	5.55578
GSM2235981	0.0986301	0	7.33291	4.03833	7.68073	6.44568	4.29352	6.63983	4.47073	5.06788	5.24556	5.97447	6.04635	6.76351	7.26441	4.50358	4.43851	5.78399	4.77519	3.52859	5.43175	7.62379	6.44271	6.44217	4.77303	6.08143	10.0271	3.55599	4.04824	4.22784	6.38027	5.40021	5.01443	5.0178	6.30391	6.85185	5.60112	4.37927	3.77316	3.75371	3.3936	6.21843	8.2696	3.85616	3.93336	5.7658	4.43534	5.84104	5.17971
GSM2235982	0.10137	0	9.06312	4.80776	8.20219	7.20875	5.24406	7.3359	7.05631	6.23509	6.54099	6.71077	7.54593	7.49019	7.43024	4.71455	5.64422	6.07508	5.9339	3.81134	6.01528	8.89096	7.75378	6.02752	5.96607	7.00921	11.3785	6.49588	6.03647	7.59939	5.53401	6.21174	5.19594	6.01396	7.42857	6.35248	6.16804	6.3508	4.91548	4.1547	3.61028	6.62964	8.32096	4.40401	5.03096	10.4203	5.58148	6.78201	5.47553
GSM2235983	0.10411	0	10.8274	5.19373	9.28509	7.84773	5.39419	7.97883	7.39732	6.97451	7.58361	7.09124	7.68806	7.94603	7.74723	4.91651	5.72945	8.00772	6.33134	4.54379	6.38306	9.27247	8.3652	7.74663	6.22011	8.14059	11.5146	6.51459	6.45215	8.15769	7.43008	6.67545	6.05398	5.64298	7.01922	7.18781	6.60704	5.84107	5.89812	4.23611	4.06536	8.32964	9.37886	4.58291	4.8547	10.2388	6.16276	7.54673	6.47967
GSM2235984	0.0219178	1	9.04503	4.5093	8.97487	6.76798	4.84501	8.19974	5.92638	6.38559	6.87081	6.77157	6.34676	7.39487	6.82408	4.71145	4.50349	6.24445	5.57707	4.28209	5.9464	7.7875	7.18737	7.5102	5.31687	7.35805	10.7135	5.37378	6.32284	6.14378	6.29283	5.97418	4.86636	5.25382	6.86179	6.74955	6.45333	5.11474	5.00914	4.11628	3.74537	6.20494	8.76497	3.78714	3.77654	8.39417	5.03271	5.9369	5.45726
GSM2235985	0.0958904	0	7.70732	4.41286	8.71704	8.28943	5.02775	6.70767	5.47259	6.12342	5.7434	6.46052	6.97612	7.20721	6.2497	4.36923	3.89904	5.637	4.93394	3.66622	5.91835	7.66639	8.41658	5.45946	4.95364	6.30894	10.6798	4.42267	4.73888	4.31461	5.23145	4.934	5.14921	5.65654	6.80217	6.11798	5.99854	5.55493	4.20882	3.68	3.56722	6.44008	8.59109	3.94539	3.79827	8.18043	5.19451	5.76585	5.03935
GSM2235986	0.0958904	0	8.71551	4.84871	9.43301	7.02387	4.96451	8.37595	6.47964	6.66251	6.50532	7.01959	6.49915	6.7824	7.07276	4.62244	4.572	6.25068	5.80611	3.90252	6.49946	7.4148	7.42668	6.3759	5.61744	7.10909	11.3457	5.85693	5.06736	6.74796	5.70601	5.83841	4.80699	5.14647	6.65819	7.74546	5.74318	5.50271	5.8577	4.11628	3.85937	6.12603	8.88979	4.28038	4.04229	9.40345	4.92772	7.12001	6.09182
GSM2235987	0.0958904	0	8.72057	4.87779	9.55364	8.0313	5.55288	7.88524	6.50852	5.93303	5.68442	7.56943	7.28293	7.59423	8.24937	5.12673	5.58372	5.69934	6.05768	4.4865	6.63398	9.23183	8.85046	7.31736	5.09297	7.30333	10.7475	6.05075	7.16045	6.07967	5.69593	5.67922	4.78106	5.35036	6.975	8.10268	6.15533	5.41568	4.8251	4.17883	3.61911	7.09369	9.78972	4.09497	5.10589	9.99214	5.63796	6.20429	5.4034
GSM2235988	0.191781	0	9.49146	5.16315	9.36635	7.59691	5.89533	8.37422	5.96415	7.93835	7.35915	7.14321	6.40413	7.42829	6.98272	5.48119	5.08833	7.17507	5.76428	5.42449	6.46754	6.86152	8.64884	6.88863	5.96754	7.85884	10.976	6.06684	5.3104	6.18875	6.82499	6.89586	5.04575	5.24251	7.68115	8.0701	7.05508	5.93274	6.60299	4.14195	3.9339	6.32109	8.73155	4.63996	4.51284	9.15487	4.94788	6.38416	6.67007
GSM2235991	0.0876712	1	10.7837	5.24834	8.92073	8.85387	5.4466	8.81969	6.40683	7.37988	7.58689	7.98123	7.54253	8.77426	8.57884	4.96356	4.87386	7.77444	6.67607	4.05868	5.73351	9.52452	8.16923	8.54841	8.52205	7.44867	12.305	6.26825	7.27976	7.63589	7.77877	4.58289	6.68522	7.13898	7.95879	7.16156	6.27679	6.67492	3.97471	4.37943	4.01516	6.87121	9.8336	3.80501	5.09753	10.1233	6.07274	8.606	7.4671
GSM2235992	0.350685	0	11.0585	5.10928	10.2622	7.17277	6.20663	8.7948	6.97179	6.588	6.57333	7.89352	6.79424	7.51841	7.04683	5.51065	5.16778	6.57869	6.13463	5.78431	6.71071	8.76027	8.94849	7.36337	5.82198	7.29499	11.1367	5.48167	6.55573	6.89413	5.49475	6.81079	5.83197	5.98489	7.40837	9.16973	7.37025	5.49289	5.10837	4.15559	3.90427	6.4717	9.6005	4.11745	5.17241	9.00453	5.54728	7.4793	5.78324
GSM2235993	0.345205	0	9.53094	4.92142	9.69791	7.36464	5.59771	8.20139	7.36041	7.51228	7.26856	7.34302	7.45309	7.60557	7.00314	5.25092	5.64088	7.00333	5.68856	4.50998	6.5412	8.83696	8.03311	7.54356	6.4877	7.52764	10.976	6.23137	5.75644	6.62757	6.73992	6.4193	5.69217	5.73993	7.52061	7.40675	6.97422	5.74553	6.09345	4.01292	4.11931	7.58591	9.01188	4.37918	4.5319	9.63449	5.4187	6.57573	7.54822
GSM2235994	0.336986	0	10.2586	5.96392	12.0635	9.66607	7.90085	9.2477	10.1838	9.83285	10.9062	9.82292	10.2595	10.8069	10.5682	6.106	7.56421	8.53774	9.69491	6.75131	6.43226	11.7387	8.65766	7.23584	6.89841	8.73613	12.5823	10.4836	8.49357	7.1374	7.49822	6.45635	7.2294	5.82617	8.98818	10.8452	7.30397	9.71562	5.71428	6.16521	6.0388	8.94572	7.8422	7.16035	7.43892	12.2604	9.4987	11.3916	7.0351
GSM2235995	0.0273973	1	7.81907	4.01578	6.18467	5.76627	4.01086	6.25286	5.71524	4.89775	5.38761	5.52027	5.29235	6.12547	5.88124	4.04564	4.26158	5.23663	4.98559	3.67556	6.01797	6.86683	4.83425	5.03376	4.86876	6.15119	10.5901	4.00937	4.07974	4.91598	4.3277	5.12934	4.3986	4.17243	5.79048	4.83563	5.25009	4.61781	8.36437	3.73581	3.36602	5.15574	6.72171	3.60621	3.84939	7.8609	4.71303	4.91578	4.70517
GSM2235996	0.0164384	1	9.84529	3.601	9.44451	6.38881	4.01165	5.29245	4.47953	6.18058	5.74261	4.56244	7.21984	7.68671	5.40637	3.94971	2.90545	6.15322	3.81889	3.79526	5.85433	8.12205	6.6755	4.41471	2.75688	8.16571	10.4813	3.36097	3.24972	2.94399	4.6372	6.5373	3.78719	3.7548	7.14715	5.73726	7.42894	5.0943	4.0921	3.35985	3.33889	6.8678	8.54121	3.2808	3.37207	6.63322	3.38819	4.18539	3.79426
GSM2235997	0.350685	0	6.40773	3.89534	7.61636	6.29156	4.65987	6.31646	4.36367	4.77941	4.88273	6.2598	6.69319	6.97788	6.24301	4.39481	4.32286	4.6552	4.68132	3.77833	5.58645	8.09831	6.47515	5.20791	8.92708	5.58734	10.1743	3.605	3.30705	4.67288	4.46232	4.59285	4.43857	4.66574	6.75006	5.09197	5.01686	5.27022	3.36652	3.64926	3.60069	5.91123	8.72008	3.70724	4.33057	6.25365	4.99729	5.17799	4.65483
GSM2235998	0.334247	0	7.46464	4.10775	7.23731	6.37554	4.54303	6.31689	6.40255	4.81433	4.7664	5.60175	6.14293	6.76744	6.14049	4.25806	4.70605	4.27086	4.72554	3.65385	5.54012	7.74502	6.66673	5.1518	4.55346	5.58592	9.87814	3.69907	4.07918	5.22392	4.33242	4.99313	5.16426	4.52312	6.47771	6.44951	4.9307	5.07162	3.38681	3.7371	3.59311	4.83795	7.48398	3.63907	4.63801	6.5678	5.16658	4.79161	5.26184
GSM2235999	0.260274	1	8.47588	4.04028	8.02046	6.19315	4.47067	7.10466	4.77314	5.45112	5.62213	6.33589	5.93819	6.72586	6.09844	4.25806	4.11867	5.01874	5.12457	4.17294	5.84096	7.73455	6.65472	6.34519	4.83844	6.33949	10.6934	4.11454	4.77165	3.61938	4.69522	5.25307	4.45214	4.35845	6.25243	5.90411	5.43211	5.10087	4.01245	3.76712	3.59142	5.33781	7.74903	3.71172	4.2786	7.1894	5.22398	5.46396	4.92765
GSM2236000	0.334247	0	8.98302	4.4249	7.90273	6.49287	4.49307	7.2689	6.53945	5.76697	5.78991	6.03727	6.88596	7.55589	6.32494	4.46853	5.79444	6.35994	5.14783	4.00465	6.11126	9.51256	10.4874	5.90476	5.68188	6.01807	11.3457	4.41696	7.56806	7.51942	4.60596	5.61102	6.08607	5.93056	6.64586	6.46044	5.71462	5.40163	4.23449	3.69889	3.79418	6.0518	8.59775	3.77806	4.4711	8.38533	4.91273	6.31301	4.84367
GSM2236001	0.339726	0	11.6039	5.01837	9.63854	7.83399	6.70463	9.54938	6.79395	7.08069	7.16042	9.37208	7.44175	8.09866	7.32403	6.41773	6.68966	8.10513	5.39865	8.34117	8.50552	9.17937	10.0868	9.4576	5.92039	7.80462	9.10675	5.16823	7.78462	10.5178	5.81854	7.19704	7.54017	6.59325	7.19258	9.941	7.73067	5.28557	6.7105	4.9374	4.75024	7.9221	10.1008	5.53014	5.97736	4.64231	5.58556	6.44629	7.9488
GSM2236002	0.353425	0	8.54543	4.41129	7.41204	5.6843	4.20456	6.08638	4.92547	5.52715	5.57233	5.6506	5.68302	6.35617	5.15327	4.40738	4.50706	6.63757	4.69518	3.97575	5.47581	6.63147	6.6284	5.88596	4.59159	5.53137	9.58151	5.68134	4.74372	4.31905	4.27869	4.91122	4.84838	4.2272	6.17694	5.59971	5.54358	5.12325	3.80787	3.68624	3.64484	4.92826	7.46866	3.66307	3.79252	7.72922	4.91967	7.23377	7.85183
GSM2236003	0.345205	0	11.1319	5.13773	11.1312	8.9504	7.94907	8.87662	10.0596	8.19322	10.5701	8.08662	9.30184	9.79854	9.59159	5.63306	7.80519	8.65184	8.54168	4.92299	7.82786	11.1421	8.78954	6.17065	7.21255	7.72652	12.5823	9.34095	7.62565	10.2874	6.64337	6.59631	7.68845	6.6892	8.34596	9.43537	6.5362	9.07492	6.29636	6.15657	5.16145	7.6585	8.97469	5.78271	6.22238	12.173	8.26146	10.67	7.41989
GSM2236004	0.126027	1	9.5391	4.0796	8.476	5.89635	4.76854	7.18509	5.04122	6.70586	5.37815	6.8725	6.38089	6.29117	5.78091	4.64939	4.67973	5.4948	4.87045	4.79168	5.69159	7.25115	7.45944	6.74472	5.05408	6.32526	10.0694	4.51885	5.30568	5.10219	4.63978	5.75948	4.99618	4.98154	6.0404	7.89618	5.66897	4.78991	4.79242	4.09399	3.61816	5.33629	8.6944	3.73721	4.25964	6.7782	4.38207	5.86555	5.77262
GSM2236005	0.0246575	1	7.89321	4.56155	7.84706	6.4191	4.95522	7.32062	5.41662	5.26654	5.31983	6.64408	6.6106	7.20806	6.39591	4.61034	4.99808	5.36386	5.03001	3.75161	6.17429	8.58653	7.83002	5.01448	4.89586	6.4079	10.7001	3.58353	4.07519	4.44596	4.40449	5.65137	4.83154	4.67597	7.72018	7.24808	6.02233	5.44112	4.31883	3.59111	3.83891	5.49092	8.16461	3.92849	4.61422	6.11921	5.33441	5.94176	5.55272
GSM2236006	0.0657534	1	9.16514	4.34814	8.01367	6.34217	5.15367	6.76681	5.30396	7.42497	7.1689	5.95007	6.18978	8.01619	6.59594	4.46309	4.9229	6.42458	5.81049	3.97904	6.04077	8.52533	6.48404	6.11045	6.33417	6.37774	11.654	6.22867	4.58606	7.46426	4.40896	6.04497	5.74194	4.97737	7.33223	6.93393	6.50547	6.26605	4.11627	3.55791	3.25663	5.96316	6.76452	3.7599	4.07571	10.5881	4.16841	7.46163	7.40913
GSM2236007	0.0575342	1	9.42847	4.39585	8.41965	7.48966	4.71655	7.40011	6.98701	5.55733	7.01035	6.48078	7.11163	7.94253	7.94777	4.92554	4.66012	5.23409	6.38227	4.1105	5.80621	8.87656	6.61477	5.90839	6.61667	7.18238	11.5533	6.30702	4.13093	7.10843	5.56289	5.67283	4.12635	4.93511	7.05071	6.98053	5.94949	5.99946	4.77603	4.25778	3.47714	6.6376	9.32828	4.37063	5.08184	10.113	5.52986	6.15592	5.54548
GSM2236008	0.0821918	1	12.0219	6.20909	11.135	9.21874	6.80752	9.90148	9.01031	8.59399	9.90558	9.16794	9.37675	9.66162	9.50679	6.62449	7.83134	9.00086	8.11988	9.13417	9.10942	10.842	10.2037	9.95002	7.03636	8.34266	12.305	9.0475	8.38656	11.6819	7.25361	7.59442	8.19958	7.71403	8.52197	10.2259	7.66002	8.49361	6.70452	4.96941	5.1977	8.61181	10.6132	6.64246	6.78583	11.931	8.0155	9.90776	8.02891
GSM2236009	0.0739726	1	10.4514	5.13284	9.62968	7.3292	6.06902	8.43022	7.95466	6.44547	8.14317	7.85657	8.12874	8.34649	7.8182	5.16786	6.15125	7.9687	6.7674	5.03857	6.60052	9.69105	8.74537	6.64569	6.08937	6.90329	12.0186	7.75096	6.45794	8.09106	5.52204	6.50975	6.1909	5.94348	7.51191	7.77371	7.91087	7.10094	5.70766	4.15629	4.16816	6.89841	9.04687	4.78287	5.7564	11.5038	6.14112	8.04483	6.15507
GSM2236010	0.10411	1	9.75217	4.52864	8.72268	6.59707	5.38995	8.44889	5.68296	6.86318	6.81621	6.77721	6.16998	6.72726	6.76221	5.14335	5.85443	8.18056	4.99333	6.32861	6.72181	7.36338	8.65277	7.83452	5.16863	6.98531	10.2467	5.51976	5.38933	7.3063	5.07304	5.93508	5.87135	4.8851	7.03684	6.7684	6.35771	5.16312	5.74225	3.99696	3.72125	6.47217	9.02595	4.61075	4.90468	9.28533	5.04509	6.64404	6.7375
GSM2236011	0.0712329	1	9.73907	5.14252	10.0132	7.96675	6.62889	8.36991	7.20932	8.40617	8.50202	8.14879	7.88964	8.69171	8.24548	5.53354	5.93287	7.16788	6.81144	4.85715	6.15223	9.69105	9.04026	6.95853	7.94201	7.23294	12.485	8.15484	7.25719	6.27743	5.8621	6.29326	5.84028	5.21181	8.07902	7.72878	6.77672	7.39564	5.49115	4.50201	4.39732	7.24824	8.63668	4.83697	5.69847	11.4961	5.26928	10.0379	8.36189
GSM2236012	0.00821918	1	9.41504	4.34396	6.69784	6.3925	4.44385	6.82933	4.39486	6.40169	5.37333	5.75731	5.39384	7.61517	6.25688	4.85978	4.13729	5.6433	5.8549	3.84107	6.24382	7.4649	6.32064	6.96359	5.60717	7.42675	10.0081	4.35642	4.41839	5.64905	4.70873	6.72908	4.82946	9.07699	7.18718	7.40223	6.88004	5.00482	5.27216	3.7287	3.63385	5.54976	8.00466	3.63416	4.54802	6.70428	4.39079	5.71362	6.77602
GSM2236013	0.145205	1	8.93129	4.81502	7.963	7.07346	5.02592	7.52459	4.53913	6.84329	5.66256	5.72016	5.88278	7.7298	6.49654	5.32351	4.23772	7.29794	5.87689	4.34599	5.97107	7.71423	7.3224	6.74022	5.57579	8.03857	10.3158	4.33026	5.05351	5.03011	5.41346	6.90924	4.47025	6.2295	7.50241	6.52011	7.32401	5.17967	4.81435	4.29806	3.52896	5.88457	9.56808	4.3801	4.79832	6.55968	5.1487	5.8859	6.64705
GSM2236014	0.287671	1	5.93789	3.57119	4.88529	5.22424	3.61469	5.08991	3.26376	4.6239	4.34413	4.28	4.92837	6.00594	4.01761	4.53654	3.9904	5.21388	3.81764	3.65447	4.42333	5.55552	5.39138	4.21251	4.16908	5.96756	8.15178	3.10879	3.50804	3.44323	4.06021	5.39484	3.76237	3.50814	5.98989	4.5149	5.89134	4.11108	3.95222	3.61577	3.18363	4.7895	5.36536	3.30201	3.89121	3.94867	4.26791	3.8438	5.51447
GSM2236015	0.30137	0	10.2639	5.57477	11.0991	8.78475	8.07572	9.05966	8.34995	9.09317	10.9749	8.18893	9.15304	10.1519	10.0558	6.29077	6.24865	9.36226	9.44038	6.79786	7.03591	11.0578	9.0497	7.41503	7.6922	7.45107	12.485	9.62723	6.97177	8.33954	7.37178	6.55581	7.60003	6.22906	9.40389	9.56769	6.9569	8.6721	6.55734	5.79733	4.75151	7.79808	9.17593	6.25854	6.42106	12.1083	7.83267	9.88074	8.30447
GSM2236016	0.0547945	1	6.99012	4.61313	6.72982	5.68582	4.54774	7.61437	3.87571	5.42465	4.47372	5.38252	4.80285	8.0534	4.49768	4.82356	4.2714	5.50746	5.09795	3.646	6.13714	6.24319	6.03375	6.75533	4.34153	6.47301	8.24674	3.48745	5.46467	3.57717	4.4347	5.35373	4.18905	6.4216	6.67482	6.04198	5.83998	4.28723	4.50983	3.64872	3.67565	4.90045	7.67309	4.01516	3.80377	4.72387	6.15761	5.01801	6.62657
GSM2236017	0.0465753	1	9.00663	4.99313	9.43557	7.84928	6.08962	8.2501	7.99251	6.94754	8.94998	6.53823	8.08835	8.81706	8.71096	5.33003	5.13767	8.08185	8.13411	5.80268	5.1841	9.80006	7.70249	6.16237	6.30434	7.67246	12.305	8.52463	5.52698	5.30717	6.18291	6.66746	5.56532	5.00842	7.93961	8.23738	7.40335	7.57654	5.9571	4.9008	4.43091	6.83639	8.64918	5.09163	5.49613	11.859	6.4443	8.66053	6.23121
GSM2236018	0.317808	0	9.59747	4.30422	8.58127	6.78569	5.35544	8.89779	4.33878	6.44129	6.29339	6.24645	5.58103	7.69376	5.82188	6.05307	3.30214	7.67332	5.51977	5.51322	6.41455	8.46472	7.34766	6.98958	6.25892	7.2906	10.0319	5.2188	5.51159	4.97514	5.72762	7.103	5.21078	4.83679	8.02446	7.66747	7.18777	6.09068	6.0241	3.71565	3.71993	6.00547	8.87681	4.82245	4.8376	7.73111	3.92362	5.55256	8.0014
GSM2236019	0.252055	1	8.78169	4.14231	7.18478	6.71902	4.52775	8.09598	4.58548	5.20613	5.96708	5.77005	5.35956	7.34766	6.59792	5.05908	4.9348	5.76535	5.73438	3.89253	5.57561	8.40028	8.0931	6.25184	5.25748	6.22706	10.1183	4.21619	4.71999	5.83859	5.646	5.70807	5.24948	5.41454	7.26207	6.43781	6.36747	5.286	5.03514	3.57615	3.48012	5.27354	8.85815	3.88435	5.28987	7.07783	4.21474	7.81283	5.74371
GSM2236020	0.29863	0	7.46945	4.6592	6.74648	6.1596	4.40899	6.98881	5.41582	5.14188	5.31315	4.51349	5.72594	6.98662	5.84976	4.59257	4.04405	5.50093	5.68856	3.70329	5.29122	7.65084	5.72279	5.43698	5.78432	6.40293	9.90074	4.57431	3.76582	5.628	4.51257	5.95637	4.18274	3.99131	6.49684	5.85794	5.83403	5.15383	4.3908	3.88728	3.60058	5.37382	8.05843	3.73848	4.63729	8.87868	4.22224	5.5931	4.9674
GSM2236021	0.139726	1	11.8164	6.87954	11.3635	9.28169	7.90006	10.0762	8.38781	9.43802	10.5449	9.12372	8.93894	9.87775	10.0317	7.54894	6.74222	8.93137	9.70648	9.22071	9.27884	10.8203	9.71848	10.0263	9.51264	9.20596	12.5823	8.74531	6.97693	10.3912	7.34054	8.56781	7.89382	7.22135	10.3801	9.92226	8.17746	8.7014	7.18814	6.28315	5.02893	8.18727	10.3327	6.29472	6.82379	11.9931	6.99244	9.90605	9.22899
GSM2236022	0.284932	0	7.35866	4.59559	6.57912	6.15873	4.38716	9.74153	3.94175	5.54884	5.75386	5.31857	4.94327	8.51815	5.48372	5.23398	3.72897	6.41062	6.43037	3.70531	5.27729	7.2165	6.41691	5.3835	4.82817	8.22322	9.0435	3.73993	8.18677	4.0393	4.21678	5.79261	4.5355	4.86813	6.5321	6.07911	7.04162	4.5801	4.74389	3.40631	3.21218	5.41691	7.92036	3.86021	4.41779	6.70361	4.49613	6.08676	5.95397
GSM2236023	0.29589	0	7.11302	3.73227	7.12363	5.65336	3.88418	6.88254	3.84239	5.1129	5.0092	4.97881	4.99172	6.21828	5.48634	4.67838	3.9491	4.88052	4.44301	3.73358	5.50742	6.59683	5.99422	5.28771	5.01361	5.98281	8.0619	3.72476	3.73418	3.38424	5.28578	5.65137	3.82781	4.60187	5.97272	5.46925	5.6962	4.45282	4.8147	3.65538	3.4897	5.99753	7.43273	3.60455	4.20159	5.12021	4.16576	4.62554	5.09121
GSM2236024	0.282192	0	8.03735	4.79523	8.78125	6.65109	4.64252	7.95717	4.87545	6.63029	6.81988	6.64791	6.4595	7.41957	6.34397	5.47562	4.99181	6.8381	5.49559	4.25358	6.20736	8.36972	7.90862	5.94951	6.34533	6.54693	9.61099	5.18331	4.96273	5.22804	6.01539	6.36174	5.05087	5.4501	7.87265	6.59902	6.47187	5.68834	5.12828	3.41006	3.81633	6.98534	8.48153	4.34185	4.80606	8.6753	4.2428	6.20884	6.00308
GSM2236025	0.106849	1	11.7357	6.23137	11.4132	8.57473	6.72482	9.37895	7.95681	8.33999	8.61819	9.00276	8.50986	8.67229	7.98463	7.21065	7.39189	9.4462	6.41801	8.45021	8.40294	9.53406	10.8632	7.9622	8.33899	8.20071	11.7724	7.11885	6.90536	9.72173	7.32611	7.48659	7.66323	6.96628	9.04016	9.50612	7.78812	7.64704	6.83957	4.72933	4.65538	8.33811	9.90729	6.32327	6.26209	10.7312	6.55835	8.40118	9.34993
GSM2236026	0.175342	1	12.1185	7.06027	11.6709	9.2727	7.60887	10.2615	9.89713	8.64985	10.0826	9.12761	9.13542	10.1519	9.97768	7.27972	7.37789	9.71737	9.01227	10.6543	7.75314	10.7729	10.5291	8.76356	8.26979	8.73128	12.415	9.18687	8.13441	10.3487	7.57012	7.96597	7.74636	8.13028	8.98531	10.3902	8.21178	8.91702	5.69835	6.1382	4.65882	8.32735	10.6523	7.16623	7.2367	11.8706	8.47294	10.2214	9.68359
GSM2236027	0.339726	0	10.3075	4.57391	9.4835	8.13304	6.62637	8.48324	8.86172	7.69441	9.60961	7.80136	8.0471	9.56429	8.92971	5.75808	5.95671	8.40914	8.14312	6.25299	7.19566	10.2549	7.71008	8.80933	8.20403	7.41208	12.485	8.27208	6.32994	8.36914	6.38371	6.05598	7.2591	6.28664	8.97672	9.04574	6.99141	7.97754	4.75176	4.20192	3.61532	7.67008	8.46919	4.97687	5.47076	11.7628	5.76558	9.12669	8.53376
GSM2236028	0.260274	1	7.97803	3.90723	5.89816	5.63381	3.36876	7.66656	4.2065	5.1843	5.36736	4.68155	4.50105	6.44243	7.19559	4.2903	3.62536	5.20389	5.58178	3.96746	5.9608	7.30833	5.19556	6.26114	5.33319	7.0179	9.35492	4.44926	4.37016	6.58464	4.92047	4.86166	4.47914	4.65591	6.43507	5.40447	5.51965	4.67971	4.06356	3.62499	3.37832	5.62478	8.36162	3.2794	3.59591	6.85794	3.90868	4.87621	6.16153
GSM2236029	0.378082	0	7.47185	4.07114	8.34278	5.87627	4.10326	6.35737	5.12782	6.03309	5.75386	5.84226	6.40505	6.11236	5.67557	4.82643	3.54657	6.15278	4.6767	3.68887	5.98494	6.38755	5.59657	5.91325	5.14828	5.74286	9.99849	4.75104	3.82133	2.97182	6.01898	4.97478	4.23757	4.63465	6.87099	4.75934	5.77944	4.83186	4.70609	3.9029	3.44499	7.04212	7.08181	3.90432	3.547	8.07395	4.55401	5.4613	5.7358
GSM2236030	0.378082	0	8.97158	4.28649	7.1548	6.45121	4.82088	7.68906	5.70998	5.53717	5.60378	6.05514	6.04849	6.66514	7.1755	4.52548	4.46159	5.55067	5.67293	4.13521	5.62133	7.97062	6.26037	6.34139	5.41504	6.67813	10.6665	4.71669	4.23956	7.21092	5.14847	5.83529	4.84911	5.22229	6.57833	6.02606	6.03707	4.81916	5.32606	4.05348	3.42415	5.80649	8.48273	3.94587	4.25296	8.38411	5.11794	5.79154	5.17757
GSM2236031	0.367123	0	12.152	6.089	11.3142	8.37417	7.38361	10.5677	8.30712	8.36293	8.72712	9.63069	8.12963	8.3232	8.34566	7.34983	6.30785	9.055	7.14494	9.94008	8.86336	10.2135	11.0778	8.26949	8.87465	8.90877	11.9291	7.46066	7.19791	10.3348	7.23455	8.59733	6.69046	7.22871	8.75411	9.88374	8.87596	7.02502	7.54976	5.16862	4.89959	8.28026	10.5469	6.23759	6.53693	10.0447	6.2668	8.69841	9.7259
GSM2236032	0.367123	0	8.06572	3.99641	6.88819	5.75882	4.1897	6.44132	5.27401	4.94857	5.08706	5.86125	5.63241	6.73994	6.38904	4.38179	3.72234	4.95482	5.38538	3.63559	4.93949	7.80478	5.52929	5.30906	5.11731	5.97246	10.2001	4.6533	4.64686	6.21666	5.00355	5.1311	3.99715	4.5285	5.83472	5.32451	5.13348	4.94508	4.24734	3.76054	3.40769	5.43307	7.60891	3.25535	4.28564	8.83101	4.54887	5.79743	5.06605
GSM2236033	0.328767	0	9.01709	4.32822	8.35126	6.92004	5.33406	8.03335	6.73221	6.66682	8.59619	7.23984	7.58082	7.98469	7.7005	4.79673	4.33481	6.74004	6.93375	4.86469	6.02896	9.0179	7.51791	7.01015	4.25603	6.62647	11.7724	7.27625	5.32215	6.72168	5.48937	5.29819	5.13818	5.28685	6.07617	8.24894	5.93665	6.04607	4.46233	4.45117	3.94673	5.81283	8.51676	4.37463	4.29412	11.6004	6.23966	7.65977	5.87925
GSM2236034	0.334247	0	8.76086	4.82932	7.76039	6.64318	5.00619	8.44322	6.08212	6.28665	6.07483	6.86488	6.59731	7.11504	7.17439	5.57894	5.21911	7.18101	4.98262	3.81835	6.56959	9.00551	7.70105	7.08617	6.76688	6.18346	10.3603	4.38473	5.18468	4.51982	5.99951	5.6325	5.42415	6.49679	7.23128	5.68799	6.14598	5.27062	4.60059	3.85217	3.68662	7.28072	8.48895	4.38756	4.28892	7.68872	5.00397	7.31622	6.43105
GSM2236036	0.112329	0	7.22628	4.31362	8.98019	6.35999	5.94334	8.22113	4.52902	6.24504	6.77934	6.54857	5.67331	6.77216	5.96953	4.72087	5.0644	5.78883	5.18706	3.42265	6.19072	6.01796	5.88703	6.25897	3.96556	6.68721	10.1083	5.05685	4.38853	3.07786	6.11551	5.79184	4.13063	5.13323	6.08582	8.3675	6.39991	4.89174	5.37357	4.10462	3.83364	5.55297	8.58979	4.30033	3.68949	7.904	4.73876	4.56163	6.24482
GSM2236037	0.112329	0	10.5524	5.08098	9.62381	8.16262	6.23752	8.76851	7.9861	6.49469	8.25216	7.98123	7.65438	8.67948	8.04564	5.20948	5.9105	8.15969	7.07324	4.53966	6.25004	10.0036	7.4614	7.60001	6.51457	7.14075	12.485	8.39717	5.75105	8.40034	6.28479	5.8607	5.9599	6.4661	7.81892	8.40598	6.76042	7.2192	4.6303	4.82075	4.14374	7.00149	9.63395	4.9415	5.2832	11.3506	6.63722	8.47429	6.87358
GSM2236038	0.109589	0	10.6827	5.83381	9.95785	7.79649	5.9643	9.51162	6.24993	7.21779	7.33941	8.57873	7.44361	8.05706	7.33279	5.59422	5.36152	8.4253	6.2109	6.02754	6.81439	8.83378	8.51706	8.29183	7.04643	7.2034	11.4627	5.81282	5.94378	9.19412	6.12703	6.36829	6.19763	6.93155	7.74209	8.28857	6.82079	6.08878	5.73949	4.56123	4.05695	7.39786	9.89448	5.06871	5.14011	9.53662	5.83765	7.96094	7.08943
GSM2236039	0.115068	0	7.49496	4.39436	8.74247	6.23395	4.44742	6.4828	5.06444	7.39208	7.15546	5.88417	5.57259	7.3879	5.80209	4.63742	3.90997	6.62162	5.59114	3.80606	5.56285	7.31936	6.36958	5.45032	4.57469	7.4367	10.5963	5.58503	3.67741	3.07032	6.97455	6.01183	4.11831	5.05434	6.41254	7.54198	6.64394	5.34016	4.16885	3.88504	4.07939	5.63165	8.73296	3.94001	4.12497	6.77029	5.02106	8.18915	5.45536
GSM2236040	0.10137	0	7.74946	3.79136	6.57123	4.94249	4.19544	5.86477	3.80145	5.19908	5.50143	5.31936	4.17453	5.45159	5.05685	4.46156	3.38142	5.13135	4.51608	3.3611	5.55773	5.60358	4.39072	5.51462	4.31924	6.03557	8.95072	3.96264	4.80143	2.78694	4.44643	5.29451	3.33965	3.99467	5.0336	5.23622	5.50407	4.08018	4.12566	3.95557	3.31927	4.94331	7.20252	3.06956	3.63253	5.50851	4.24802	4.33927	5.01148
GSM2236041	0.112329	0	10.9621	5.82705	10.4449	8.04731	5.80614	9.12403	6.70001	7.75959	7.3111	8.34744	7.2569	7.86248	7.45717	5.56794	6.19386	8.7074	6.47388	7.78744	6.73774	8.49825	9.87036	7.99792	6.69309	7.8116	11.3051	6.18461	6.07795	6.73337	6.70247	7.14624	5.88617	7.30312	7.7063	8.6856	7.5741	6.08073	6.14421	4.78524	4.22299	7.66151	10.5609	5.37683	5.40853	9.5199	6.36928	7.74595	7.36344
GSM2236042	0.10137	0	9.13292	4.18293	8.25461	6.20869	4.498	6.95511	5.03509	6.66878	6.23508	6.05685	5.8302	6.70242	5.92855	4.70971	4.33931	7.29732	4.91448	4.10735	5.70689	7.75761	6.02411	6.4855	5.59514	6.16668	10.3158	4.74098	4.3307	4.88662	5.25287	5.54735	4.4272	5.32336	7.14538	6.17959	6.31887	5.28364	5.18441	4.16087	3.58835	5.90453	7.68636	4.10939	3.92428	7.83624	5.06136	5.87075	5.78366
GSM2236043	0.109589	0	10.6862	4.87639	9.38509	7.51467	5.34622	8.18343	6.00347	7.39805	6.52759	7.2929	6.5944	7.42916	7.26995	5.02633	4.73392	7.44581	5.72131	5.33185	6.05393	8.22214	8.26124	7.4627	5.64906	7.96629	11.3154	5.05575	5.67321	6.41482	6.91207	6.92791	4.7156	6.12674	7.24782	7.33567	7.52822	5.63632	5.37899	4.32818	3.97707	6.83344	9.62891	4.37754	4.53503	8.24004	5.56507	6.39438	6.81411
GSM2236044	0.386301	0	7.42993	3.78485	7.10283	8.31306	4.45339	7.87734	4.60216	5.15079	6.40134	5.59322	6.47062	6.44853	5.6135	4.60663	4.75252	5.95266	4.62258	3.7031	5.13678	7.60832	8.03078	7.22212	4.39655	5.29659	9.74406	4.284	5.89714	4.70864	5.44746	4.9741	4.55241	4.17272	6.16803	6.33814	5.69882	4.50725	3.89564	3.77322	3.3849	5.07906	7.5453	4.05707	3.69893	7.93178	4.61096	5.23857	5.27138
GSM2236045	0.441096	0	10.3307	3.49642	5.9312	4.44744	3.36311	7.49611	3.6158	5.56471	6.50532	4.58041	3.77011	6.02021	5.8405	3.88286	3.72033	7.4237	4.30138	4.22727	5.59846	7.69154	6.31775	7.07188	4.05031	6.91555	10.0032	4.29105	3.65906	5.00035	4.2153	5.90441	3.81553	4.96894	6.52725	5.73299	6.42153	4.4182	3.4609	3.56766	3.09093	5.89406	8.1625	3.30603	3.28333	8.11757	3.51388	5.89588	6.04054
GSM2236046	0.0958904	1	8.74531	4.11486	7.44563	5.96307	4.3098	6.81215	5.05857	5.41085	4.93311	6.41935	5.6962	6.12709	5.93832	4.60229	4.25521	6.31118	4.8391	4.80718	5.09136	7.47439	6.78166	5.24661	4.49708	6.13574	8.83128	4.34401	4.31086	6.33103	4.69945	7.1202	4.81223	5.00235	6.8156	6.39454	6.0496	4.75449	4.43722	4.00181	3.53182	5.74921	7.63354	4.12912	4.20982	6.3238	4.77231	5.26595	5.40108
GSM2236047	0.134247	1	10.7339	5.3811	10.4597	7.75348	5.53799	8.86744	6.47573	7.46292	7.16042	8.80287	7.52725	7.83293	6.75648	6.41815	5.98838	8.50273	5.82332	7.64037	7.81521	8.8464	9.07144	8.25395	6.53078	7.49476	10.5652	6.15922	6.50075	7.99951	7.4636	6.71954	7.51159	5.83485	9.3604	8.73774	7.32567	6.79042	6.12599	3.75066	3.67456	8.26094	9.10522	5.30239	5.2631	9.01185	5.13469	8.51946	8.05267
GSM2236048	0.279452	0	5.1368	3.1648	4.29277	3.47394	3.0924	5.35903	4.13295	3.79064	4.76947	3.63269	3.34949	3.8393	3.39468	3.70024	3.33706	3.87545	3.78718	3.551	4.64553	4.22539	3.69825	4.4149	3.48553	5.19907	5.22916	3.18872	3.61522	3.18317	4.34901	4.66436	3.36314	3.24814	4.67969	3.61057	4.79421	3.45265	3.76561	3.27852	3.33212	5.05368	5.31723	2.90173	3.44706	2.06983	3.88863	3.71851	4.48848
GSM2236049	0.090411	1	10.2509	5.372	10.819	8.15897	5.4791	8.75443	6.36931	6.45552	7.19613	7.51358	7.5142	7.98348	6.7072	6.7225	5.354	7.8327	5.68275	6.80321	7.85607	9.00725	8.97729	7.37676	6.50692	7.38208	10.5594	5.58976	6.10303	7.49298	7.75061	6.72908	6.49319	6.01353	8.57747	7.76347	7.20594	6.75268	6.78273	3.85785	4.25763	8.25272	8.95285	5.41517	5.3865	9.06141	5.65945	7.39696	8.44115
GSM2236050	0.276712	0	8.42719	4.27316	6.63123	5.76866	3.8808	5.95269	4.75482	6.00359	5.09817	4.20291	4.82026	6.98295	4.56427	4.51132	3.93905	7.37803	4.76999	3.73954	4.54821	6.8564	4.01646	4.55785	4.353	6.87565	9.57397	4.284	3.60398	5.45728	4.46749	7.02576	3.6511	4.36726	6.70676	4.43932	7.54395	5.4813	3.84354	3.84999	3.39725	4.96383	6.80513	3.77275	3.82011	7.32826	4.45075	5.55219	5.91395
GSM2236051	0.10411	1	11.1697	6.00725	10.6983	8.4012	7.04937	9.57406	7.71999	8.41183	9.87973	9.12761	8.19724	9.18641	8.60952	7.01336	6.12234	9.58069	8.3188	8.93065	8.54279	9.86198	9.51152	8.64074	7.91557	8.36623	11.9722	8.05173	6.88729	8.59866	7.07796	7.60739	7.47172	6.2537	9.76488	9.1899	8.30447	8.47234	7.13434	4.69405	4.37782	7.50861	9.58538	6.28163	6.4138	11.3506	6.54461	9.619	9.67372
GSM2236052	0.317808	0	8.55179	4.23361	7.9677	6.50469	4.96079	7.16201	4.82157	5.66537	5.62454	5.67132	5.67019	6.80061	6.25509	5.05944	3.9872	6.38112	5.35865	4.54379	5.53487	7.87536	7.13051	6.289	4.58742	6.64211	9.69946	4.67302	4.49909	4.86122	4.80586	5.6819	4.24543	4.94716	7.53699	7.58809	6.26963	5.23201	4.17842	3.77436	3.6393	5.26002	8.31394	4.39254	4.40362	8.84227	4.67066	6.73818	6.38645
GSM2236053	0.060274	1	10.498	5.79096	11.1111	8.73915	7.20585	9.14453	7.81214	9.0836	9.63778	8.89464	8.75476	9.49939	9.159	7.01027	6.18503	8.66389	8.32637	9.13259	7.9454	10.6441	9.09008	8.3202	8.48369	7.48508	12.3577	8.79392	8.09974	7.61855	7.67801	6.75798	7.52133	7.13506	9.96819	10.1005	6.97212	8.85104	5.54133	4.99766	4.36928	7.13619	9.22862	6.0004	6.30551	11.6972	7.38191	10.6081	8.81448
GSM2236054	0.216438	1	11.214	6.08653	11.0347	8.80041	7.3473	8.55042	8.21256	6.6644	8.39231	8.37645	8.95531	9.85037	8.11244	5.79639	7.0397	8.61047	7.60716	7.0997	8.09748	11.2909	9.27048	7.48548	7.25444	7.48628	12.5823	8.38761	6.25912	10.4434	6.88265	7.29323	6.34717	7.43142	8.74323	9.49229	7.79567	8.01262	5.69835	5.73613	4.86211	7.12362	9.80399	5.63333	5.75013	11.7929	6.63722	8.7565	6.68605
GSM2236055	0.364384	0	9.78293	9.27585	11.5929	10.1738	4.38686	4.68134	8.14882	9.40608	6.67023	9.29636	8.42772	7.15639	7.44396	6.45521	8.92215	4.68678	4.48403	4.64318	4.61853	9.73675	8.28496	8.07235	3.83025	7.11333	9.11532	8.32309	6.98972	3.58429	8.213	5.29303	5.3326	4.755	8.78117	9.33473	7.42124	7.42678	6.78875	6.42046	5.75491	7.46608	10.1847	7.95842	5.37654	3.92862	9.024	4.57057	8.55322
GSM2236056	0.350685	0	9.63939	5.1407	8.93384	6.89954	5.77822	7.7718	6.60791	7.26158	6.79985	6.30269	6.43144	7.22266	5.91443	5.34832	5.585	7.13824	5.59306	5.65544	5.50363	7.59731	9.45689	7.15928	5.54806	6.90665	10.8422	6.20637	6.15467	5.50064	4.86967	6.50888	5.98539	5.00235	7.45091	7.77371	6.45444	5.59742	5.95056	3.86856	4.22053	5.53813	9.50011	5.31149	4.73633	9.37468	4.98017	6.50162	6.92898
GSM2236057	0.10137	1	10.7041	5.32792	10.8442	7.73807	6.87707	9.66487	7.02603	7.93912	7.18067	8.89572	7.65023	7.89821	7.49015	6.56121	7.5839	8.0094	6.08477	6.99011	7.62301	9.78341	10.3064	8.08655	6.44051	7.72513	11.4029	6.41035	6.80396	9.67009	7.177	7.77972	7.04253	7.51011	7.72964	9.47343	7.89514	5.73041	7.62987	4.46162	4.22748	7.01424	10.3209	5.85463	5.30053	9.80474	5.80293	7.49569	8.64581
GSM2236058	0.372603	0	10.5361	5.49328	9.98757	7.51264	6.30445	8.68168	7.61081	6.57436	7.43451	7.50744	7.57032	8.23536	7.65437	5.52298	6.33091	7.20707	6.94587	5.68912	6.81537	9.56818	9.42698	7.41757	6.87617	6.9392	12.187	7.15446	7.41005	8.66454	5.96766	6.82624	6.12275	6.38855	7.47399	9.2004	6.7334	6.88745	5.8857	5.4279	4.05068	6.23519	9.73209	5.18487	4.86287	11.075	5.84292	7.78929	7.40371
GSM2236059	0.375342	0	10.4179	5.37239	9.74254	7.97969	5.935	9.12943	6.13329	6.29971	6.66717	7.63073	7.41735	8.54376	7.68103	5.8787	5.14696	7.17921	6.77102	5.17044	7.50992	9.64904	8.56799	8.67709	6.55601	8.42633	11.7724	5.33912	6.9974	8.24099	5.97493	6.90152	6.25348	7.2604	8.26668	8.76637	6.71368	6.01	5.1435	4.06796	4.06148	7.13089	10.3824	4.44981	5.2502	8.97268	5.4258	7.66718	6.62268
GSM2236060	0.10137	1	11.2593	6.25254	11.0455	9.0738	7.79903	9.96702	7.46732	7.90108	7.06376	8.79535	8.28233	9.39382	8.65652	6.43886	6.43477	8.14651	7.81552	7.76837	7.48721	10.3637	10.5264	9.5491	7.1308	9.23231	12.5823	6.91045	8.4987	9.71717	6.99502	7.16983	6.90051	7.08848	7.78175	10.6347	7.62853	7.0276	6.27591	5.8845	4.60527	7.66587	10.8907	5.64058	5.98557	11.1475	6.19118	7.99083	7.59772
GSM2236061	0.353425	0	10.7113	6.28348	9.88174	8.19288	6.5153	9.21379	6.5119	7.0593	7.10259	8.32969	7.85318	8.16693	8.63776	6.10474	6.60195	8.87211	6.11905	8.6152	6.13854	9.2866	9.96563	9.62915	6.52184	7.59708	11.102	6.15067	8.54984	8.90431	7.03585	6.94324	6.17338	6.99087	7.81134	9.15208	7.56279	5.58505	5.83456	6.09575	4.73434	7.00047	10.8349	5.47888	5.60611	8.00791	5.6466	6.8735	7.53281
GSM2236062	0.353425	0	8.10618	4.2908	7.21919	6.63717	4.9139	7.30827	4.80861	5.7138	5.94702	5.85867	6.03988	7.21622	7.08027	4.5936	4.79462	6.29963	5.74548	4.34994	5.46279	8.12633	6.78967	6.80215	5.78721	6.98182	11.2081	4.44215	4.28601	5.82999	5.47173	5.91459	3.49019	4.84011	6.27914	6.52461	6.0243	4.79215	4.01853	5.15034	3.62457	5.45865	9.33923	3.90455	4.35541	8.27985	4.61326	5.38194	6.02589
GSM2236063	0.358904	0	10.3764	5.0072	10.0643	8.01033	5.77459	8.1463	5.51238	6.30497	5.85492	7.80203	7.05713	7.64172	8.0965	5.64392	5.54876	6.37311	6.18816	6.4589	6.88531	8.6432	9.5423	7.51722	5.4464	7.65997	11.4029	4.68084	7.92287	7.00496	5.49822	6.36091	5.70322	6.35829	7.20571	7.89618	6.64754	5.39595	4.74357	4.96408	3.83835	5.87957	10.349	5.64137	5.13054	7.64496	5.44141	7.49461	6.58741
GSM2236064	0.210959	1	6.6183	3.87816	7.94836	6.36918	4.62659	6.59137	4.47769	4.61988	4.68371	5.49478	5.91276	6.41827	6.60888	4.31278	4.34038	4.1681	5.17877	3.71003	5.27571	7.39855	6.43732	5.61543	4.33985	6.41042	9.96047	6.03779	3.35205	3.93814	5.01073	4.67994	4.41738	4.09309	6.24156	8.56756	5.05051	4.80817	3.44804	3.7245	3.55677	5.21814	8.87355	3.55052	3.98523	5.93739	4.62095	5.01699	4.74106
GSM2236065	0.326027	0	9.75043	4.69669	9.12309	7.98791	6.7175	9.22518	6.61492	9.78189	9.67584	7.12328	7.3873	8.80573	8.79779	6.79669	6.1536	8.31987	7.88782	7.0374	6.36167	8.84793	8.80034	7.48065	7.3671	6.93025	12.485	8.59861	7.12808	6.20637	7.05983	6.60675	6.99029	6.08772	9.4793	9.21644	6.88393	7.14686	6.13408	5.14911	4.16505	7.00297	9.40071	5.70099	5.98127	11.9799	6.14414	9.13207	9.50935
GSM2236066	0.347945	0	11.3844	5.73369	10.1193	7.87577	6.82914	9.69146	6.78702	9.11225	9.95374	8.56247	7.33541	9.20848	9.25988	7.40952	5.5319	9.27537	7.63184	8.56354	8.24777	9.75026	9.74103	9.31538	9.09808	7.7421	12.2612	7.88387	6.28002	8.9616	6.25727	7.5746	7.7359	6.13424	10.1996	9.44058	7.57785	7.45374	7.15812	4.43759	4.02668	7.251	9.07206	4.66038	6.43262	11.117	4.84727	9.42336	9.54463
GSM2236067	0.0465753	1	9.69318	4.8116	8.39775	6.38836	5.95763	8.49074	4.95671	7.53536	8.30609	5.3718	6.05014	8.40439	7.64088	6.32794	4.05593	8.06574	6.82897	4.57226	6.5748	8.94836	7.13704	7.28623	8.47247	7.90167	11.1992	6.34318	4.29726	6.84147	5.57018	7.69001	4.75251	5.51203	8.84596	7.32806	7.31686	6.46006	5.44314	4.19274	3.81128	6.4001	8.19569	3.79889	5.34394	10.1268	4.64503	7.42973	9.44513
GSM2236068	0.115068	1	11.8874	6.12118	11.1593	9.14254	8.5351	10.6671	9.54427	10.4008	11.3741	9.466	9.2039	10.249	10.6344	7.66573	6.93884	10.2092	9.97345	9.65011	8.25523	10.9801	10.0636	8.92268	8.51997	8.70763	12.485	9.96011	8.95486	10.0715	8.24128	8.63197	8.70342	7.78576	9.63427	10.3223	8.02021	9.11518	7.81525	7.14377	5.29102	8.86486	10.5195	6.91075	7.50454	12.0063	7.92288	10.7922	9.83744
GSM2236069	0.315068	0	6.72399	3.7488	5.96693	3.93461	3.33894	7.84481	3.36964	5.96043	4.96619	4.40215	4.22102	5.5979	3.55842	4.56564	2.96244	5.97748	3.74182	3.67867	5.56408	5.48955	5.98479	5.38953	3.7942	4.44039	6.81887	3.4354	3.51533	3.43188	3.63469	3.9883	3.8648	4.36538	6.14	6.66262	4.96916	3.94521	4.73434	3.4405	3.4614	4.32212	6.51467	3.28686	3.73935	5.05156	3.60718	4.16338	5.86406
GSM2236070	0.339726	0	7.6448	3.93559	5.99281	5.29449	3.73358	7.39658	3.16159	5.92816	5.08111	4.56586	5.10484	6.34662	4.67846	5.11045	3.03539	7.40407	4.2878	3.98454	5.56664	6.95145	5.16107	4.71545	5.30062	6.13302	8.54261	3.35026	3.58789	3.23859	5.3903	6.66522	3.54972	4.11738	6.61747	3.76153	6.34426	4.16626	4.75589	3.33092	3.42924	6.18272	7.54376	3.56287	4.04773	4.61482	4.04039	5.34548	6.85975
GSM2236071	0.312329	0	9.02312	4.25798	6.63979	5.42864	3.83704	7.22014	4.18797	5.85554	5.82041	4.89937	4.81364	5.85797	5.63437	4.80626	3.73455	6.55615	4.65738	4.14244	5.39043	6.21697	5.50713	6.42077	5.16644	6.68223	8.96882	4.61878	4.0298	4.57048	5.51325	6.19901	4.2749	5.03182	5.88427	5.77252	6.3173	4.26964	4.85301	3.81568	3.32146	6.21456	8.02522	3.96571	4.55086	7.34348	4.2759	6.19604	6.40122
GSM2236072	0.090411	1	9.43899	4.05029	7.69668	6.599	5.2576	8.75443	5.78806	6.05798	7.26753	6.6031	6.30099	7.91845	8.06179	5.85572	4.3866	7.67987	6.63685	4.05012	6.28562	9.32357	7.21474	7.59565	7.60751	7.1612	11.5146	5.24698	4.66994	7.41902	5.59563	6.11928	5.23908	5.60158	7.74866	6.60553	6.17657	5.54882	5.51581	4.37749	3.5618	6.32687	9.51909	3.9944	5.64698	9.64228	4.26873	6.93699	7.09528
GSM2236073	0.060274	1	9.41048	4.69979	9.32268	8.27671	5.70757	8.23516	6.51743	7.3214	6.90898	5.96894	6.36411	7.92969	7.29784	5.09467	3.95409	7.34909	6.09534	4.5728	6.1003	8.28191	7.51595	6.08754	5.26596	7.62501	11.7554	6.94977	5.84208	5.6622	6.34238	6.2205	5.66326	4.93392	7.58332	7.60127	6.49435	6.34158	4.58966	3.89663	3.73442	6.55204	8.7817	4.76677	4.40057	10.8268	5.6722	8.65141	6.75422
GSM2236074	0.391781	0	7.92292	4.29835	6.64375	7.78958	4.06317	6.21244	4.42025	6.03599	7.13015	4.57944	5.67061	7.36722	5.09204	4.54106	4.30091	6.86724	5.09868	3.47086	4.83368	7.32621	5.58024	5.65304	4.67377	5.708	8.3445	3.53753	4.3362	3.25017	5.35926	4.93334	4.02014	3.92206	6.18728	3.98479	6.80107	5.12057	3.92491	3.52854	3.31289	5.52309	7.96867	3.6145	3.28898	4.62042	5.12516	9.23004	6.59742
GSM2236075	0.106849	1	11.4466	6.40992	11.5371	8.48618	7.46964	9.44685	8.57468	9.16558	9.56784	9.01562	8.79736	9.37998	8.74699	6.93872	5.14239	9.29911	7.87282	8.84104	8.64139	10.1407	10.6085	8.18642	6.70235	8.31191	12.485	8.29027	6.82753	10.1337	7.40848	7.40993	6.67654	6.89054	9.07783	10.1637	8.08106	8.0176	6.4884	4.67227	4.77812	7.53664	10.0694	5.99442	5.92769	11.7628	6.42804	9.45867	8.10001
GSM2236076	0.0958904	0	8.80308	4.21999	8.23699	6.38611	4.34295	7.0577	5.55325	6.14077	5.92427	5.71611	6.79577	6.7817	5.98849	4.83968	4.43643	7.78292	4.84446	3.82478	6.93295	8.16896	6.91549	5.73953	5.65753	5.44146	10.1331	4.82535	5.52222	6.60969	6.31778	5.14215	5.63766	6.05869	6.58038	5.74696	5.44994	5.66864	4.71019	3.70496	3.4402	6.87074	7.67139	3.8897	4.00727	9.17463	6.136	7.05828	5.77569
GSM2236077	0.10411	0	7.42345	4.37166	8.21514	5.72894	4.34491	6.89823	4.91801	5.93183	5.34149	5.33076	5.31318	6.24111	5.51973	4.76276	3.87466	5.91264	4.50247	3.9342	5.08454	6.26311	6.37579	5.82301	5.10628	6.15237	9.12081	4.42167	4.0342	4.48481	5.65541	5.34059	4.68374	5.09	6.71408	6.2452	5.8713	4.8244	4.69767	3.74092	3.53573	5.69989	8.31276	3.82786	4.04142	6.96702	4.2072	5.27254	5.87404
GSM2236078	0.389041	0	7.87958	4.12817	7.5186	5.88507	4.55284	5.86759	5.17076	5.45035	4.90753	5.02001	5.54712	6.23883	5.07892	4.15061	4.20427	5.24439	5.2643	3.68271	5.30366	7.53319	5.44583	6.14847	4.68644	6.11913	10.2415	4.7281	4.14863	5.35487	6.95207	5.56457	4.24021	4.5806	5.96413	4.77942	5.46714	5.04918	4.77671	3.87352	3.3946	4.74271	6.8362	3.41694	3.66843	8.26541	5.04434	8.28533	5.69787
GSM2236079	0.386301	0	7.07266	4.06476	7.49279	6.37193	4.17631	6.11377	5.05857	5.46252	4.52048	5.411	6.30844	6.43265	5.3173	4.41922	4.57417	5.72436	4.21544	3.36152	5.65582	7.80753	7.5686	5.44993	4.67163	5.44112	9.22257	3.96403	4.68933	4.8885	5.71804	5.39591	4.90454	5.27982	6.50018	4.96668	5.63688	4.52537	4.41193	3.50598	3.4567	5.97617	8.06256	4.02775	4.49956	5.43514	4.31218	5.77333	5.13525
GSM2236080	0.0383562	1	8.47954	5.22884	9.55219	7.58802	5.68401	6.76433	6.02263	5.81344	6.18381	6.00485	7.22331	8.10744	7.72087	5.1622	4.89319	5.31289	5.66003	4.39028	5.7693	9.02481	7.89096	6.02255	6.41606	7.30731	10.8494	5.98975	4.76811	5.45123	6.04902	6.0145	5.29037	5.20711	8.92193	8.53915	6.31105	6.24379	4.1561	4.10905	3.75237	6.72349	9.44657	4.09337	5.07225	9.36398	5.11987	6.05554	6.24822
GSM2236082	0.358904	0	7.89605	5.48591	9.4934	7.52647	5.83571	7.86664	6.67269	7.22506	7.37327	6.21633	6.73367	7.33999	6.85949	5.2859	4.11484	7.36387	5.38874	5.20374	6.43977	7.88674	8.38709	6.88269	4.61395	6.61037	11.2175	6.5288	4.20338	5.41738	7.60707	6.33409	4.17361	5.24988	7.61837	7.6497	6.72965	6.39076	5.61943	3.67727	4.05068	6.10048	8.88979	5.14825	4.30621	9.71632	5.26345	6.6295	7.14382
GSM2236083	0.0191781	1	7.9988	5.89855	9.15537	7.05068	5.01791	8.2518	6.42052	7.72201	6.81664	5.96506	6.01519	7.35698	6.08077	5.35216	4.2714	6.34185	5.15636	4.73239	6.40566	7.13215	7.59874	7.40674	5.08494	6.80601	10.2051	6.17061	4.10371	4.36177	8.21527	6.1418	3.70619	4.56968	7.36405	6.69263	7.05652	5.73822	6.89846	3.95438	3.86927	6.08526	8.35816	7.41134	3.56384	9.16073	4.62028	5.55704	7.54993
GSM2236084	0.350685	0	8.55179	4.76958	8.63855	6.75268	5.27209	7.21049	5.09588	5.58038	4.9252	6.8659	6.19613	6.79251	6.21048	4.86306	4.84604	6.04493	5.34559	4.99827	5.76131	7.42828	8.52557	6.66778	4.80004	7.07793	10.7135	5.07263	5.51604	6.00617	5.64258	6.3337	4.34323	5.10612	6.10476	7.86996	6.56698	5.30083	4.52816	4.29674	3.5178	5.97367	9.19909	4.05707	4.33191	6.90952	4.695	6.21872	5.93272
GSM2236085	0.416438	0	8.27988	4.93275	8.30065	6.20699	5.20291	7.12231	5.57444	6.61858	5.40135	5.72584	6.35343	6.63122	6.13285	4.1237	4.27716	6.74985	5.37275	4.35938	5.32333	7.67673	7.04245	6.46614	5.55173	7.02541	11.609	5.73747	4.68965	6.04721	6.07743	6.30525	4.64939	5.0758	6.58838	6.87319	6.36527	5.66947	4.2206	4.63473	3.57756	5.61555	8.62958	3.93364	3.74344	9.78251	4.92112	6.7431	5.5232
GSM2236086	0.408219	0	9.09775	4.95535	8.88088	7.67943	4.85003	8.02731	6.3375	5.87571	5.51136	7.37043	7.07987	7.00646	7.0994	4.80023	5.85529	6.72898	5.7592	3.92689	7.07091	8.80392	8.41562	8.44255	5.86786	7.05557	11.6704	4.94678	6.32428	5.93448	6.93177	6.62758	5.63189	6.97784	7.29797	7.21209	6.13453	5.34056	4.99245	4.48013	3.5214	6.82602	9.55066	4.14955	4.21329	7.90501	4.9649	6.67323	4.8514
GSM2236087	0.424658	0	7.87488	4.99133	9.18415	7.09468	5.38569	7.67919	5.72977	6.09792	5.07766	5.85788	6.94691	7.25982	7.09122	4.66162	5.2077	5.0162	5.51096	4.10874	5.92508	8.5086	8.87725	6.35961	5.19315	6.48074	11.2655	5.1664	4.27668	4.75434	5.78922	6.01222	4.69038	4.98792	7.00834	6.19013	6.26435	6.25416	3.62867	4.26396	3.53723	5.88415	9.47886	3.83597	5.0143	8.51738	5.23953	6.29334	6.78596
GSM2236088	0.0931507	1	8.9336	5.57713	9.88174	7.35346	6.4988	7.77043	6.26297	7.17959	5.88381	7.13976	7.13977	7.60277	7.18676	5.25977	4.29038	5.73841	5.98393	4.47074	6.89644	8.17652	7.93749	7.06056	6.38288	7.33383	11.5807	6.19405	6.09008	7.03977	6.11428	6.61297	5.70045	6.22906	7.66105	8.18374	6.19115	6.43942	4.54657	4.80508	3.70454	6.08859	9.95188	3.98355	3.88499	9.07438	5.19096	6.70695	4.6168
GSM2236089	0.394521	0	9.2068	5.19815	9.02429	6.7027	5.62411	7.74278	6.20815	7.21664	5.16474	6.02912	6.83643	7.292	6.39457	4.90998	4.57639	6.65671	5.55592	4.43675	5.67582	7.94901	7.56461	7.25115	6.05019	7.53621	11.9498	6.26963	5.43837	6.33239	6.53597	7.24459	4.63697	5.63848	6.5968	7.239	6.77299	5.93002	4.56508	4.88019	3.63917	5.87671	9.15858	4.15372	3.43057	10.3151	4.98278	6.84884	5.77379
GSM2236090	0.0849315	1	8.96466	6.35636	10.2644	7.21053	6.61571	8.66928	7.37372	8.09594	7.0604	6.96965	7.51619	7.77405	7.66865	5.56754	5.48927	6.84668	6.26676	4.93325	5.91701	9.07985	8.49186	6.58297	6.52633	7.61279	12.305	6.80212	5.01904	6.78333	6.78283	7.27491	4.4329	6.27905	7.37833	8.18632	7.02409	6.65922	5.64755	5.12961	4.24566	6.24958	9.77741	4.40029	4.2902	10.9556	6.05657	7.65392	7.07521
GSM2236091	0.336986	1	9.19317	5.61726	9.67196	7.21698	6.23481	8.28476	6.83108	7.68573	6.07032	6.37671	7.24861	7.42043	7.12704	5.0958	4.77285	6.76855	6.00418	5.04307	6.25004	8.37814	8.27473	6.87636	6.10894	7.09919	12.0706	6.74396	5.32676	6.21802	6.25088	6.98361	4.80909	5.35911	7.76221	7.93768	6.9783	6.58978	5.22863	5.07796	3.77639	5.83585	9.12522	3.80186	3.99144	11.0994	4.77195	7.69917	5.59111
GSM2236092	0.408219	0	8.99257	5.52727	9.32635	7.29136	5.89902	8.18265	6.73101	7.66458	5.37371	6.0262	6.74171	7.70709	6.8495	4.85622	4.87272	6.69844	6.15972	4.72957	6.02396	8.10474	8.20721	6.79707	6.10589	6.81211	12.0978	6.6068	5.56393	6.38887	6.49628	7.09328	4.52603	5.55631	6.95123	7.65315	6.76367	6.42634	4.51689	5.34063	3.44726	5.53857	8.95779	4.30656	4.59075	10.8476	5.01774	7.47759	6.21391
GSM2236093	0.413699	0	8.88391	5.28881	9.32389	6.56225	5.50118	7.85893	6.49304	7.25473	5.8759	6.1019	6.63119	7.05886	6.69569	4.72049	4.85697	6.43029	5.69528	4.43812	5.72868	8.28748	7.87924	6.82532	5.43548	6.7531	11.9498	6.54439	4.54385	6.56797	6.33089	6.34268	4.99655	5.48272	7.2227	7.86017	6.55205	6.4531	4.48227	4.96485	3.57495	5.63697	8.92762	4.46788	4.23009	10.7068	5.42153	7.47036	5.86406
GSM2236094	0.10137	1	8.52145	5.7152	9.33383	7.10222	5.52628	7.91037	6.4569	7.44877	6.35314	6.2146	6.94535	7.34948	6.81	5.09804	4.33897	6.17384	5.90105	4.52301	5.82009	8.30734	7.95992	6.8513	6.12465	6.41249	11.8655	6.71704	5.73493	6.30449	6.35675	6.18293	4.49274	5.44182	7.19142	7.67466	6.56291	6.64228	4.49437	4.41255	3.61158	5.66046	9.08696	3.85889	4.15186	10.9502	5.16775	7.95073	5.71349
GSM2236095	0.410959	0	9.37466	5.62467	10.5629	7.52379	6.0386	8.33114	7.34807	7.90482	7.0692	7.11936	8.00832	7.60461	7.53499	4.61803	5.11893	7.05696	6.38987	5.1939	6.31576	8.85121	8.95883	6.95014	6.51957	6.93969	12.415	8.07994	6.49308	6.8609	6.69399	6.52144	5.76713	6.05696	7.66035	8.68788	6.34261	7.17966	5.00948	4.9294	3.7832	6.19776	9.25414	4.97017	4.46703	11.5277	5.80958	8.42665	6.35064
GSM949009	4.20548	0	7.86942	3.83678	8.79889	7.49783	5.94407	5.59981	5.83147	5.27813	4.51052	7.10767	7.09401	5.84536	6.76837	4.52547	5.29224	6.06524	5.01337	4.09387	6.09335	8.78726	8.89956	6.38124	6.00848	6.40111	10.5954	3.68227	4.89362	4.92087	5.85097	5.02373	5.2775	6.55315	5.78423	6.09991	5.85493	6.2134	3.77312	3.77791	3.42247	6.27593	8.96967	3.68394	4.64356	6.20374	4.87255	8.24761	6.12182
GSM949010	5.32877	0	7.21829	3.69103	7.7999	5.7186	4.16256	6.19542	5.05479	5.11329	5.54757	6.41391	6.08642	6.87983	5.25191	4.68318	3.4595	5.62982	4.73884	2.44572	5.54324	6.74576	6.6555	5.16396	3.57126	6.12886	9.76473	4.65143	4.89666	4.28735	5.52418	5.42912	3.56597	4.24536	5.87464	5.79704	5.61601	5.59571	4.08846	3.08034	3.04794	6.20789	6.95203	3.7365	2.84219	6.88592	4.22836	5.16443	5.38897
GSM949011	4.7863	0	12.9461	5.62275	10.6901	9.03738	6.60401	8.33736	8.6516	8.134	8.7368	8.80796	9.10861	8.84913	8.06507	5.36305	7.5682	8.9161	7.56383	6.8391	8.15321	10.869	10.0776	8.25262	7.57286	7.27224	12.3542	8.08588	8.5343	11.3328	5.75824	6.13243	7.14081	6.87698	7.32834	9.61498	6.61749	8.00502	5.82112	4.7934	4.58954	8.21314	9.63346	5.27952	5.73707	12.4413	7.97185	9.99124	7.86164
GSM949012	4.83014	0	8.6432	3.8518	7.45736	6.75099	3.53233	7.06245	6.21531	5.25197	5.33195	6.41766	7.25937	7.19596	7.4674	4.87118	4.83332	5.30801	5.67667	3.5409	5.67647	9.07693	8.48521	6.74254	5.8368	6.30187	10.9238	5.29259	5.28862	7.25024	6.70979	5.56013	5.18329	5.17997	6.34429	5.25727	5.25198	5.65045	4.60763	3.70037	3.63598	6.90437	9.40606	3.47435	4.52232	8.34101	6.08521	6.16607	3.8938
GSM949013	4.36438	0	10.1844	4.29357	8.69166	6.46904	4.89959	8.93043	4.92003	5.54023	5.28166	7.07463	6.40715	7.22026	5.99587	4.69164	4.53949	6.66535	5.66447	6.50681	5.79341	8.35304	8.30069	6.26122	4.34909	6.38852	8.83965	4.69716	5.37519	5.31616	5.18744	5.74164	4.75309	6.42836	6.3781	6.9033	6.25666	4.43671	3.46515	3.85733	3.93918	5.92558	9.00046	3.49476	4.78829	5.69995	4.81671	6.42137	4.41991
GSM949014	2.0137	1	9.3955	5.40041	8.13915	7.5585	5.55459	8.5424	6.30774	7.40649	7.08767	6.62812	6.76588	6.5871	6.08163	4.93293	5.07934	6.47921	5.44894	4.72111	6.37756	7.41241	7.36105	7.89142	6.56712	7.15248	10.5565	5.74939	4.92478	6.30426	5.71271	6.31865	5.16088	4.60811	6.4993	7.11916	7.06775	5.35515	5.97724	4.23875	4.09145	5.91748	7.75749	5.84446	4.67628	8.50672	5.16633	7.16187	7.83045
GSM949015	2.7589	1	10.516	6.36142	10.8545	8.90983	6.72379	9.43742	6.89863	7.90399	8.40874	7.43869	7.84902	9.56754	7.58172	6.97263	5.21949	8.81857	7.88331	8.72775	7.90573	8.98921	8.90985	9.15831	6.46276	9.85969	12.5584	6.21177	6.24584	8.42384	5.34885	8.50084	6.52324	7.32131	9.63162	9.10497	8.39575	5.93086	6.2079	5.97446	4.97176	5.7587	11.3563	5.67983	5.99602	10.4302	6.76532	7.75814	8.38176
GSM949016	1.8411	1	8.03486	5.14211	9.30074	6.35607	5.90915	8.30712	5.52638	7.48901	7.51648	6.40709	5.62218	7.29173	7.72893	5.06238	4.25124	6.67158	6.30358	4.51276	5.88598	8.96272	7.01197	6.574	6.86762	6.83559	11.2735	6.08312	4.71163	5.41924	7.10614	5.90973	5.76707	5.43805	7.73606	7.98899	6.12782	5.57578	5.1156	4.36283	3.90925	5.72291	8.68807	3.96058	4.83045	9.415	4.94933	8.33089	6.75942
GSM949017	1.11781	1	10.3961	5.43513	9.76258	8.17003	5.84373	7.98094	7.50112	6.64571	6.96107	7.06657	8.32732	8.36192	7.4252	4.80675	5.96428	7.94781	6.52215	4.66325	7.25992	9.26913	8.41167	8.27684	6.81526	7.34564	11.3253	5.83828	7.92928	7.84152	5.37295	6.04604	5.92674	6.49753	7.7015	7.48701	6.77168	6.24095	5.14176	5.00533	3.6681	8.11707	9.55226	3.92305	4.81093	8.84968	6.26584	7.29598	6.37627
GSM949018	0.30137	1	11.5964	5.54725	9.24135	7.90173	6.02512	8.72428	6.53116	7.83419	7.55658	7.52945	7.44465	8.48055	7.08982	5.18483	5.39217	8.2071	6.47203	7.14072	6.85993	8.36908	8.00597	7.74388	7.06646	7.69544	10.9129	6.66579	5.8767	6.87346	5.47924	6.47679	5.36642	6.04025	7.55513	7.53357	6.58746	6.79383	6.62963	5.18351	4.2892	7.90671	9.35242	5.59334	4.84441	9.74597	6.14466	6.99953	7.63321
GSM949019	1.06301	1	8.85589	4.703	7.7319	6.25914	4.92307	6.59643	5.59089	6.25638	6.39744	6.08977	6.06347	6.8202	6.0056	4.7393	4.13601	5.57953	4.76319	3.25909	5.99574	6.50225	6.11034	5.64654	5.53852	6.46451	9.85815	5.63018	5.08878	4.60896	5.44175	5.28014	3.66712	4.56715	5.95388	6.19487	6.40238	6.16145	4.82493	4.25619	3.48403	6.62713	7.87208	3.9911	4.06385	8.19096	4.42786	5.80053	6.38992
GSM949020	1.07671	1	8.8011	4.23414	5.54472	5.38799	3.89171	8.1353	5.03342	4.9377	4.65031	5.87486	5.52521	7.61865	7.15335	4.94342	4.53769	5.45347	5.25845	3.65722	4.03684	8.8572	5.02023	5.37905	4.64336	5.78984	9.8221	5.04815	4.4162	4.55204	6.43663	5.39618	4.85534	5.04918	7.49342	5.43598	5.66455	5.46246	3.50438	3.92397	3.60677	4.93596	7.32542	3.30081	5.29176	6.5868	4.08049	4.90186	6.28079
GSM949021	1.42192	1	10.1663	5.66493	9.29355	7.33956	5.54419	8.59854	6.07216	8.20393	10.3956	7.96411	6.47041	8.53658	9.83505	5.58497	5.70211	8.86232	6.86835	7.18776	7.06321	7.64338	8.72645	7.91227	7.02685	7.08019	11.099	6.45981	4.55712	8.57607	6.00002	6.86421	5.72145	6.01978	8.51795	8.07009	7.1943	6.09376	6.80282	5.16288	3.97329	5.55403	9.64459	5.83948	5.12366	9.71733	5.81029	7.19328	8.18317
GSM949022	0.358904	1	9.60189	5.78706	11.6367	8.24804	7.831	9.66748	7.75382	8.11201	8.21643	9.07146	7.01593	7.59651	8.38905	5.6845	7.48161	7.27501	7.21682	7.59336	7.75968	9.63096	9.65524	8.14515	8.39082	7.83205	11.7892	7.01468	7.23512	7.35276	6.38725	7.1339	7.43684	6.48223	8.38124	9.10568	7.13808	6.36982	5.58357	5.77222	4.98867	7.20776	10.1715	5.42683	5.92093	11.8553	6.42279	8.75495	7.58965
GSM949023	0.350685	1	6.19025	3.3262	7.3716	5.95976	4.96999	7.76927	4.64419	5.44912	5.21882	6.15801	6.56038	6.39595	5.54284	5.6394	4.10489	6.07165	4.7048	3.37496	5.98156	7.95034	6.98217	4.8331	4.74819	6.43112	10.7575	4.37723	4.83647	3.79151	5.55242	6.01119	3.94807	3.95402	6.33489	9.57604	5.99309	4.95867	4.58638	3.37915	3.63707	6.16021	7.62718	3.17078	3.97658	7.53047	4.36183	5.78297	5.35246
[truncated: 659 more columns]
