# Supplementary material for: A Multi-Omics Study on the Effect of Helicobacter Pylori-Related Genes in the Tumor Immunity on Stomach Adenocarcinoma
Source: Front Cell Infect Microbiol. 2022 May 10;12:880636. doi: 10.3389/fcimb.2022.880636 (PMC9127319; doi:10.3389/fcimb.2022.880636)
Supplement: Supplementary file 2 [file DataSheet_2.zip › Supplement Table/Table S4. Two completely different gene clusters were identified by NMF analysis of 706 different expressed genes.xlsx]

## Sheet: geneCluster
ID	geneCluster
GSE84437_GSM2235556	A
GSE84437_GSM2235557	A
GSE84437_GSM2235558	B
GSE84437_GSM2235559	A
GSE84437_GSM2235560	B
GSE84437_GSM2235561	B
GSE84437_GSM2235562	A
GSE84437_GSM2235563	B
GSE84437_GSM2235564	A
GSE84437_GSM2235565	B
GSE84437_GSM2235566	B
GSE84437_GSM2235567	B
GSE84437_GSM2235568	A
GSE84437_GSM2235569	A
GSE84437_GSM2235570	A
GSE84437_GSM2235571	A
GSE84437_GSM2235572	B
GSE84437_GSM2235573	B
GSE84437_GSM2235574	A
GSE84437_GSM2235575	A
GSE84437_GSM2235576	A
GSE84437_GSM2235577	B
GSE84437_GSM2235578	A
GSE84437_GSM2235579	A
GSE84437_GSM2235580	B
GSE84437_GSM2235582	B
GSE84437_GSM2235584	B
GSE84437_GSM2235585	A
GSE84437_GSM2235586	B
GSE84437_GSM2235587	B
GSE84437_GSM2235588	B
GSE84437_GSM2235589	A
GSE84437_GSM2235593	A
GSE84437_GSM2235595	B
GSE84437_GSM2235596	B
GSE84437_GSM2235597	A
GSE84437_GSM2235598	B
GSE84437_GSM2235599	B
GSE84437_GSM2235600	A
GSE84437_GSM2235601	B
GSE84437_GSM2235602	B
GSE84437_GSM2235603	A
GSE84437_GSM2235604	A
GSE84437_GSM2235605	B
GSE84437_GSM2235606	B
GSE84437_GSM2235607	B
GSE84437_GSM2235608	A
GSE84437_GSM2235609	B
GSE84437_GSM2235610	B
GSE84437_GSM2235611	B
GSE84437_GSM2235612	B
GSE84437_GSM2235613	A
GSE84437_GSM2235614	A
GSE84437_GSM2235615	B
GSE84437_GSM2235616	A
GSE84437_GSM2235617	A
GSE84437_GSM2235618	A
GSE84437_GSM2235619	B
GSE84437_GSM2235620	A
GSE84437_GSM2235621	A
GSE84437_GSM2235622	B
GSE84437_GSM2235623	A
GSE84437_GSM2235624	A
GSE84437_GSM2235625	B
GSE84437_GSM2235626	B
GSE84437_GSM2235627	A
GSE84437_GSM2235628	A
GSE84437_GSM2235629	B
GSE84437_GSM2235630	B
GSE84437_GSM2235631	B
GSE84437_GSM2235632	A
GSE84437_GSM2235633	B
GSE84437_GSM2235634	B
GSE84437_GSM2235635	A
GSE84437_GSM2235636	B
GSE84437_GSM2235637	A
GSE84437_GSM2235695	A
GSE84437_GSM2235696	A
GSE84437_GSM2235697	A
GSE84437_GSM2235698	A
GSE84437_GSM2235699	A
GSE84437_GSM2235700	B
GSE84437_GSM2235701	A
GSE84437_GSM2235702	B
GSE84437_GSM2235703	B
GSE84437_GSM2235704	B
GSE84437_GSM2235705	B
GSE84437_GSM2235706	A
GSE84437_GSM2235707	A
GSE84437_GSM2235708	A
GSE84437_GSM2235709	A
GSE84437_GSM2235710	B
GSE84437_GSM2235711	A
GSE84437_GSM2235712	A
GSE84437_GSM2235713	B
GSE84437_GSM2235714	A
GSE84437_GSM2235715	A
GSE84437_GSM2235716	B
GSE84437_GSM2235717	B
GSE84437_GSM2235718	B
GSE84437_GSM2235719	A
GSE84437_GSM2235720	A
GSE84437_GSM2235721	A
GSE84437_GSM2235722	A
GSE84437_GSM2235723	A
GSE84437_GSM2235724	B
GSE84437_GSM2235725	A
GSE84437_GSM2235726	B
GSE84437_GSM2235727	A
GSE84437_GSM2235728	B
GSE84437_GSM2235729	B
GSE84437_GSM2235730	A
GSE84437_GSM2235731	A
GSE84437_GSM2235732	A
GSE84437_GSM2235733	A
GSE84437_GSM2235734	A
GSE84437_GSM2235735	A
GSE84437_GSM2235736	A
GSE84437_GSM2235737	A
GSE84437_GSM2235738	A
GSE84437_GSM2235739	A
GSE84437_GSM2235740	A
GSE84437_GSM2235741	A
GSE84437_GSM2235742	A
GSE84437_GSM2235743	A
GSE84437_GSM2235744	A
GSE84437_GSM2235745	B
GSE84437_GSM2235746	B
GSE84437_GSM2235747	B
GSE84437_GSM2235748	B
GSE84437_GSM2235749	A
GSE84437_GSM2235750	A
GSE84437_GSM2235751	A
GSE84437_GSM2235752	A
GSE84437_GSM2235753	B
GSE84437_GSM2235754	A
GSE84437_GSM2235755	B
GSE84437_GSM2235756	A
GSE84437_GSM2235757	A
GSE84437_GSM2235758	B
GSE84437_GSM2235759	B
GSE84437_GSM2235760	B
GSE84437_GSM2235761	B
GSE84437_GSM2235762	A
GSE84437_GSM2235763	B
GSE84437_GSM2235764	A
GSE84437_GSM2235765	A
GSE84437_GSM2235766	A
GSE84437_GSM2235767	B
GSE84437_GSM2235768	A
GSE84437_GSM2235769	A
GSE84437_GSM2235770	B
GSE84437_GSM2235771	B
GSE84437_GSM2235772	B
GSE84437_GSM2235773	B
GSE84437_GSM2235774	B
GSE84437_GSM2235775	B
GSE84437_GSM2235776	B
GSE84437_GSM2235777	B
GSE84437_GSM2235778	A
GSE84437_GSM2235779	A
GSE84437_GSM2235780	A
GSE84437_GSM2235781	A
GSE84437_GSM2235782	A
GSE84437_GSM2235783	B
GSE84437_GSM2235784	A
GSE84437_GSM2235785	A
GSE84437_GSM2235786	B
GSE84437_GSM2235787	B
GSE84437_GSM2235788	A
GSE84437_GSM2235789	B
GSE84437_GSM2235790	A
GSE84437_GSM2235791	B
GSE84437_GSM2235792	B
GSE84437_GSM2235793	B
GSE84437_GSM2235794	A
GSE84437_GSM2235795	A
GSE84437_GSM2235796	B
GSE84437_GSM2235797	A
GSE84437_GSM2235798	A
GSE84437_GSM2235799	A
GSE84437_GSM2235800	B
GSE84437_GSM2235801	B
GSE84437_GSM2235802	A
GSE84437_GSM2235803	A
GSE84437_GSM2235804	B
GSE84437_GSM2235805	B
GSE84437_GSM2235806	A
GSE84437_GSM2235807	B
GSE84437_GSM2235808	B
GSE84437_GSM2235809	B
GSE84437_GSM2235810	A
GSE84437_GSM2235811	B
GSE84437_GSM2235812	A
GSE84437_GSM2235813	A
GSE84437_GSM2235814	B
GSE84437_GSM2235815	A
GSE84437_GSM2235816	B
GSE84437_GSM2235817	A
GSE84437_GSM2235818	A
GSE84437_GSM2235819	A
GSE84437_GSM2235820	B
GSE84437_GSM2235821	A
GSE84437_GSM2235822	A
GSE84437_GSM2235823	B
GSE84437_GSM2235824	B
GSE84437_GSM2235825	B
GSE84437_GSM2235826	A
GSE84437_GSM2235827	B
GSE84437_GSM2235828	A
GSE84437_GSM2235829	A
GSE84437_GSM2235830	A
GSE84437_GSM2235831	A
GSE84437_GSM2235837	A
GSE84437_GSM2235838	B
GSE84437_GSM2235839	B
GSE84437_GSM2235840	A
GSE84437_GSM2235841	A
GSE84437_GSM2235842	B
GSE84437_GSM2235843	B
GSE84437_GSM2235844	A
GSE84437_GSM2235845	B
GSE84437_GSM2235846	A
GSE84437_GSM2235847	B
GSE84437_GSM2235848	B
GSE84437_GSM2235849	A
GSE84437_GSM2235850	B
GSE84437_GSM2235851	A
GSE84437_GSM2235852	B
GSE84437_GSM2235853	A
GSE84437_GSM2235854	A
GSE84437_GSM2235855	A
GSE84437_GSM2235862	A
GSE84437_GSM2235863	B
GSE84437_GSM2235864	B
GSE84437_GSM2235865	A
GSE84437_GSM2235866	A
GSE84437_GSM2235867	B
GSE84437_GSM2235878	A
GSE84437_GSM2235879	B
GSE84437_GSM2235880	B
GSE84437_GSM2235881	B
GSE84437_GSM2235882	B
GSE84437_GSM2235883	B
GSE84437_GSM2235884	B
GSE84437_GSM2235885	A
GSE84437_GSM2235886	A
GSE84437_GSM2235887	A
GSE84437_GSM2235888	B
GSE84437_GSM2235889	A
GSE84437_GSM2235899	A
GSE84437_GSM2235900	A
GSE84437_GSM2235901	A
GSE84437_GSM2235902	B
GSE84437_GSM2235903	A
GSE84437_GSM2235904	B
GSE84437_GSM2235905	B
GSE84437_GSM2235906	A
GSE84437_GSM2235907	A
GSE84437_GSM2235908	B
GSE84437_GSM2235909	A
GSE84437_GSM2235910	A
GSE84437_GSM2235921	A
GSE84437_GSM2235922	A
GSE84437_GSM2235923	A
GSE84437_GSM2235924	B
GSE84437_GSM2235925	A
GSE84437_GSM2235926	A
GSE84437_GSM2235927	A
GSE84437_GSM2235928	A
GSE84437_GSM2235929	B
GSE84437_GSM2235930	B
GSE84437_GSM2235931	A
GSE84437_GSM2235932	A
GSE84437_GSM2235933	B
GSE84437_GSM2235934	A
GSE84437_GSM2235935	B
GSE84437_GSM2235936	A
GSE84437_GSM2235937	A
GSE84437_GSM2235938	A
GSE84437_GSM2235939	B
GSE84437_GSM2235940	B
GSE84437_GSM2235941	A
GSE84437_GSM2235942	A
GSE84437_GSM2235943	A
GSE84437_GSM2235944	B
GSE84437_GSM2235945	A
GSE84437_GSM2235946	A
GSE84437_GSM2235947	A
GSE84437_GSM2235948	B
GSE84437_GSM2235949	A
GSE84437_GSM2235950	B
GSE84437_GSM2235951	B
GSE84437_GSM2235952	A
GSE84437_GSM2235953	B
GSE84437_GSM2235954	A
GSE84437_GSM2235955	B
GSE84437_GSM2235956	A
GSE84437_GSM2235957	A
GSE84437_GSM2235958	B
GSE84437_GSM2235959	A
GSE84437_GSM2235960	A
GSE84437_GSM2235961	B
GSE84437_GSM2235962	A
GSE84437_GSM2235963	A
GSE84437_GSM2235964	A
GSE84437_GSM2235965	A
GSE84437_GSM2235966	B
GSE84437_GSM2235967	A
GSE84437_GSM2235968	B
GSE84437_GSM2235969	A
GSE84437_GSM2235970	A
GSE84437_GSM2235971	A
GSE84437_GSM2235972	A
GSE84437_GSM2235973	A
GSE84437_GSM2235974	A
GSE84437_GSM2235975	A
GSE84437_GSM2235976	A
GSE84437_GSM2235977	B
GSE84437_GSM2235978	A
GSE84437_GSM2235979	A
GSE84437_GSM2235980	A
GSE84437_GSM2235981	A
GSE84437_GSM2235982	A
GSE84437_GSM2235983	B
GSE84437_GSM2235984	A
GSE84437_GSM2235985	A
GSE84437_GSM2235986	B
GSE84437_GSM2235987	A
GSE84437_GSM2235988	B
GSE84437_GSM2235991	B
GSE84437_GSM2235992	A
GSE84437_GSM2235993	B
GSE84437_GSM2235994	B
GSE84437_GSM2235995	A
GSE84437_GSM2235996	A
GSE84437_GSM2235997	A
GSE84437_GSM2235998	A
GSE84437_GSM2235999	A
GSE84437_GSM2236000	A
GSE84437_GSM2236001	A
GSE84437_GSM2236002	A
GSE84437_GSM2236003	B
GSE84437_GSM2236004	A
GSE84437_GSM2236005	A
GSE84437_GSM2236006	B
GSE84437_GSM2236007	A
GSE84437_GSM2236008	B
GSE84437_GSM2236009	B
GSE84437_GSM2236010	B
GSE84437_GSM2236011	B
GSE84437_GSM2236012	A
GSE84437_GSM2236013	A
GSE84437_GSM2236014	A
GSE84437_GSM2236015	B
GSE84437_GSM2236016	A
GSE84437_GSM2236017	B
GSE84437_GSM2236018	A
GSE84437_GSM2236019	A
GSE84437_GSM2236020	A
GSE84437_GSM2236021	B
GSE84437_GSM2236022	A
GSE84437_GSM2236023	A
GSE84437_GSM2236024	A
GSE84437_GSM2236025	B
GSE84437_GSM2236026	B
GSE84437_GSM2236027	B
GSE84437_GSM2236028	A
GSE84437_GSM2236029	A
GSE84437_GSM2236030	A
GSE84437_GSM2236031	B
GSE84437_GSM2236032	A
GSE84437_GSM2236033	B
GSE84437_GSM2236034	A
GSE84437_GSM2236036	A
GSE84437_GSM2236037	B
GSE84437_GSM2236038	A
GSE84437_GSM2236039	A
GSE84437_GSM2236040	A
GSE84437_GSM2236041	B
GSE84437_GSM2236042	A
GSE84437_GSM2236043	A
GSE84437_GSM2236044	A
GSE84437_GSM2236045	A
GSE84437_GSM2236046	A
GSE84437_GSM2236047	B
GSE84437_GSM2236048	A
GSE84437_GSM2236049	B
GSE84437_GSM2236050	A
GSE84437_GSM2236051	B
GSE84437_GSM2236052	A
GSE84437_GSM2236053	B
GSE84437_GSM2236054	B
GSE84437_GSM2236055	B
GSE84437_GSM2236056	B
GSE84437_GSM2236057	B
GSE84437_GSM2236058	B
GSE84437_GSM2236059	A
GSE84437_GSM2236060	B
GSE84437_GSM2236061	A
GSE84437_GSM2236062	A
GSE84437_GSM2236063	A
GSE84437_GSM2236064	A
GSE84437_GSM2236065	B
GSE84437_GSM2236066	B
GSE84437_GSM2236067	B
GSE84437_GSM2236068	B
GSE84437_GSM2236069	A
GSE84437_GSM2236070	A
GSE84437_GSM2236071	A
GSE84437_GSM2236072	A
GSE84437_GSM2236073	B
GSE84437_GSM2236074	A
GSE84437_GSM2236075	B
GSE84437_GSM2236076	A
GSE84437_GSM2236077	A
GSE84437_GSM2236078	A
GSE84437_GSM2236079	A
GSE84437_GSM2236080	A
GSE84437_GSM2236082	B
GSE84437_GSM2236083	B
GSE84437_GSM2236084	A
GSE84437_GSM2236085	A
GSE84437_GSM2236086	A
GSE84437_GSM2236087	A
GSE84437_GSM2236088	A
GSE84437_GSM2236089	A
GSE84437_GSM2236090	B
GSE84437_GSM2236091	A
GSE84437_GSM2236092	A
GSE84437_GSM2236093	A
GSE84437_GSM2236094	A
GSE84437_GSM2236095	B
GSE38749_GSM949009	A
GSE38749_GSM949010	A
GSE38749_GSM949011	B
GSE38749_GSM949012	A
GSE38749_GSM949013	A
GSE38749_GSM949014	B
GSE38749_GSM949015	B
GSE38749_GSM949016	B
GSE38749_GSM949017	B
GSE38749_GSM949018	B
GSE38749_GSM949019	A
GSE38749_GSM949020	A
GSE38749_GSM949021	B
GSE38749_GSM949022	B
GSE38749_GSM949023	A
TCGA_TCGA-3M-AB46	A
TCGA_TCGA-B7-5818	A
TCGA_TCGA-B7-A5TI	A
TCGA_TCGA-B7-A5TJ	B
TCGA_TCGA-B7-A5TK	B
TCGA_TCGA-B7-A5TN	A
TCGA_TCGA-BR-4187	B
TCGA_TCGA-BR-4191	A
TCGA_TCGA-BR-4201	B
TCGA_TCGA-BR-4253	A
TCGA_TCGA-BR-4256	B
TCGA_TCGA-BR-4257	A
TCGA_TCGA-BR-4267	A
TCGA_TCGA-BR-4279	B
TCGA_TCGA-BR-4280	A
TCGA_TCGA-BR-6452	A
TCGA_TCGA-BR-6453	B
TCGA_TCGA-BR-6455	B
TCGA_TCGA-BR-6456	B
TCGA_TCGA-BR-6457	B
TCGA_TCGA-BR-6458	A
TCGA_TCGA-BR-6563	B
TCGA_TCGA-BR-6564	B
TCGA_TCGA-BR-6565	B
TCGA_TCGA-BR-6566	A
TCGA_TCGA-BR-6705	B
TCGA_TCGA-BR-6707	A
TCGA_TCGA-BR-6709	A
TCGA_TCGA-BR-6710	B
TCGA_TCGA-BR-6801	B
TCGA_TCGA-BR-6802	A
TCGA_TCGA-BR-6803	B
TCGA_TCGA-BR-6852	A
TCGA_TCGA-BR-7196	B
TCGA_TCGA-BR-7197	B
TCGA_TCGA-BR-7704	A
TCGA_TCGA-BR-7707	A
TCGA_TCGA-BR-7715	B
TCGA_TCGA-BR-7716	A
TCGA_TCGA-BR-7717	B
TCGA_TCGA-BR-7722	B
TCGA_TCGA-BR-7723	A
TCGA_TCGA-BR-7851	B
TCGA_TCGA-BR-7901	B
TCGA_TCGA-BR-7957	B
TCGA_TCGA-BR-7958	A
TCGA_TCGA-BR-7959	B
TCGA_TCGA-BR-8058	B
TCGA_TCGA-BR-8059	B
TCGA_TCGA-BR-8060	B
TCGA_TCGA-BR-8077	A
TCGA_TCGA-BR-8080	B
TCGA_TCGA-BR-8081	A
TCGA_TCGA-BR-8284	B
TCGA_TCGA-BR-8286	A
TCGA_TCGA-BR-8289	B
TCGA_TCGA-BR-8291	B
TCGA_TCGA-BR-8295	A
TCGA_TCGA-BR-8296	A
TCGA_TCGA-BR-8297	B
TCGA_TCGA-BR-8361	A
TCGA_TCGA-BR-8364	B
TCGA_TCGA-BR-8365	B
TCGA_TCGA-BR-8366	B
TCGA_TCGA-BR-8367	B
TCGA_TCGA-BR-8368	A
TCGA_TCGA-BR-8369	B
TCGA_TCGA-BR-8371	B
TCGA_TCGA-BR-8372	A
TCGA_TCGA-BR-8373	B
TCGA_TCGA-BR-8380	B
TCGA_TCGA-BR-8381	A
TCGA_TCGA-BR-8382	A
TCGA_TCGA-BR-8384	B
TCGA_TCGA-BR-8483	B
TCGA_TCGA-BR-8484	A
TCGA_TCGA-BR-8485	A
TCGA_TCGA-BR-8487	A
TCGA_TCGA-BR-8588	B
TCGA_TCGA-BR-8589	A
TCGA_TCGA-BR-8590	B
TCGA_TCGA-BR-8591	B
TCGA_TCGA-BR-8592	B
TCGA_TCGA-BR-8676	B
TCGA_TCGA-BR-8677	B
TCGA_TCGA-BR-8678	A
TCGA_TCGA-BR-8680	A
TCGA_TCGA-BR-8682	B
TCGA_TCGA-BR-8683	B
TCGA_TCGA-BR-8686	B
TCGA_TCGA-BR-8687	B
TCGA_TCGA-BR-8690	B
TCGA_TCGA-BR-A44T	B
TCGA_TCGA-BR-A44U	A
TCGA_TCGA-BR-A4CS	A
TCGA_TCGA-BR-A4IV	B
TCGA_TCGA-BR-A4J4	B
TCGA_TCGA-BR-A4J5	B
TCGA_TCGA-BR-A4J6	B
TCGA_TCGA-BR-A4J7	B
TCGA_TCGA-BR-A4J8	B
TCGA_TCGA-BR-A4J9	B
TCGA_TCGA-BR-A4PF	A
TCGA_TCGA-BR-A4QL	A
TCGA_TCGA-CD-5798	B
TCGA_TCGA-CD-5799	A
TCGA_TCGA-CD-5800	A
TCGA_TCGA-CD-5801	A
TCGA_TCGA-CD-5803	B
TCGA_TCGA-CD-5813	B
TCGA_TCGA-CD-8524	B
TCGA_TCGA-CD-8525	B
TCGA_TCGA-CD-8526	A
TCGA_TCGA-CD-8527	B
TCGA_TCGA-CD-8528	A
TCGA_TCGA-CD-8529	B
TCGA_TCGA-CD-8530	B
TCGA_TCGA-CD-8531	A
TCGA_TCGA-CD-8532	B
TCGA_TCGA-CD-8533	A
TCGA_TCGA-CD-8534	B
TCGA_TCGA-CD-8535	A
TCGA_TCGA-CD-A486	A
TCGA_TCGA-CD-A487	B
TCGA_TCGA-CD-A489	B
TCGA_TCGA-CD-A48A	B
TCGA_TCGA-CD-A48C	A
TCGA_TCGA-CD-A4MG	A
TCGA_TCGA-CD-A4MH	A
TCGA_TCGA-CG-4301	A
TCGA_TCGA-CG-4305	A
TCGA_TCGA-CG-4306	A
TCGA_TCGA-CG-4436	A
TCGA_TCGA-CG-4437	A
TCGA_TCGA-CG-4438	B
TCGA_TCGA-CG-4440	A
TCGA_TCGA-CG-4441	A
TCGA_TCGA-CG-4443	A
TCGA_TCGA-CG-4444	A
TCGA_TCGA-CG-4460	B
TCGA_TCGA-CG-4465	A
TCGA_TCGA-CG-4466	A
TCGA_TCGA-CG-4469	A
TCGA_TCGA-CG-4475	B
TCGA_TCGA-CG-4477	A
TCGA_TCGA-CG-5717	B
TCGA_TCGA-CG-5718	A
TCGA_TCGA-CG-5719	B
TCGA_TCGA-CG-5720	A
TCGA_TCGA-CG-5721	B
TCGA_TCGA-CG-5722	A
TCGA_TCGA-CG-5723	B
TCGA_TCGA-CG-5724	A
TCGA_TCGA-CG-5725	A
TCGA_TCGA-CG-5726	A
TCGA_TCGA-CG-5732	A
TCGA_TCGA-CG-5734	A
TCGA_TCGA-D7-5577	A
TCGA_TCGA-D7-5578	A
TCGA_TCGA-D7-6519	A
TCGA_TCGA-D7-6520	B
TCGA_TCGA-D7-6521	B
TCGA_TCGA-D7-6522	B
TCGA_TCGA-D7-6524	B
TCGA_TCGA-D7-6525	A
TCGA_TCGA-D7-6526	B
TCGA_TCGA-D7-6527	A
TCGA_TCGA-D7-6528	A
TCGA_TCGA-D7-6815	A
TCGA_TCGA-D7-6818	B
TCGA_TCGA-D7-6822	A
TCGA_TCGA-D7-8570	A
TCGA_TCGA-D7-8572	B
TCGA_TCGA-D7-8573	A
TCGA_TCGA-D7-8574	B
TCGA_TCGA-D7-8575	A
TCGA_TCGA-D7-8576	A
TCGA_TCGA-D7-8578	B
TCGA_TCGA-D7-8579	B
TCGA_TCGA-D7-A4YU	B
TCGA_TCGA-D7-A4YX	A
TCGA_TCGA-D7-A4Z0	B
TCGA_TCGA-D7-A6EV	A
TCGA_TCGA-D7-A6EX	B
TCGA_TCGA-D7-A6EY	B
TCGA_TCGA-D7-A6EZ	A
TCGA_TCGA-D7-A6F0	A
TCGA_TCGA-D7-A6F2	A
TCGA_TCGA-D7-A747	B
TCGA_TCGA-D7-A748	A
TCGA_TCGA-D7-A74A	A
TCGA_TCGA-EQ-8122	B
TCGA_TCGA-F1-6874	A
TCGA_TCGA-F1-6875	A
TCGA_TCGA-F1-A448	A
TCGA_TCGA-F1-A72C	A
TCGA_TCGA-FP-7735	B
TCGA_TCGA-FP-7829	A
TCGA_TCGA-FP-7916	B
TCGA_TCGA-FP-7998	B
TCGA_TCGA-FP-8099	A
TCGA_TCGA-FP-8209	B
TCGA_TCGA-FP-8210	B
TCGA_TCGA-FP-8211	A
TCGA_TCGA-FP-8631	A
TCGA_TCGA-FP-A4BF	A
TCGA_TCGA-FP-A8CX	A
TCGA_TCGA-FP-A9TM	A
TCGA_TCGA-HF-7132	B
TCGA_TCGA-HF-7133	A
TCGA_TCGA-HF-7134	A
TCGA_TCGA-HF-A5NB	A
TCGA_TCGA-HJ-7597	A
TCGA_TCGA-HU-8238	A
TCGA_TCGA-HU-8244	A
TCGA_TCGA-HU-8249	A
TCGA_TCGA-HU-8602	A
TCGA_TCGA-HU-8604	A
TCGA_TCGA-HU-8608	A
TCGA_TCGA-HU-8610	A
TCGA_TCGA-HU-A4G2	A
TCGA_TCGA-HU-A4G3	A
TCGA_TCGA-HU-A4G8	A
TCGA_TCGA-HU-A4G9	A
TCGA_TCGA-HU-A4GC	A
TCGA_TCGA-HU-A4GD	A
TCGA_TCGA-HU-A4GF	A
TCGA_TCGA-HU-A4GH	A
TCGA_TCGA-HU-A4GJ	B
TCGA_TCGA-HU-A4GP	A
TCGA_TCGA-HU-A4GQ	B
TCGA_TCGA-HU-A4GT	A
TCGA_TCGA-HU-A4GU	A
TCGA_TCGA-HU-A4GX	A
TCGA_TCGA-HU-A4GY	B
TCGA_TCGA-HU-A4H0	A
TCGA_TCGA-HU-A4H2	A
TCGA_TCGA-HU-A4H3	A
TCGA_TCGA-HU-A4H4	A
TCGA_TCGA-HU-A4H5	A
TCGA_TCGA-HU-A4H6	A
TCGA_TCGA-HU-A4H8	A
TCGA_TCGA-HU-A4HB	A
TCGA_TCGA-HU-A4HD	A
TCGA_TCGA-IN-7806	B
TCGA_TCGA-IN-7808	A
TCGA_TCGA-IN-8462	B
TCGA_TCGA-IN-8663	A
TCGA_TCGA-IN-A6RI	A
TCGA_TCGA-IN-A6RJ	B
TCGA_TCGA-IN-A6RL	B
TCGA_TCGA-IN-A6RN	B
TCGA_TCGA-IN-A6RR	A
TCGA_TCGA-IN-A6RS	A
TCGA_TCGA-IN-A7NR	B
TCGA_TCGA-IN-A7NT	A
TCGA_TCGA-IN-A7NU	A
TCGA_TCGA-IN-AB1V	B
TCGA_TCGA-IN-AB1X	A
TCGA_TCGA-IP-7968	A
TCGA_TCGA-KB-A6F7	A
TCGA_TCGA-KB-A93G	A
TCGA_TCGA-KB-A93H	A
TCGA_TCGA-KB-A93J	A
TCGA_TCGA-MX-A5UG	B
TCGA_TCGA-MX-A5UJ	B
TCGA_TCGA-MX-A663	B
TCGA_TCGA-MX-A666	A
TCGA_TCGA-R5-A7O7	A
TCGA_TCGA-R5-A7ZE	A
TCGA_TCGA-R5-A7ZF	A
TCGA_TCGA-R5-A7ZI	A
TCGA_TCGA-R5-A7ZR	A
TCGA_TCGA-R5-A805	A
TCGA_TCGA-RD-A7BS	B
TCGA_TCGA-RD-A7BT	A
TCGA_TCGA-RD-A7BW	B
TCGA_TCGA-RD-A7C1	A
TCGA_TCGA-RD-A8MV	A
TCGA_TCGA-RD-A8MW	B
TCGA_TCGA-RD-A8N0	B
TCGA_TCGA-RD-A8N1	B
TCGA_TCGA-RD-A8N2	B
TCGA_TCGA-RD-A8N4	B
TCGA_TCGA-RD-A8N5	A
TCGA_TCGA-RD-A8N6	B
TCGA_TCGA-RD-A8N9	B
TCGA_TCGA-RD-A8NB	B
TCGA_TCGA-SW-A7EA	A
TCGA_TCGA-SW-A7EB	A
TCGA_TCGA-VQ-A8DT	A
TCGA_TCGA-VQ-A8DU	A
TCGA_TCGA-VQ-A8DV	A
TCGA_TCGA-VQ-A8DZ	A
TCGA_TCGA-VQ-A8E0	A
TCGA_TCGA-VQ-A8E2	A
TCGA_TCGA-VQ-A8E3	A
TCGA_TCGA-VQ-A8E7	A
TCGA_TCGA-VQ-A8P2	A
TCGA_TCGA-VQ-A8P3	A
TCGA_TCGA-VQ-A8P5	A
TCGA_TCGA-VQ-A8P8	B
TCGA_TCGA-VQ-A8PB	A
TCGA_TCGA-VQ-A8PC	A
TCGA_TCGA-VQ-A8PD	B
TCGA_TCGA-VQ-A8PE	A
TCGA_TCGA-VQ-A8PF	A
TCGA_TCGA-VQ-A8PH	A
TCGA_TCGA-VQ-A8PJ	A
TCGA_TCGA-VQ-A8PK	A
TCGA_TCGA-VQ-A8PM	B
TCGA_TCGA-VQ-A8PO	A
TCGA_TCGA-VQ-A8PP	A
TCGA_TCGA-VQ-A8PQ	B
TCGA_TCGA-VQ-A8PU	A
TCGA_TCGA-VQ-A8PX	A
TCGA_TCGA-VQ-A91A	A
TCGA_TCGA-VQ-A91D	A
TCGA_TCGA-VQ-A91E	A
TCGA_TCGA-VQ-A91K	B
TCGA_TCGA-VQ-A91N	A
TCGA_TCGA-VQ-A91Q	A
TCGA_TCGA-VQ-A91S	A
TCGA_TCGA-VQ-A91U	A
TCGA_TCGA-VQ-A91V	A
TCGA_TCGA-VQ-A91X	A
TCGA_TCGA-VQ-A91Y	B
TCGA_TCGA-VQ-A91Z	A
TCGA_TCGA-VQ-A922	A
TCGA_TCGA-VQ-A924	B
TCGA_TCGA-VQ-A925	B
TCGA_TCGA-VQ-A927	B
TCGA_TCGA-VQ-A928	A
TCGA_TCGA-VQ-A92D	A
TCGA_TCGA-VQ-A94O	A
TCGA_TCGA-VQ-A94P	B
TCGA_TCGA-VQ-A94R	A
TCGA_TCGA-VQ-A94T	A
TCGA_TCGA-VQ-A94U	B
TCGA_TCGA-VQ-AA64	A
TCGA_TCGA-VQ-AA68	A
TCGA_TCGA-VQ-AA69	A
TCGA_TCGA-VQ-AA6A	A
TCGA_TCGA-VQ-AA6D	A
TCGA_TCGA-VQ-AA6F	A
TCGA_TCGA-VQ-AA6G	A
TCGA_TCGA-VQ-AA6J	A
TCGA_TCGA-VQ-AA6K	A
TCGA_TCGA-ZA-A8F6	B
TCGA_TCGA-ZQ-A9CR	A
