# Supplementary material for: A Multi-Omics Study on the Effect of Helicobacter Pylori-Related Genes in the Tumor Immunity on Stomach Adenocarcinoma
Source: Front Cell Infect Microbiol. 2022 May 10;12:880636. doi: 10.3389/fcimb.2022.880636 (PMC9127319; doi:10.3389/fcimb.2022.880636)
Supplement: Supplementary file 2 [file DataSheet_2.zip › Supplement Table/Table S5. Results of multivariate COX regression analyse.xlsx]

## Sheet: multiCox
id	coef
CRTAC1	0.18135
BATF2	-0.236663
CTHRC1	0.180048
