# Supplementary material for: A Multi-Omics Study on the Effect of Helicobacter Pylori-Related Genes in the Tumor Immunity on Stomach Adenocarcinoma
Source: Front Cell Infect Microbiol. 2022 May 10;12:880636. doi: 10.3389/fcimb.2022.880636 (PMC9127319; doi:10.3389/fcimb.2022.880636)
Supplement: Supplementary file 2 [file DataSheet_2.zip › Supplement Table/Table S6. Riskscores between different gene clusters.xlsx]

## Sheet: risk.all
id	futime	fustat	CRTAC1	BATF2	CTHRC1	riskScore	risk
TCGA-VQ-A91S	2.73973	0	3.2221	8.60141	6.98155	0.389976	low
TCGA-HU-A4GY	0.0219178	0	3.65323	5.56677	8.12095	1.06167	high
TCGA-BR-8365	1.46027	1	6.42246	5.67756	9.25996	2.09783	high
TCGA-CG-4465	0.750685	1	3.80187	6.93094	9.254	0.968465	low
TCGA-CD-A486	0.526027	1	3.82774	5.49758	9.74789	1.49301	high
TCGA-BR-4187	0.386301	1	3.62406	5.7532	9.33663	1.25774	high
TCGA-VQ-A91K	5.10137	0	3.31429	7.0536	8.45803	0.746166	low
TCGA-IN-A6RL	1.11233	1	3.63974	5.6014	7.82647	0.996191	low
TCGA-R5-A7ZF	0.709589	1	3.21999	6.48531	7.73321	0.736449	low
TCGA-D7-6520	1.56986	0	3.39445	7.90821	9.3335	0.724048	low
TCGA-BR-6457	1.13973	0	5.33178	5.7772	9.20484	1.66463	high
TCGA-D7-A747	0.69863	1	4.36099	5.00341	7.75668	1.29167	high
TCGA-BR-8367	2.19452	1	5.86941	4.86927	7.33154	1.62367	high
TCGA-CG-4466	1.58082	0	3.17303	5.07887	8.46884	1.16284	high
TCGA-CD-8524	1.06301	0	4.92879	5.18247	9.67344	1.93797	high
TCGA-BR-7723	2.39452	1	4.26537	4.41665	8.52293	1.67435	high
TCGA-VQ-A91X	0.791781	1	3.18594	6.8785	4.80314	0.393491	low
TCGA-BR-6801	3.35068	0	3.62645	6.56396	8.33176	0.866709	low
TCGA-VQ-A928	0.476712	1	3.49095	4.10595	8.7469	1.63042	high
TCGA-BR-7958	2.46301	0	3.26779	8.29703	9.37367	0.650084	low
TCGA-CG-4305	1.32877	0	3.60592	4.86253	9.53212	1.60322	high
TCGA-CD-A48C	0.967123	1	3.53862	4.80191	9.60462	1.62776	high
TCGA-IN-AB1V	1.31233	0	3.62646	4.43313	5.08201	0.799419	low
TCGA-IN-8663	0.282192	1	3.42272	5.50695	11.4269	1.87278	high
TCGA-VQ-A91D	0.975342	1	3.27642	6.88418	9.04797	0.857819	low
TCGA-KB-A6F7	5.30137	0	3.3283	5.89267	6.47321	0.688749	low
TCGA-CD-8529	1.02466	0	4.81732	6.06201	9.60669	1.52387	high
TCGA-CG-4460	1.83288	1	3.34825	4.64134	8.24205	1.27808	high
TCGA-BR-A4J9	0.0383562	0	4.51333	4.74869	7.94741	1.45964	high
TCGA-B7-A5TJ	0.917808	0	4.13866	5.68592	7.62489	1.03083	high
TCGA-BR-7717	1.51233	1	3.43207	4.78395	9.06624	1.45529	high
TCGA-IN-A6RR	0.561644	1	3.36482	4.71174	7.83755	1.17219	high
TCGA-D7-8573	1.62466	0	3.28476	6.60547	6.66085	0.597091	low
TCGA-D7-A6F0	1.85753	0	3.3752	5.98517	9.15171	1.10075	high
TCGA-D7-8570	2.06027	0	3.41595	5.72772	8.72732	1.09188	high
TCGA-HU-A4GP	0.747945	0	3.49541	4.0789	5.45633	0.908091	low
TCGA-HU-A4H8	0.739726	0	3.25463	6.51693	5.50751	0.492703	low
TCGA-VQ-A8E3	1.81096	1	3.78757	7.86334	7.40949	0.55577	low
TCGA-HU-A4GF	2.15068	0	3.73278	7.08204	6.91969	0.606157	low
TCGA-HU-A4GT	0.542466	0	3.24643	6.84723	7.90967	0.701171	low
TCGA-VQ-A91A	3.28767	0	3.70233	5.74517	10.1419	1.47757	high
TCGA-VQ-A8PX	5.38082	0	3.22777	6.38318	5.25067	0.483206	low
TCGA-IN-A7NR	0.542466	0	4.28894	4.63307	6.94703	1.20291	high
TCGA-HU-A4G8	1.89041	0	3.17303	7.72304	7.60014	0.531892	low
TCGA-CG-5724	1.00274	1	3.42541	7.45722	9.53515	0.840092	low
TCGA-HU-A4H0	0.175342	0	3.24327	8.05307	6.20719	0.387717	low
TCGA-FP-A4BF	0.460274	1	3.66964	6.42902	11.0099	1.46069	high
TCGA-BR-8380	0.0575342	0	4.81098	5.41255	8.0634	1.34439	high
TCGA-VQ-A91Q	1.73425	1	4.38835	5.38079	9.53511	1.63524	high
TCGA-HF-7134	4.35068	0	3.22173	6.36711	6.79666	0.640022	low
TCGA-CG-4441	1.16712	1	3.18659	5.25014	9.74189	1.40776	high
TCGA-FP-8631	0.0465753	0	3.4341	5.52037	9.46363	1.31369	high
TCGA-CD-5800	1.09589	0	3.20789	7.26326	8.39194	0.68824	low
TCGA-VQ-A8PQ	1.30411	1	4.96676	5.50763	8.40825	1.43875	high
TCGA-VQ-A8E0	1.53973	1	3.58688	4.61259	5.80733	0.866817	low
TCGA-BR-8371	0.983562	1	4.29449	5.12517	6.45201	0.980356	low
TCGA-VQ-A8PD	1.3589	1	3.44176	6.01716	7.19803	0.777818	low
TCGA-VQ-A922	0.753425	1	4.76057	6.05138	9.36292	1.44714	high
TCGA-VQ-A8PB	2.85753	1	3.2249	4.54785	8.73815	1.39715	high
TCGA-RD-A8N0	3.3863	0	4.03839	4.67713	7.48121	1.25239	high
TCGA-BR-8289	0.221918	1	5.11948	5.85358	8.4666	1.37728	high
TCGA-HU-A4H3	2.41644	0	3.24531	5.01619	8.01943	1.10285	high
TCGA-BR-A4QL	1.34521	1	3.17303	5.65702	7.89384	0.914401	low
TCGA-VQ-A91N	1.56164	1	3.32024	6.11645	5.75224	0.572862	low
TCGA-CD-A4MH	1.01644	0	3.26108	5.70983	8.13804	0.958821	low
TCGA-EQ-8122	0.665753	1	4.30367	5.47736	8.38617	1.27981	high
TCGA-VQ-A91Y	0.810959	1	3.87271	6.36755	9.32442	1.13521	high
TCGA-CG-4440	0.334247	1	3.25391	6.44999	7.54844	0.722762	low
TCGA-BR-6802	2.57534	0	3.34295	7.94396	8.61114	0.624531	low
TCGA-B7-A5TK	0.789041	0	3.58414	8.71825	9.72157	0.66343	low
TCGA-BR-7959	2.76712	0	4.39653	6.15751	10.0588	1.49743	high
TCGA-RD-A8MV	10.1918	0	3.21287	6.3673	6.62568	0.619596	low
TCGA-BR-8364	1.84932	0	5.22373	5.77588	9.29955	1.66092	high
TCGA-KB-A93J	3.07945	0	3.34174	6.95585	7.71428	0.671256	low
TCGA-BR-8080	0.8	1	6.1425	4.76811	9.44343	2.55589	high
TCGA-F1-6874	1.20548	0	3.47138	7.17878	8.18102	0.709057	low
TCGA-CD-A487	1.02466	0	3.75124	6.38407	9.44079	1.12956	high
TCGA-BR-8372	2.60548	0	3.33937	7.81938	8.48786	0.628689	low
TCGA-F1-6875	6.01918	1	3.59648	4.93491	8.54739	1.31768	high
TCGA-BR-8589	2.26027	0	3.39985	7.31463	6.79406	0.527999	low
TCGA-CG-5734	0.665753	1	3.84147	6.74836	6.24984	0.593011	low
TCGA-VQ-A924	4.61918	1	3.47442	8.42309	8.55052	0.564835	low
TCGA-BR-8683	0.821918	1	3.83785	8.15963	9.10229	0.709199	low
TCGA-BR-A4J4	0.0438356	0	3.87638	6.89718	9.03968	0.95206	low
TCGA-R5-A7ZE	1.51781	1	3.20975	4.73243	6.92258	0.961862	low
TCGA-BR-6803	2.6	0	6.32202	5.71197	7.98351	1.62373	high
TCGA-BR-6563	3.26027	0	3.66802	5.17189	9.00434	1.37031	high
TCGA-BR-8678	2.06575	0	3.48043	7.37614	9.15821	0.808202	low
TCGA-BR-8295	0.183562	1	3.32058	4.30223	7.85656	1.28555	high
TCGA-D7-8578	1.76164	0	3.77607	4.94245	10.575	1.9576	high
TCGA-FP-8209	4.96164	1	5.14973	4.98805	7.59082	1.45172	high
TCGA-HU-8610	0.0630137	0	3.22694	6.54553	7.72876	0.72636	low
TCGA-D7-8576	1.22192	1	5.09944	6.14628	7.92465	1.1614	high
TCGA-VQ-A8PO	0.772603	1	3.24098	7.74534	8.37793	0.616171	low
TCGA-CD-5798	1.11781	0	3.731	5.45848	10.8529	1.80663	high
TCGA-R5-A805	0.769863	1	3.52187	5.79413	8.02654	0.965815	low
TCGA-VQ-A8P2	3.17808	0	3.17303	5.63519	6.5646	0.723506	low
TCGA-BR-8687	0.684932	1	4.88916	4.44103	8.30832	1.79345	high
TCGA-VQ-A94U	2.24384	0	4.73063	6.12098	7.12665	0.946534	low
TCGA-D7-A4Z0	1.23014	0	3.27008	5.09366	6.75607	0.866395	low
TCGA-BR-8590	0.778082	1	4.68825	5.94736	9.50008	1.50048	high
TCGA-D7-A4YU	1.36986	0	5.3122	7.71558	8.00992	0.845495	low
TCGA-VQ-AA6K	1.03562	1	3.43358	5.70723	8.35712	1.02973	high
TCGA-CG-5722	0.0821918	0	3.29614	5.30924	7.43418	0.93462	low
TCGA-BR-A4J7	2.70959	0	5.07168	6.7978	8.35216	1.06969	high
TCGA-BR-6852	3.74521	0	3.43767	8.07936	9.1608	0.679324	low
TCGA-ZA-A8F6	1.43836	0	4.46935	6.04804	7.65253	1.00966	low
TCGA-HJ-7597	2.20548	1	4.4105	7.43509	7.39831	0.687225	low
TCGA-HU-A4GQ	0.00821918	1	3.68865	6.74178	9.41758	1.02188	high
TCGA-BR-6455	1.15616	1	3.888	5.76844	8.11685	1.05544	high
TCGA-BR-A4PF	0.0958904	0	3.37672	7.27545	7.96657	0.655424	low
TCGA-HU-8249	2.4137	0	3.36694	7.29253	7.50324	0.599468	low
TCGA-VQ-A8PJ	0.224658	1	3.77197	5.74171	7.07161	0.861609	low
TCGA-BR-6709	1.0137	1	4.93742	6.24567	9.22336	1.39173	high
TCGA-MX-A666	1.16986	0	3.38911	5.95586	6.42917	0.680631	low
TCGA-BR-A44T	2.84384	0	4.0385	5.33541	7.20453	1.01966	low
TCGA-CD-5813	1.03288	1	5.59668	5.28093	8.9436	1.87396	high
TCGA-HF-7132	6.4411	0	3.69516	6.7607	8.02894	0.793203	low
TCGA-CG-5717	0.580822	1	7.52208	5.23238	6.61561	1.7675	high
TCGA-IN-AB1X	1.12603	0	3.46176	8.02285	6.51024	0.429068	low
TCGA-RD-A8N4	5.94795	0	4.96254	5.70465	5.12885	0.760284	low
TCGA-HU-8244	2.03288	0	3.3323	5.39473	4.40646	0.534501	low
TCGA-RD-A8N1	9.6411	0	3.31136	6.23397	8.00115	0.833915	low
TCGA-BR-8487	0.0931507	0	3.58143	6.0102	8.75044	1.05678	high
TCGA-HU-A4H6	1.76438	0	3.21624	5.04658	6.7946	0.873629	low
TCGA-BR-7957	0.756164	1	4.80989	5.10537	9.74454	1.95644	high
TCGA-D7-A4YX	3.03562	0	3.2	8.56915	7.69568	0.445096	low
TCGA-BR-A4CS	0.123288	1	4.38226	4.99979	8.94471	1.6073	high
TCGA-BR-4191	1.52877	1	4.02086	4.91276	8.39036	1.3907	high
TCGA-BR-4280	0.550685	1	3.31528	7.38686	6.92126	0.522993	low
TCGA-IN-7808	0.287671	1	3.52724	4.1548	6.82668	1.14812	high
TCGA-D7-8572	1.4	0	3.93274	6.81046	10.0766	1.1833	high
TCGA-VQ-A8PC	3.85479	1	3.27009	7.22418	6.89262	0.536312	low
TCGA-HU-A4HD	2.78356	0	3.58471	4.85372	7.70147	1.15102	high
TCGA-BR-8369	1.16986	0	4.66587	5.18607	7.32729	1.21008	high
TCGA-R5-A7O7	3.80548	0	3.29776	4.67681	7.08079	1.0189	low
TCGA-BR-A4J5	2.36164	0	4.11221	5.21823	9.68424	1.66036	high
TCGA-VQ-AA6F	4.50959	0	3.20681	6.64078	5.97583	0.516069	low
TCGA-BR-8077	0.0575342	0	3.23927	6.74208	7.94021	0.721864	low
TCGA-BR-8485	0.767123	0	4.1287	6.5929	8.86821	1.03849	high
TCGA-IN-A7NU	0.975342	0	3.37231	6.58587	9.05466	0.937849	low
TCGA-RD-A7BW	0.427397	1	4.63784	5.9845	9.60434	1.50174	high
TCGA-BR-7707	2.9863	0	3.21642	7.48503	9.29562	0.769625	low
TCGA-VQ-A8P8	2.58082	0	3.43637	5.57974	7.14999	0.854389	low
TCGA-BR-8384	0.309589	0	5.44888	5.52234	8.14764	1.49303	high
TCGA-HU-A4H2	1.07945	0	3.35559	4.8808	6.98743	0.964762	low
TCGA-BR-8361	2.59178	0	3.1861	6.21903	7.52338	0.750643	low
TCGA-VQ-A91Z	4.63014	0	3.7429	5.10595	7.71256	1.11811	high
TCGA-RD-A8MW	3.1589	1	3.73802	5.01882	9.99249	1.71922	high
TCGA-VQ-A927	0.547945	1	3.48652	5.30144	6.98313	0.89364	low
TCGA-BR-4257	0.805479	1	3.39402	4.64057	9.19724	1.53084	high
TCGA-CG-4475	1.91507	0	4.93274	4.46571	10.1402	2.49932	high
TCGA-CD-5801	1.09863	1	3.17303	7.39184	8.4037	0.664809	low
TCGA-HU-8604	1.90137	0	3.46549	7.51589	9.23529	0.79069	low
TCGA-BR-7901	0.287671	1	5.22477	5.99099	9.68971	1.69367	high
TCGA-BR-7715	2.80274	0	3.6449	5.73442	8.77075	1.14529	high
TCGA-BR-4253	0.339726	1	3.29982	7.50532	7.75825	0.589589	low
TCGA-FP-7998	1.85753	0	5.49271	7.75787	8.27468	0.90716	low
TCGA-VQ-A8DZ	1.08493	1	3.81747	6.20837	7.89166	0.901682	low
TCGA-HU-A4GD	1.89589	0	3.82038	5.7469	5.6107	0.667355	low
TCGA-VQ-A8DV	1.10411	1	3.19994	4.20936	7.11196	1.12437	high
TCGA-VQ-A8PH	1.06575	1	3.22443	6.08051	7.14929	0.730194	low
TCGA-HU-8238	0.126027	0	3.35847	6.17388	5.79263	0.573215	low
TCGA-VQ-AA6G	2.16986	1	3.24244	6.22314	6.63944	0.646146	low
TCGA-VQ-A94O	1.75342	1	3.23922	6.40936	7.11819	0.673553	low
TCGA-D7-A6EY	0.953425	1	3.70501	7.36629	7.96384	0.680498	low
TCGA-CG-4437	0.671233	0	3.75599	7.54393	9.13608	0.813292	low
TCGA-BR-A4IV	2.38082	1	5.01824	4.61181	8.80919	1.9296	high
TCGA-FP-8099	1.42192	0	3.50872	7.34808	9.46488	0.864194	low
TCGA-CG-4469	0.589041	1	3.26258	5.52387	7.27085	0.857354	low
GSM2235557	0.0630137	1	7.41906	5.82553	6.547	1.48907	high
GSM2235558	0.0657534	1	4.22485	5.75058	7.03392	0.927087	low
GSM2235560	0.0328767	1	6.22568	5.19862	8.18986	1.86992	high
GSM2235561	0.232877	0	3.71375	5.0454	8.27227	1.24789	high
GSM2235562	0.0493151	1	3.51787	5.55102	7.59882	0.946504	low
GSM2235563	0.0383562	1	4.09819	6.38851	7.42856	0.836443	low
GSM2235564	0.230137	0	3.20591	6.3741	6.51242	0.605348	low
GSM2235565	0.178082	1	5.18357	5.55059	6.29816	1.0131	low
GSM2235567	0.117808	1	4.53909	4.61617	7.34141	1.35678	high
GSM2235568	0.224658	0	3.19882	7.04992	6.75476	0.538189	low
GSM2235570	0.221918	0	3.14846	4.87822	8.6219	1.24789	high
GSM2235572	0.235616	0	5.06086	7.0974	6.59659	0.725002	low
GSM2235574	0.030137	1	3.25611	6.34494	9.49522	1.05243	high
GSM2235576	0.0109589	1	3.10995	6.45336	7.26446	0.668508	low
GSM2235577	0.0520548	1	4.94282	6.01682	9.38932	1.51524	high
GSM2235579	0.0465753	1	3.21394	5.75139	10.3344	1.39796	high
GSM2235580	0.0684932	1	5.70684	6.14964	8.93289	1.5535	high
GSM2235582	0.0356164	1	4.09122	7.15615	7.05757	0.651598	low
GSM2235584	0.156164	1	3.06372	5.81393	7.02533	0.738734	low
GSM2235593	0.210959	0	3.3157	7.17017	7.29945	0.589349	low
GSM2235595	0.0410959	1	4.16782	6.04062	7.97489	1.01483	low
GSM2235596	0.205479	0	3.73466	6.63777	8.89844	0.96188	low
GSM2235598	0.0575342	1	4.24465	5.90436	7.64415	1.00136	low
GSM2235600	0.20274	0	4.19901	5.42577	9.42245	1.53192	high
GSM2235602	0.224658	0	5.52104	5.4515	8.35614	1.59711	high
GSM2235603	0.219178	0	3.19658	5.73962	8.24166	0.958735	low
GSM2235607	0.0164384	1	4.38899	5.85374	9.72936	1.5143	high
GSM2235609	0.0219178	1	5.03305	6.1697	8.87497	1.35411	high
GSM2235613	0.227397	0	3.17837	5.88682	6.16056	0.634463	low
GSM2235615	0.210959	0	3.20148	5.7917	7.94642	0.898765	low
GSM2235618	0.194521	0	3.57655	5.89579	5.75831	0.632983	low
GSM2235621	0.090411	1	4.35497	4.94356	6.56054	1.05511	high
GSM2235623	0.0575342	1	3.28391	7.17458	9.71987	0.905059	low
GSM2235624	0.210959	0	3.40616	5.95564	9.14141	1.11265	high
GSM2235626	0.210959	0	5.45861	4.85045	10.6511	2.75201	high
GSM2235630	0.191781	0	4.31779	5.29737	9.09985	1.52253	high
GSM2235631	0.189041	0	5.04662	5.92135	9.00935	1.47488	high
GSM2235632	0.208219	0	3.83062	6.10813	9.46268	1.2281	high
GSM2235633	0.0465753	1	4.97341	5.29363	10.0463	2.03513	high
GSM2235635	0.19726	0	3.18879	5.13259	6.53274	0.812549	low
GSM2235697	0.106849	1	3.15446	4.97605	6.38538	0.816044	low
GSM2235698	0.0630137	1	3.38552	5.13583	6.24592	0.799067	low
GSM2235702	0.0493151	1	3.29375	5.34232	10.1441	1.50988	high
GSM2235703	0.117808	1	3.65397	4.81028	7.94128	1.22957	high
GSM2235705	0.312329	0	3.7432	6.25715	7.27385	0.78683	low
GSM2235706	0.00547945	1	3.71808	4.33475	8.34419	1.49687	high
GSM2235708	0.29863	0	3.6334	7.92445	6.7652	0.474345	low
GSM2235709	0.29589	0	3.17779	7.18559	6.54462	0.499923	low
GSM2235710	0.0356164	1	4.01541	5.25741	8.90066	1.40372	high
GSM2235711	0.0520548	1	4.34007	5.41324	7.883	1.1947	high
GSM2235714	0.126027	1	3.13893	5.81219	5.60962	0.580618	low
GSM2235715	0.323288	0	3.14487	7.47481	9.09719	0.734816	low
GSM2235720	0.326027	0	3.23086	6.53045	9.05906	0.926899	low
GSM2235721	0.326027	0	3.4389	4.56773	9.18043	1.56544	high
GSM2235724	0.0273973	1	3.34981	5.24327	9.79445	1.46623	high
GSM2235727	0.323288	0	4.11561	6.15449	8.70577	1.11617	high
GSM2235728	0.0958904	1	4.16839	5.49475	9.04665	1.40072	high
GSM2235729	0.0136986	1	4.92162	6.34763	8.58789	1.20821	high
GSM2235730	0.134247	1	3.27094	6.73644	7.99327	0.733969	low
GSM2235732	0.323288	0	3.51311	6.12725	8.78394	1.02139	high
GSM2235733	0.394521	0	2.92164	7.10964	10.6613	1.0196	low
GSM2235734	0.394521	0	4.71436	5.24995	7.91987	1.33784	high
GSM2235736	0.0246575	1	2.99051	4.58256	8.77534	1.33697	high
GSM2235737	0.123288	1	3.40422	6.01985	7.09511	0.757874	low
GSM2235738	0.419178	0	3.39747	8.25452	7.60197	0.488671	low
GSM2235739	0.0383562	1	2.88019	5.61262	8.31862	0.945913	low
GSM2235743	0.0109589	1	3.46234	4.90165	8.80537	1.3578	high
GSM2235744	0.134247	1	4.74459	5.46416	8.00447	1.29833	high
GSM2235746	0.30411	0	3.27697	5.32368	5.50794	0.656178	low
GSM2235749	0.106849	1	3.2151	4.70822	6.52838	0.901984	low
GSM2235755	0.238356	1	4.63309	5.48397	8.52591	1.39104	high
GSM2235756	0.383562	0	4.3841	4.99897	9.59721	1.80862	high
GSM2235757	0.109589	1	3.53713	5.32146	9.90647	1.51942	high
GSM2235758	0.0356164	1	3.02057	7.14903	7.32883	0.564414	low
GSM2235764	0.0246575	1	3.398	7.19906	8.08826	0.684802	low
GSM2235766	0.0410959	1	3.31357	6.225	7.14481	0.716569	low
GSM2235769	0.060274	1	3.21481	5.43568	8.45959	1.07501	high
GSM2235772	0.164384	1	4.01768	5.51957	9.49372	1.46855	high
GSM2235776	0.0547945	1	3.62346	7.4669	8.79463	0.760372	low
GSM2235777	0.315068	1	3.59012	7.06562	8.89521	0.84627	low
GSM2235778	0.0630137	1	3.60874	5.48716	8.87382	1.22897	high
GSM2235779	0.134247	1	3.3085	8.71848	8.20133	0.479943	low
GSM2235783	0.205479	1	3.76001	5.49598	8.80432	1.24483	high
GSM2235787	0.0684932	1	5.51819	5.89783	9.53348	1.77541	high
GSM2235790	0.326027	0	3.47222	5.56717	6.50867	0.768465	low
GSM2235791	0.0684932	1	5.93175	4.7815	9.4549	2.45733	high
GSM2235792	0.252055	1	3.62267	5.269	9.75732	1.52105	high
GSM2235793	0.238356	1	5.2185	5.08299	10.5133	2.43255	high
GSM2235794	0.331507	0	3.68226	5.27455	9.98615	1.60015	high
GSM2235796	0.120548	1	6.05474	4.95099	9.38485	2.3837	high
GSM2235801	0.309589	0	3.72563	5.30492	7.45763	1.01564	low
GSM2235803	0.293151	0	3.31709	6.68488	8.78612	0.864189	low
GSM2235807	0.090411	1	4.53809	4.73571	7.87592	1.45191	high
GSM2235808	0.0630137	1	4.27631	6.96852	7.75012	0.797985	low
GSM2235812	0.0931507	1	3.45439	4.29865	8.32793	1.43501	high
GSM2235814	0.309589	0	3.63596	4.89068	8.33396	1.29055	high
GSM2235815	0.309589	0	3.78878	6.81133	8.64178	0.890175	low
GSM2235816	0.0109589	1	4.10064	7.28677	7.5061	0.686069	low
GSM2235817	0.150685	1	3.46165	5.30675	8.89632	1.25388	high
GSM2235818	0.0273973	1	3.46936	8.01335	8.47312	0.613175	low
GSM2235820	0.0657534	1	3.81475	5.37049	8.84574	1.30485	high
GSM2235821	0.306849	0	3.66547	6.86671	7.42794	0.690489	low
GSM2235825	0.0630137	1	6.38305	5.28651	9.5787	2.41982	high
GSM2235827	0.117808	1	4.78619	4.90408	7.88436	1.46162	high
GSM2235829	0.29863	0	3.92414	7.53308	8.85813	0.799596	low
GSM2235830	0.268493	0	3.89169	7.16457	9.2242	0.926435	low
GSM2235831	0.106849	1	4.3606	6.09226	8.12875	1.06734	high
GSM2235840	0.252055	1	3.42207	5.04775	8.61893	1.25913	high
GSM2235841	0.0438356	1	5.05201	5.68692	8.93986	1.54114	high
GSM2235842	0.0383562	1	3.65964	5.05909	9.82314	1.62846	high
GSM2235843	0.0356164	1	4.30915	4.83238	9.32689	1.76779	high
GSM2235844	0.279452	0	3.79857	7.95331	8.04509	0.611244	low
GSM2235845	0.0849315	1	4.30206	6.71344	9.00087	1.0667	high
GSM2235846	0.252055	1	3.90075	6.05761	8.48047	1.05475	high
GSM2235847	0.30411	0	4.15119	8.17318	8.54378	0.676679	low
GSM2235849	0.00273973	1	3.73335	4.84898	9.76827	1.71746	high
GSM2235854	0.30411	0	3.70949	5.38566	7.99482	1.0944	high
GSM2235862	0.232877	1	3.15592	6.62989	9.13897	0.906062	low
GSM2235863	0.364384	0	3.8808	6.1558	9.64515	1.26636	high
GSM2235864	0.0328767	1	4.40191	5.63889	8.24666	1.22285	high
GSM2235867	0.342466	0	3.75983	7.01589	9.3761	0.962919	low
GSM2235879	0.0164384	1	3.9179	6.43608	10.77	1.46092	high
GSM2235880	0.0465753	1	4.86933	4.77018	8.39623	1.67946	high
GSM2235883	0.0520548	1	4.71363	4.86943	8.56103	1.64283	high
GSM2235884	0.345205	0	4.25034	5.71868	8.7424	1.27644	high
GSM2235885	0.339726	0	3.4017	8.28307	9.91465	0.736635	low
GSM2235886	0.139726	1	5.06986	4.51094	10.1323	2.53136	high
GSM2235899	0.0931507	1	3.6467	5.60808	9.90027	1.44665	high
GSM2235900	0.347945	0	3.8859	5.30377	8.74453	1.31858	high
GSM2235903	0.358904	0	3.44629	5.39224	9.45016	1.35384	high
GSM2235905	0.00547945	1	5.36069	5.63479	9.77196	1.9168	high
GSM2235906	0.328767	1	3.33202	6.33998	8.82378	0.946624	low
GSM2235907	0.336986	0	3.66517	8.35561	8.12492	0.550302	low
GSM2235908	0.336986	0	5.70176	6.04318	9.4549	1.74853	high
GSM2235910	0.380822	0	3.41407	6.63552	9.2269	0.963356	low
GSM2235923	0.0383562	1	3.10935	5.282	8.55523	1.11271	high
GSM2235924	0.369863	0	4.13146	5.93513	8.63482	1.16406	high
GSM2235927	0.003	1	3.11764	5.66113	6.9958	0.769361	low
GSM2235928	0.361644	0	3.1294	5.75185	9.42552	1.16875	high
GSM2235931	0.361644	0	2.89077	6.61406	7.14481	0.6053	low
GSM2235932	0.161644	0	3.16344	7.98453	5.47753	0.340578	low
GSM2235936	0.115068	0	3.34133	5.86408	6.39402	0.685226	low
GSM2235937	0.10137	0	3.19928	5.61178	6.37811	0.70686	low
GSM2235939	0.123288	0	3.59348	5.49598	7.63559	0.978608	low
GSM2235940	0.090411	1	3.92057	6.39997	7.94428	0.886328	low
GSM2235942	0.115068	0	3.19607	6.07529	5.93734	0.584756	low
GSM2235943	0.347945	0	3.51957	6.70503	9.19216	0.959918	low
GSM2235945	0.10137	1	3.99118	6.47406	9.93117	1.26155	high
GSM2235946	0.358904	0	3.17768	6.66215	6.69387	0.581252	low
GSM2235947	0.353425	0	3.11699	8.52629	6.77491	0.375251	low
GSM2235950	0.350685	0	5.01862	5.15291	5.50873	0.937144	low
GSM2235951	0.0136986	1	6.08623	5.07168	8.8918	2.13194	high
GSM2235953	0.0273973	1	4.14293	5.2622	8.87163	1.42745	high
GSM2235954	0.408219	0	3.79046	7.0831	8.57152	0.824481	low
GSM2235956	0.369863	1	3.27747	6.51487	8.16581	0.798835	low
GSM2235958	0.416438	0	4.36865	4.9603	7.06309	1.15333	high
GSM2235962	0.0739726	1	3.19898	9.09938	8.98912	0.495467	low
GSM2235966	0.090411	0	3.8999	5.43568	6.31872	0.827883	low
GSM2235969	0.175342	0	2.99803	7.94278	5.98263	0.365574	low
GSM2235970	0.0493151	1	4.04388	6.04627	9.76465	1.36773	high
GSM2235971	0.172603	0	4.19956	5.88642	8.69964	1.20619	high
GSM2235975	0.167123	0	2.84479	8.2415	4.33091	0.246065	low
GSM2235976	0.150685	0	3.01495	8.58969	5.20954	0.273758	low
GSM2235979	0.115068	0	3.74673	5.31655	7.55417	1.03456	high
GSM2235982	0.10137	0	3.12295	6.84489	8.76157	0.799745	low
GSM2235987	0.0958904	0	3.84176	7.79182	9.53663	0.837227	low
GSM2235988	0.191781	0	4.29807	5.23734	6.18263	0.910066	low
GSM2235993	0.345205	0	4.1334	6.93928	6.44074	0.618528	low
GSM2235994	0.336986	0	3.36148	4.93881	5.15683	0.685143	low
GSM2235995	0.0273973	1	3.27044	6.68344	8.37163	0.795559	low
GSM2235997	0.350685	0	3.20511	7.80916	7.43916	0.509226	low
GSM2235998	0.334247	0	3.1433	5.2966	8.50056	1.10479	high
GSM2236001	0.339726	0	3.61595	5.01687	8.4877	1.28307	high
GSM2236002	0.353425	0	2.96816	7.21795	6.30574	0.457496	low
GSM2236003	0.345205	0	5.7081	5.49718	6.87906	1.25278	high
GSM2236004	0.126027	1	2.96553	6.67101	7.70026	0.669018	low
GSM2236005	0.0246575	1	2.9891	7.60101	8.17536	0.587297	low
GSM2236006	0.0657534	1	3.25215	4.43064	6.15494	0.906664	low
GSM2236007	0.0575342	1	3.42903	8.55705	8.78721	0.566351	low
GSM2236009	0.0739726	1	4.21349	5.49234	8.21768	1.21711	high
GSM2236010	0.10411	1	3.26256	5.48242	6.59216	0.766214	low
GSM2236013	0.145205	1	3.74555	5.97349	9.55803	1.27007	high
GSM2236014	0.287671	1	3.08685	7.27279	9.05784	0.75735	low
GSM2236018	0.317808	0	3.54989	4.5329	7.90188	1.27934	high
GSM2236020	0.29863	0	3.75966	8.38792	8.41394	0.585224	low
GSM2236024	0.282192	0	3.3039	5.19165	7.04969	0.897982	low
GSM2236025	0.106849	1	4.12433	5.20707	9.11241	1.50519	high
GSM2236026	0.175342	1	3.42246	3.86339	9.43645	1.93088	high
GSM2236027	0.339726	0	3.88549	5.05205	8.06658	1.23861	high
GSM2236030	0.378082	0	3.14977	4.50186	8.87382	1.42778	high
GSM2236031	0.367123	0	4.237	5.88173	9.16355	1.32166	high
GSM2236032	0.367123	0	3.61556	7.94806	8.22425	0.611434	low
GSM2236036	0.112329	0	3.67562	4.62166	6.09591	0.925867	low
GSM2236041	0.112329	0	4.64753	5.51515	8.5399	1.38792	high
GSM2236042	0.10137	0	3.15191	6.52728	6.98949	0.62996	low
GSM2236043	0.109589	0	3.78335	5.50752	8.88833	1.26571	high
GSM2236044	0.386301	0	2.87219	5.65408	7.65075	0.829348	low
GSM2236045	0.441096	0	3.51655	9.07746	7.87661	0.431805	low
GSM2236047	0.134247	1	4.94282	5.39533	8.45959	1.48477	high
GSM2236051	0.10411	1	5.67044	5.59371	9.11369	1.81854	high
GSM2236057	0.10137	1	4.36959	5.09973	7.91116	1.3002	high
GSM2236058	0.372603	0	4.28786	4.75587	9.06023	1.70909	high
GSM2236060	0.10137	1	4.68798	4.75781	10.258	2.27897	high
GSM2236062	0.353425	0	3.69682	5.87442	9.40708	1.25421	high
GSM2236063	0.358904	0	3.4834	6.29386	9.92293	1.19891	high
GSM2236064	0.210959	1	3.1644	7.05336	8.92	0.789185	low
GSM2236065	0.326027	0	4.10541	4.87884	5.71663	0.879647	low
GSM2236066	0.347945	0	5.16642	4.61016	7.73392	1.63391	high
GSM2236067	0.0465753	1	5.07341	7.07531	8.47866	1.02509	high
GSM2236070	0.339726	0	3.44171	9.76182	7.47465	0.336994	low
GSM2236073	0.060274	1	4.01591	5.00992	7.9522	1.25485	high
GSM2236074	0.391781	0	3.29255	5.66318	10.8401	1.58597	high
GSM2236075	0.106849	1	5.17439	5.37777	9.06747	1.73474	high
GSM2236079	0.386301	0	3.32115	7.35638	8.14213	0.656984	low
GSM2236080	0.0383562	1	4.03593	8.18925	9.11621	0.731836	low
GSM2236082	0.358904	0	3.98222	4.68001	6.43198	1.0256	high
GSM2236084	0.350685	0	4.22245	6.52168	8.68622	1.03962	high
GSM2236088	0.0931507	1	3.78712	5.12835	8.57932	1.31051	high
GSM2236090	0.0849315	1	3.04815	5.64629	8.27645	0.960111	low
GSM2236092	0.408219	0	3.43345	5.64754	8.31514	1.03649	high
GSM2236094	0.10137	1	3.62372	5.93774	8.58124	1.05082	high
GSM2236095	0.410959	0	3.31267	5.36128	8.51357	1.12458	high
GSM949009	4.20548	0	3.41564	6.78011	9.747	1.02263	high
GSM949011	4.7863	0	4.22489	7.2013	9.5013	1.02554	high
GSM949012	4.83014	0	4.07745	6.92091	9.14424	1.00055	low
GSM949014	2.0137	1	4.18635	5.86173	6.15565	0.765579	low
GSM949016	1.8411	1	3.54937	5.75152	7.76431	0.935267	low
GSM949020	1.07671	1	3.64779	5.04904	9.53866	1.5475	high
GSM949023	0.350685	1	3.97966	5.44819	8.88403	1.32909	high
TCGA-BR-8588	1.06575	0	4.07299	6.29618	9.03848	1.13717	high
TCGA-VQ-A8DU	0.454795	1	3.29003	6.41699	8.33405	0.84462	low
TCGA-HU-A4G9	2.01644	0	3.20107	5.36395	5.0323	0.588454	low
TCGA-CD-A4MG	0.547945	1	3.38067	4.39157	9.58554	1.73714	high
TCGA-HU-8602	1.86027	0	3.20748	7.96255	7.95207	0.538813	low
TCGA-D7-5578	1.05479	0	4.12444	5.61685	7.58847	1.03829	high
TCGA-BR-8682	2.71507	0	4.50958	5.89714	7.05278	0.946142	low
TCGA-CG-5720	0.0821918	1	4.16646	6.63257	7.1619	0.761864	low
TCGA-D7-6524	1.48767	0	3.57026	6.09942	9.11529	1.10271	high
TCGA-RD-A7BT	0.717808	1	3.2844	6.71035	6.12818	0.529153	low
TCGA-IN-A7NT	0.884932	0	3.25618	5.94711	9.55221	1.16827	high
TCGA-BR-8296	1.29863	1	3.70622	5.6927	7.92599	1.00456	low
TCGA-MX-A5UJ	1.64384	0	4.91289	6.1098	8.8804	1.34515	high
TCGA-BR-8286	2.45205	0	3.32063	5.15832	9.06986	1.3061	high
TCGA-VQ-A8E7	3.11781	0	3.56893	6.19536	8.05234	0.889979	low
TCGA-CG-4436	0.665753	0	3.17303	7.04958	6.18526	0.483512	low
TCGA-BR-8676	0.627397	0	3.17303	4.356	5.81095	0.855044	low
TCGA-BR-A44U	1.15616	1	3.31397	5.44937	9.55697	1.32931	high
TCGA-KB-A93G	1.67945	0	3.9902	4.51343	10.9728	2.41986	high
TCGA-D7-A6F2	1.30411	0	3.74892	6.11491	7.98797	0.926384	low
TCGA-D7-6521	1.54521	0	3.54566	5.17626	9.04048	1.34759	high
TCGA-IN-A6RN	1.6274	0	3.91741	4.69664	6.46454	1.01557	low
TCGA-HU-A4GX	1.68767	0	3.19164	7.04427	6.47953	0.512188	low
TCGA-BR-8382	2.08767	1	3.60532	7.82383	9.85908	0.843617	low
TCGA-CD-8532	0.969863	1	3.615	6.62801	8.19326	0.830919	low
TCGA-VQ-A91V	3.55342	0	3.26128	6.33745	6.50794	0.616287	low
TCGA-VQ-A8PM	0.156164	1	3.2216	5.11867	6.26039	0.780852	low
TCGA-IN-A6RS	1.04932	0	3.24894	6.65123	6.95057	0.618261	low
TCGA-D7-A6EZ	1.69315	1	3.44195	7.33637	9.01595	0.789682	low
TCGA-CD-8527	0.59726	1	3.40778	5.6048	8.73699	1.1244	high
TCGA-BR-6452	2.89041	0	3.61619	6.48341	9.26778	1.0436	high
TCGA-BR-8592	0.523288	1	5.8818	5.17171	8.47341	1.8607	high
TCGA-FP-A8CX	0.0191781	0	3.45135	4.87117	6.87101	0.963494	low
TCGA-BR-6453	1.32877	0	4.03655	4.90179	7.2171	1.13202	high
TCGA-KB-A93H	3.13699	0	3.17303	7.02494	5.79578	0.453404	low
TCGA-BR-8297	0.616438	0	5.7626	5.68285	7.15198	1.27182	high
TCGA-BR-4201	2.57534	1	3.88517	5.08709	10.5558	1.92288	high
TCGA-CD-5799	1.08493	0	3.3091	5.07415	9.11277	1.33991	high
TCGA-FP-7829	1.6274	0	3.44177	4.47336	9.10081	1.57884	high
TCGA-BR-4279	0.79726	1	4.96685	4.95431	10.2105	2.26876	high
TCGA-IN-A6RJ	1.03836	0	5.14866	4.11815	5.62936	1.25266	high
TCGA-VQ-AA6J	2.29589	0	3.30375	6.40643	8.81294	0.925284	low
TCGA-B7-A5TN	0.786301	0	3.33511	6.08853	10.6936	1.40759	high
TCGA-CD-5803	0.934247	1	5.33649	6.65179	10.2293	1.62894	high
TCGA-VQ-A8PU	2.27945	1	3.21558	4.26506	6.2719	0.956599	low
TCGA-BR-8284	0.671233	1	4.91675	5.43932	9.06523	1.63095	high
TCGA-FP-8210	0.419178	1	4.28269	5.84401	8.59416	1.2136	high
TCGA-HU-A4GJ	1.78082	0	3.89599	4.53893	6.78462	1.1124	high
TCGA-BR-7716	3.31507	0	3.85208	7.02341	8.96881	0.908311	low
TCGA-HU-8608	1.75616	0	3.19174	8.78174	7.00768	0.373384	low
TCGA-F1-A72C	0.947945	0	3.56165	6.78039	9.82579	1.065	high
TCGA-VQ-A8P3	3.10137	0	3.81938	5.89235	8.77727	1.14008	high
TCGA-BR-7704	2.93699	0	3.47259	8.15226	8.60901	0.608396	low
TCGA-CG-4438	4.50685	0	3.3685	8.17117	8.10801	0.543088	low
TCGA-ZQ-A9CR	0.0657534	1	4.21553	5.16561	9.97014	1.80345	high
TCGA-BR-8690	0.890411	0	3.2065	7.91623	9.41436	0.708702	low
TCGA-VQ-A8E2	3.6137	0	6.01171	5.88757	9.56328	1.95682	high
TCGA-D7-6818	1.03014	1	7.44928	5.85045	10.3415	2.9474	high
TCGA-RD-A8N9	2.96712	0	4.23681	5.54914	9.75652	1.59095	high
TCGA-D7-6525	1.11233	1	3.24235	7.28385	10.0377	0.926889	low
TCGA-HU-A4G2	2.02466	0	3.2532	4.66037	7.82814	1.16078	high
TCGA-SW-A7EB	0.482192	0	3.5716	5.38712	7.03204	0.897183	low
TCGA-CG-4301	0.252055	0	3.78617	5.1676	9.85272	1.63269	high
TCGA-BR-8060	0.953425	1	4.35894	6.12159	8.47217	1.12723	high
TCGA-BR-8484	2.09863	1	3.65489	5.37146	8.79374	1.25546	high
TCGA-HU-A4GC	0.271233	0	3.81027	4.95554	8.69366	1.39947	high
TCGA-BR-6564	2.17534	1	6.86631	6.42684	9.49152	1.98528	high
TCGA-HU-A4GU	0.547945	0	3.26728	6.71832	8.21763	0.767001	low
TCGA-BR-8059	1.20274	1	4.03254	4.40918	10.444	2.27243	high
TCGA-CD-8528	1.0274	0	3.22339	4.78452	8.90358	1.36061	high
TCGA-BR-6710	0.747945	0	4.24714	5.30531	5.08949	0.728784	low
TCGA-BR-8291	1.66301	1	4.37039	5.69984	9.48177	1.49694	high
TCGA-D7-6526	1.43288	0	3.31637	5.69279	7.45398	0.859716	low
TCGA-IN-8462	1.56712	0	5.74455	5.26528	7.37415	1.45645	high
TCGA-D7-6519	1.71233	0	3.46973	6.73613	9.35068	0.971648	low
TCGA-VQ-A91U	0.142466	1	3.3559	8.18739	7.40754	0.475815	low
TCGA-VQ-A925	0.378082	1	3.23384	4.64041	5.78002	0.803761	low
TCGA-FP-7916	1.1726	1	5.27208	6.56616	8.59614	1.22442	high
TCGA-VQ-AA6D	1.4274	0	3.22518	6.82363	8.03511	0.718431	low
TCGA-3M-AB46	4.83562	0	3.23296	5.4177	9.13182	1.22252	high
TCGA-VQ-A8PK	1.48767	1	3.41438	7.1721	8.73276	0.776285	low
TCGA-D7-6522	1.55068	0	5.12165	6.13578	9.57798	1.57431	high
TCGA-D7-6822	1.0274	0	3.25159	7.20505	10.521	1.03191	high
TCGA-BR-8483	0.449315	0	3.42919	6.06522	8.46595	0.964031	low
TCGA-SW-A7EA	1.5863	0	3.20845	8.91267	9.29234	0.547848	low
TCGA-BR-6705	2.13425	1	5.08255	5.21257	9.80445	2.02585	high
TCGA-BR-8680	2.66301	0	3.22811	5.41261	8.69152	1.12971	high
TCGA-RD-A8N5	4.7863	1	3.25666	4.88018	10.1977	1.68933	high
TCGA-R5-A7ZI	6.21096	0	3.19317	7.34976	5.5849	0.405692	low
TCGA-VQ-AA69	2.36712	0	3.17303	5.81786	6.22682	0.652012	low
TCGA-CG-5723	6.83836	0	3.41826	8.3374	8.83675	0.600742	low
TCGA-RD-A8N2	9.69863	0	3.85774	4.56614	5.94254	0.943207	low
TCGA-BR-7722	1.27671	1	3.21984	5.03027	7.38917	0.976741	low
TCGA-BR-8058	3.10411	0	5.02357	6.20554	9.06	1.38577	high
TCGA-VQ-A91E	1.81918	0	3.18451	6.22955	5.34999	0.506153	low
TCGA-CG-4444	3.92055	0	4.01689	5.3983	7.80479	1.11488	high
TCGA-BR-7851	1.03562	0	4.32014	4.9249	8.79174	1.57377	high
TCGA-BR-8591	2.34521	0	3.41297	6.75626	9.09075	0.913361	low
TCGA-D7-A6EV	0.936986	0	3.20185	4.57773	8.22124	1.25874	high
TCGA-MX-A5UG	0.309589	1	5.57853	5.72213	8.60254	1.5824	high
TCGA-BR-6565	0.764384	1	3.79365	8.26953	9.29419	0.709573	low
TCGA-F1-A448	1.7726	0	3.29826	4.69256	8.68523	1.35522	high
TCGA-CD-8535	1.06849	0	3.27818	5.4056	8.40127	1.08377	high
TCGA-D7-8574	1.43288	0	5.50175	5.4188	9.0362	1.81282	high
TCGA-D7-5577	2.14247	1	3.27586	7.48251	8.02815	0.6196	low
TCGA-CG-5726	2.4137	1	3.24122	6.43349	5.26182	0.479615	low
TCGA-D7-A748	0.361644	1	4.70699	5.72615	10.6332	1.94555	high
TCGA-BR-8373	1.23288	0	3.42415	6.41089	8.17478	0.842167	low
TCGA-BR-6458	1.61096	1	4.55735	6.48392	9.64355	1.32431	high
TCGA-BR-7196	1.82466	0	5.43541	6.39077	9.01779	1.41837	high
TCGA-IN-A6RI	1.53151	0	3.2287	5.8607	6.59424	0.696571	low
TCGA-B7-5818	0.975342	0	3.41735	6.10714	8.35471	0.933581	low
TCGA-BR-4256	0.778082	1	3.93564	7.32415	9.84362	1.00533	low
TCGA-BR-A4J6	0.0547945	0	4.76372	4.69386	9.15835	1.92437	high
TCGA-CG-4443	2.49863	0	3.51068	3.50807	6.77393	1.32139	high
TCGA-CG-5718	3	1	3.248	6.64586	7.22913	0.650774	low
TCGA-VQ-A8P5	0.643836	1	3.78517	6.3903	9.64376	1.1771	high
TCGA-VQ-A94R	3.54521	1	3.92367	5.21605	8.05015	1.19619	high
TCGA-CG-5725	1.25205	1	3.24173	4.86393	10.2555	1.70893	high
TCGA-HU-A4H4	1.9863	0	3.31887	7.66222	7.44157	0.538469	low
TCGA-VQ-AA64	1.53425	1	3.90174	5.26687	10.3737	1.78871	high
TCGA-BR-A4J8	1.12603	0	3.97829	5.35252	8.12389	1.18534	high
TCGA-CG-5732	5.75342	1	3.3078	5.77379	5.58574	0.601548	low
TCGA-CG-4477	2.58082	0	3.89255	6.78543	8.77811	0.93534	low
TCGA-HU-A4G3	0.465753	0	3.26204	4.87298	6.44996	0.862637	low
TCGA-CG-5721	0.50137	0	3.20354	9.0551	8.00919	0.420049	low
TCGA-CD-A489	0.942466	1	4.2155	5.68997	9.2626	1.40244	high
TCGA-BR-6566	2.73151	0	3.18573	7.18814	9.39837	0.836394	low
TCGA-FP-A9TM	0.517808	0	3.48073	5.66136	5.85175	0.668724	low
TCGA-VQ-A8DT	4.06575	0	3.30004	4.89009	6.0442	0.804148	low
TCGA-CD-8526	1.04384	0	3.71923	6.01717	8.94694	1.12068	high
TCGA-RD-A8N6	0.745205	1	4.12777	5.37782	8.08041	1.2012	high
TCGA-B7-A5TI	1.63014	0	4.1851	3.99219	9.9997	2.38026	high
TCGA-IP-7968	0.210959	0	3.77598	6.64525	9.22207	1.02544	high
TCGA-BR-8366	0.0794521	0	3.72696	7.98879	9.56783	0.787039	low
TCGA-CD-A48A	1.03562	0	3.45518	5.79439	7.50951	0.869334	low
TCGA-D7-6528	1.26849	0	3.26649	7.7066	7.48672	0.532114	low
TCGA-BR-6707	1.65753	1	3.40762	6.00185	8.29187	0.944699	low
TCGA-BR-8368	0.358904	0	3.39016	7.08287	7.05313	0.583375	low
TCGA-BR-4267	0.515068	1	3.46037	6.04107	9.17866	1.10856	high
TCGA-RD-A7BS	0.920548	1	3.93665	6.26547	8.40398	0.996854	low
TCGA-HF-7133	5.25479	0	3.65183	6.75614	7.48803	0.714736	low
TCGA-D7-8575	1.51781	1	3.32398	6.26398	6.92234	0.683401	low
TCGA-CD-8531	1.04932	0	5.20216	3.98397	8.26808	2.09977	high
TCGA-IN-7806	3.03014	0	4.99898	6.31647	7.13452	0.950154	low
TCGA-HU-A4H5	1.98356	0	3.25025	5.03512	7.38476	0.980239	low
TCGA-D7-8579	1.74247	0	5.59157	5.61357	6.98659	1.21659	high
TCGA-VQ-AA68	3.63836	0	3.28795	6.56311	6.26068	0.561508	low
TCGA-BR-8677	2.2274	0	4.85059	8.46537	9.47102	0.847108	low
TCGA-HU-A4HB	1.30685	1	3.18316	6.10447	7.35049	0.747239	low
TCGA-VQ-A92D	5.56712	0	3.23919	6.7995	8.42072	0.776462	low
TCGA-D7-6527	0.854795	1	3.23806	5.38673	6.96059	0.833804	low
TCGA-D7-A6EX	0.942466	0	3.80862	4.07026	10.5875	2.42613	high
TCGA-VQ-A8PP	1.95068	1	3.24102	5.79005	9.9303	1.29436	high
TCGA-RD-A7C1	1.38904	1	4.28217	5.72576	7.50046	1.02486	high
TCGA-BR-6456	1.4411	1	4.36385	7.22245	10.3435	1.2178	high
TCGA-MX-A663	0.821918	1	5.09533	4.90062	9.3522	2.01518	high
TCGA-VQ-A8PF	0.208219	1	3.90589	7.06702	7.55129	0.703314	low
TCGA-D7-A74A	1.66301	0	3.61683	5.16382	6.95644	0.940768	low
TCGA-BR-8381	0.613699	0	3.36931	6.10632	9.6196	1.16241	high
TCGA-CG-4306	0.00273973	1	3.32549	5.89518	9.45916	1.17778	high
TCGA-R5-A7ZR	0.506849	1	3.17303	6.56586	6.38564	0.562073	low
TCGA-VQ-AA6A	3.24384	0	3.24653	4.25072	6.83873	1.06896	high
TCGA-BR-8081	2.68767	0	3.9166	7.42975	9.55815	0.928185	low
TCGA-BR-8686	1.73973	1	4.08506	5.38034	7.29886	1.03486	high
TCGA-FP-8211	1.13151	0	3.24584	6.12698	7.81801	0.817783	low
TCGA-BR-7197	0.767123	0	3.8624	4.33225	7.23598	1.25936	high
TCGA-FP-7735	0.290411	1	3.18319	4.57973	7.82794	1.16818	high
TCGA-HU-A4GH	0.980822	0	3.2286	4.68188	6.62317	0.92551	low
TCGA-D7-6815	1.33151	0	3.3646	6.06053	9.06408	1.06232	high
TCGA-CD-8525	1.04932	0	3.40835	6.91039	8.8554	0.843402	low
TCGA-CG-5719	0.0849315	0	4.39397	5.45528	10.0134	1.75296	high
TCGA-RD-A8NB	1.40548	1	3.45415	7.708	8.56651	0.668456	low
TCGA-HF-A5NB	2.54247	0	3.41818	7.01195	7.25579	0.61843	low
TCGA-VQ-A94T	0.936986	1	3.18464	3.71105	6.80063	1.19283	high
TCGA-CD-8533	1.28219	0	7.27721	6.06262	10.0753	2.58981	high
TCGA-CD-8530	1.03288	0	4.45484	5.08111	8.11575	1.37605	high
TCGA-VQ-A8PE	1.84932	1	3.38846	8.21032	7.67161	0.499224	low
TCGA-CD-8534	1.00548	0	3.68474	5.98857	5.9383	0.652304	low
TCGA-VQ-A94P	0.221918	1	5.03744	5.36829	7.58595	1.2989	high
GSM2235556	0.191781	1	3.23097	6.21465	5.56254	0.532222	low
GSM2235559	0.161644	1	3.42894	4.59858	7.02376	1.05207	high
GSM2235566	0.030137	1	3.41461	5.38486	9.20917	1.29118	high
GSM2235569	0.224658	0	3.3294	5.27757	7.61101	0.977995	low
GSM2235571	0.219178	0	3.33986	6.50363	7.79838	0.758221	low
GSM2235573	0.224658	0	3.51193	7.14602	7.92256	0.687119	low
GSM2235575	0.235616	0	3.01252	6.1657	9.50611	1.05264	high
GSM2235578	0.0575342	1	2.78859	6.97195	7.09117	0.540686	low
GSM2235585	0.0630137	1	4.05746	8.15585	8.23245	0.631594	low
GSM2235586	0.210959	0	3.23329	5.96697	7.84032	0.850826	low
GSM2235587	0.175342	1	3.02598	5.78132	6.88059	0.720361	low
GSM2235588	0.139726	1	5.11586	5.10704	8.00977	1.51267	high
GSM2235589	0.210959	0	3.16436	5.20408	8.65366	1.16525	high
GSM2235597	0.230137	0	3.16528	5.80926	6.05684	0.632757	low
GSM2235599	0.219178	0	4.05619	6.22321	7.55727	0.883451	low
GSM2235601	0.20274	0	4.49139	4.86821	9.26425	1.79144	high
GSM2235604	0.20274	0	3.27121	5.52757	8.22186	1.01818	low
GSM2235605	0.183562	1	5.11586	5.5415	7.00702	1.13941	high
GSM2235606	0.2	0	4.4337	5.23766	8.64377	1.45267	high
GSM2235608	0.219178	0	3.10914	6.33676	6.37675	0.585617	low
GSM2235610	0.0630137	1	5.69211	4.89127	10.1441	2.59535	high
GSM2235611	0.0219178	1	3.50629	5.34194	7.38796	0.955456	low
GSM2235612	0.0794521	1	6.06083	5.93254	8.77222	1.69412	high
GSM2235614	0.210959	0	3.22938	6.98627	8.47954	0.749463	low
GSM2235616	0.00273973	1	3.49338	6.76407	8.61207	0.848681	low
GSM2235617	0.194521	0	3.57526	4.66448	8.63681	1.42208	high
GSM2235619	0.191781	0	3.32243	5.74176	6.13366	0.670748	low
GSM2235620	0.194521	0	3.63248	5.97434	8.88052	1.10118	high
GSM2235622	0.0630137	1	4.89051	5.15539	9.70683	1.94862	high
GSM2235625	0.191781	0	5.52814	5.05338	8.66068	1.85621	high
GSM2235627	0.191781	0	3.15339	6.04147	9.56319	1.12359	high
GSM2235628	0.20274	0	3.46936	4.66575	10.6409	2.00062	high
GSM2235629	0.0986301	1	3.85302	5.53731	9.77569	1.49329	high
GSM2235634	0.20274	0	4.05591	5.41168	8.42627	1.25176	high
GSM2235636	0.189041	0	5.59756	5.40003	9.4549	1.99788	high
GSM2235637	0.186301	0	3.18948	7.14553	6.31641	0.485397	low
GSM2235695	0.331507	0	3.59558	4.45366	6.16966	0.96223	low
GSM2235696	0.29589	0	3.60799	6.50629	7.81016	0.797188	low
GSM2235699	0.0630137	1	3.50444	5.22549	10.4349	1.69936	high
GSM2235700	0.320548	0	3.76246	6.02961	8.41482	1.0233	high
GSM2235701	0.29589	0	3.16251	5.81696	6.21152	0.649116	low
GSM2235704	0.29863	0	3.66431	5.532	7.1979	0.908364	low
GSM2235707	0.317808	0	3.66689	5.48083	7.98666	1.06023	high
GSM2235712	0.29589	0	3.34708	4.97507	4.76237	0.631067	low
GSM2235713	0.317808	1	4.15344	5.30675	8.03444	1.21716	high
GSM2235716	0.284932	1	3.24071	5.26861	9.80196	1.43084	high
GSM2235717	0.00821918	1	4.76767	5.86321	8.65567	1.33385	high
GSM2235718	0.326027	0	3.02524	5.8247	6.93736	0.72023	low
GSM2235719	0.00273973	1	3.21096	6.15625	8.86145	0.973807	low
GSM2235722	0.0986301	1	3.84533	7.83017	9.10608	0.768274	low
GSM2235723	0.323288	0	3.28257	4.98228	8.83578	1.29649	high
GSM2235725	0.334247	0	3.33967	8.56444	9.5819	0.641842	low
GSM2235726	0.00273973	1	4.15453	8.09082	8.19723	0.648654	low
GSM2235731	0.323288	0	3.23982	8.60338	5.46925	0.297837	low
GSM2235735	0.39726	0	3.19124	6.00943	8.99967	1.02996	high
GSM2235740	0.0109589	1	3.43297	6.872	5.79181	0.492456	low
GSM2235741	0.347945	0	3.00266	4.4675	10.3748	1.83644	high
GSM2235742	0.00821918	1	3.18174	5.26258	8.86145	1.19681	high
GSM2235745	0.290411	0	4.65429	5.74005	6.90768	0.982096	low
GSM2235747	0.0328767	1	3.84818	6.23964	8.59451	1.02145	high
GSM2235748	0.00547945	1	6.57633	5.08613	8.83255	2.2975	high
GSM2235750	0.0191781	1	3.44898	5.06998	9.83111	1.56563	high
GSM2235751	0.276712	0	3.50395	5.7464	6.59562	0.752488	low
GSM2235752	0.408219	0	3.77863	6.78838	4.8407	0.450625	low
GSM2235753	0.0849315	1	3.64601	5.39109	8.08512	1.09819	high
GSM2235754	0.378082	0	3.97461	5.08505	10.6214	1.97849	high
GSM2235759	0.0328767	1	3.40252	4.20657	10.9154	2.31502	high
GSM2235760	0.0547945	1	4.27939	5.83913	9.24186	1.36446	high
GSM2235761	0.367123	0	5.40548	5.75604	8.64674	1.53341	high
GSM2235762	0.106849	1	3.74791	5.20014	7.94208	1.14063	high
GSM2235763	0.29863	1	3.32909	4.58655	6.19017	0.891733	low
GSM2235765	0.378082	0	3.14057	5.91126	10.3919	1.34209	high
GSM2235767	0.0493151	1	4.50752	5.20854	7.78809	1.27077	high
GSM2235768	0.394521	0	3.41897	9.01185	10.1134	0.644538	low
GSM2235770	0.0191781	1	2.91901	6.52821	7.45457	0.656508	low
GSM2235771	0.391781	0	4.22841	5.90042	8.87382	1.247	high
GSM2235773	0.0465753	1	3.68315	5.87992	9.24459	1.21345	high
GSM2235774	0.0328767	1	3.92637	5.9944	8.87834	1.15551	high
GSM2235775	0.328767	0	3.51389	7.4134	8.84469	0.761745	low
GSM2235780	0.003	1	3.99386	8.86465	9.29673	0.639435	low
GSM2235781	0.315068	0	3.99289	7.68279	8.23163	0.698087	low
GSM2235782	0.0109589	1	4.52214	6.11172	10.4531	1.66254	high
GSM2235784	0.282192	1	3.28545	9.10868	7.66465	0.395643	low
GSM2235785	0.312329	0	3.31029	9.12049	7.43792	0.380467	low
GSM2235786	0.29589	0	7.41236	4.55343	8.86485	3.05055	high
GSM2235788	0.320548	0	3.59729	8.067	8.41215	0.612883	low
GSM2235789	0.10137	1	3.89362	7.54211	7.89686	0.667381	low
GSM2235795	0.331507	0	2.85309	5.39069	10.1441	1.37805	high
GSM2235797	0.315068	0	3.69129	8.4268	6.20063	0.384481	low
GSM2235798	0.0684932	1	3.03646	6.82876	8.41132	0.742013	low
GSM2235799	0.0328767	1	3.61188	5.11718	7.64415	1.07563	high
GSM2235800	0.312329	0	4.7614	7.02941	8.46494	0.976866	low
GSM2235802	0.290411	0	3.44455	5.60402	7.5548	0.915077	low
GSM2235804	0.312329	0	4.24287	5.38796	8.99616	1.44293	high
GSM2235805	0.0136986	1	4.85053	5.20372	9.49215	1.84003	high
GSM2235806	0.276712	1	3.56012	5.21183	4.79372	0.623692	low
GSM2235809	0.4	0	3.53381	7.61058	5.54347	0.402696	low
GSM2235810	0.0191781	1	3.41989	7.00475	8.11633	0.723527	low
GSM2235811	0.0328767	1	4.76179	4.6813	10.0309	2.25764	high
GSM2235813	0.0712329	1	3.4086	6.76361	5.06999	0.441719	low
GSM2235819	0.0575342	1	3.58808	6.83875	9.69609	1.03108	high
GSM2235822	0.306849	0	3.47744	6.08512	8.54759	0.982268	low
GSM2235823	0.0246575	1	5.35624	5.24697	8.33312	1.62023	high
GSM2235824	0.216438	1	5.55782	6.05629	9.77196	1.79796	high
GSM2235826	0.030137	1	3.5702	6.60668	9.98397	1.14352	high
GSM2235828	0.293151	0	3.82126	6.29336	10.6444	1.45165	high
GSM2235837	0.309589	0	4.53505	4.98421	10.4503	2.17499	high
GSM2235838	0.0109589	1	4.79142	4.24119	8.88497	2.04937	high
GSM2235839	0.276712	1	3.80322	8.11906	7.70026	0.552817	low
GSM2235848	0.109589	1	4.41235	4.67142	9.94364	2.09087	high
GSM2235850	0.317808	0	3.32399	4.93188	7.79838	1.09671	high
GSM2235851	0.254795	1	3.33672	5.60725	7.84612	0.944958	low
GSM2235852	0.131507	1	3.44488	5.05471	7.36212	1.00665	low
GSM2235853	0.30411	0	3.81284	7.63835	7.00269	0.547269	low
GSM2235855	0.30137	0	3.48188	5.78462	7.07187	0.809233	low
GSM2235865	0.090411	1	2.99021	5.42383	7.83958	0.925683	low
GSM2235866	0.353425	0	4.58207	5.36785	10.8103	2.13739	high
GSM2235878	0.342466	0	3.17342	5.689	7.2709	0.811278	low
GSM2235881	0.342466	0	3.23636	4.9481	7.23314	0.971238	low
GSM2235882	0.0356164	1	4.26206	5.63688	8.78825	1.31497	high
GSM2235887	0.216438	1	3.73482	5.96525	9.84474	1.33737	high
GSM2235888	0.186301	1	3.37026	5.41091	5.64779	0.670408	low
GSM2235889	0.254795	1	2.86501	6.61925	6.00987	0.490528	low
GSM2235901	0.158904	1	3.62792	6.3436	9.6926	1.16694	high
GSM2235902	0.0931507	1	5.84322	5.04977	9.10231	2.12984	high
GSM2235904	0.0575342	1	4.0482	5.76571	10.1372	1.56425	high
GSM2235909	0.0493151	1	3.53796	6.86108	8.99152	0.895272	low
GSM2235921	0.380822	0	3.26485	6.4602	8.1328	0.802604	low
GSM2235922	0.378082	0	3.03616	8.71776	8.63981	0.494425	low
GSM2235925	0.367123	0	5.1542	5.18383	7.20812	1.29476	high
GSM2235926	0.383562	0	3.81359	6.37769	9.59721	1.17681	high
GSM2235929	0.164384	1	4.33186	4.92235	9.71802	1.86447	high
GSM2235930	0.20274	1	3.86804	4.77588	6.65087	1.02152	high
GSM2235933	0.112329	0	5.48079	4.44797	9.85459	2.63318	high
GSM2235934	0.128767	0	3.3632	7.37067	9.06993	0.779732	low
GSM2235935	0.0520548	1	3.89473	5.29886	8.75727	1.32527	high
GSM2235938	0.252055	0	3.07716	4.88244	5.7754	0.737138	low
GSM2235941	0.112329	0	3.44696	8.12454	8.66987	0.616279	low
GSM2235944	0.345205	0	4.75671	5.11752	7.38736	1.2639	high
GSM2235948	0.361644	0	4.29025	4.92079	9.90445	1.91433	high
GSM2235949	0.361644	0	3.54923	7.07094	7.81709	0.69094	low
GSM2235952	0.00273973	1	3.62424	5.98665	8.27894	0.983799	low
GSM2235955	0.408219	0	3.3294	5.37935	9.54818	1.35316	high
GSM2235957	0.405479	0	3.92034	7.73295	8.87497	0.764443	low
GSM2235959	0.394521	0	3.33145	6.06647	8.7424	0.995135	low
GSM2235960	0.389041	0	3.21343	7.81927	7.53134	0.517291	low
GSM2235961	0.386301	0	4.8739	4.61041	10.504	2.55134	high
GSM2235963	0.0739726	1	3.16241	4.65586	6.92235	0.971038	low
GSM2235964	0.060274	1	4.49675	5.8413	7.39221	1.01678	low
GSM2235965	0.172603	1	3.38955	5.9844	6.56824	0.693247	low
GSM2235967	0.0273973	1	3.12175	4.62972	7.05643	0.993584	low
GSM2235968	0.161644	0	3.35309	6.59642	3.91059	0.369233	low
GSM2235972	0.156164	0	3.15422	6.48219	3.93151	0.367294	low
GSM2235973	0.169863	0	3.07469	6.12902	5.53073	0.524927	low
GSM2235974	0.0328767	1	3.17342	5.22108	5.67378	0.679796	low
GSM2235977	0.0191781	1	4.04362	5.86753	7.5548	0.95842	low
GSM2235978	0.0931507	0	4.01668	6.83353	9.02148	0.988174	low
GSM2235980	0.0164384	1	3.00216	7.79956	6.67807	0.428944	low
GSM2235981	0.0986301	0	3.10778	7.23634	7.91554	0.624266	low
GSM2235983	0.10411	0	3.38937	6.51622	8.66987	0.892373	low
GSM2235984	0.0219178	1	3.21556	6.00721	6.79047	0.69537	low
GSM2235985	0.0958904	0	3.20556	6.11529	7.47591	0.765451	low
GSM2235986	0.0958904	0	3.38226	5.46378	6.26364	0.741319	low
GSM2235991	0.0876712	1	3.64725	5.01721	10.1489	1.74011	high
GSM2235992	0.350685	0	5.30912	5.69362	8.67192	1.53622	high
GSM2235996	0.0164384	1	3.15891	6.7584	7.93771	0.708359	low
GSM2235999	0.260274	1	3.741	5.89238	8.13517	1.00127	low
GSM2236000	0.334247	0	3.33409	6.47264	7.75336	0.756844	low
GSM2236008	0.0821918	1	4.97654	4.56434	8.61008	1.8685	high
GSM2236011	0.0712329	1	3.43078	6.58265	7.48691	0.715285	low
GSM2236012	0.00821918	1	4.37823	5.82172	8.80965	1.29045	high
GSM2236015	0.30137	0	4.65217	5.04775	6.66563	1.10717	high
GSM2236016	0.0547945	1	3.21147	5.42383	6.98731	0.826507	low
GSM2236017	0.0465753	1	3.99093	5.36359	6.39768	0.868407	low
GSM2236019	0.252055	1	3.28721	6.50004	8.93053	0.921605	low
GSM2236021	0.139726	1	6.82067	4.80217	9.71246	3.00946	high
GSM2236022	0.284932	0	3.28122	7.54053	6.59071	0.47225	low
GSM2236023	0.29589	0	3.32127	7.6175	6.82155	0.486928	low
GSM2236028	0.260274	1	3.41587	6.77951	9.11621	0.913004	low
GSM2236029	0.378082	0	2.97184	5.75058	4.43399	0.462526	low
GSM2236033	0.328767	0	3.62567	4.73787	8.76891	1.44439	high
GSM2236034	0.334247	0	3.13525	8.247	8.84136	0.583511	low
GSM2236037	0.112329	0	3.81246	5.3663	9.82714	1.55794	high
GSM2236038	0.109589	0	4.8935	5.13474	8.7456	1.64787	high
GSM2236039	0.115068	0	3.53505	4.99237	9.77375	1.60309	high
GSM2236040	0.10137	0	3.31406	6.84633	5.77377	0.483314	low
GSM2236046	0.0958904	1	3.41178	6.00591	7.70969	0.850515	low
GSM2236048	0.279452	0	3.11142	8.43201	5.97792	0.332089	low
GSM2236049	0.090411	1	4.48152	4.56569	7.33604	1.35751	high
GSM2236050	0.276712	0	3.36536	6.7171	7.54455	0.691855	low
GSM2236052	0.317808	0	3.68648	5.73497	9.07961	1.21978	high
GSM2236053	0.060274	1	4.61162	5.55225	8.86926	1.45037	high
GSM2236054	0.216438	1	5.5054	4.90408	9.33565	2.16252	high
GSM2236055	0.364384	0	3.26792	5.81696	5.86099	0.621177	low
GSM2236056	0.350685	0	3.72973	6.90114	5.83103	0.519769	low
GSM2236059	0.375342	0	3.65821	4.96253	9.8985	1.68843	high
GSM2236061	0.353425	0	4.70061	5.33049	9.94156	1.8842	high
GSM2236068	0.115068	1	6.04412	4.68727	8.1437	2.02521	high
GSM2236069	0.315068	0	3.82826	4.83777	6.52699	0.977386	low
GSM2236071	0.312329	0	4.09684	7.12435	7.27896	0.683913	low
GSM2236072	0.090411	1	3.877	7.23335	10.586	1.16163	high
GSM2236076	0.0958904	0	3.04821	4.92996	7.41752	0.974516	low
GSM2236077	0.10411	0	3.2768	7.97123	8.69441	0.622375	low
GSM2236078	0.389041	0	3.34533	4.99401	7.91189	1.10729	high
GSM2236083	0.0191781	1	3.18706	5.63521	6.0889	0.665806	low
GSM2236085	0.416438	0	3.51081	6.77571	8.35097	0.810035	low
GSM2236086	0.408219	0	3.34858	7.79004	9.11998	0.710566	low
GSM2236087	0.424658	0	3.43142	6.4616	8.94104	0.95648	low
GSM2236089	0.394521	0	4.39611	6.25851	8.53327	1.11082	high
GSM2236091	0.336986	1	3.4067	6.22321	8.86485	0.993742	low
GSM2236093	0.413699	0	3.72612	6.02606	8.27394	0.991945	low
GSM949010	5.32877	0	3.68225	8.58172	7.09031	0.434318	low
GSM949013	4.36438	0	4.20016	6.72585	9.18402	1.0791	high
GSM949015	2.7589	1	3.35428	5.27562	9.35174	1.34466	high
GSM949017	1.11781	1	3.91942	5.27507	9.77757	1.6087	high
GSM949018	0.30137	1	4.30645	5.24282	6.67622	0.994869	low
GSM949019	1.06301	1	4.00997	6.91446	6.28982	0.59209	low
GSM949021	1.42192	1	3.47965	4.26853	6.69096	1.08128	high
GSM949022	0.358904	1	3.72292	5.0066	6.9889	1.00124	low
